# Supplementary material for: Chromosome-level genome assembly of the female western mosquitofish (Gambusia affinis)
Source: Gigascience. 2020 Aug 27;9(8):giaa092. doi: 10.1093/gigascience/giaa092 (PMC7450667; doi:10.1093/gigascience/giaa092)
Supplement: giaa092_Supplemental_Files [file giaa092_supplemental_files.zip]

Archive with 2 entries (2 files):
- Additional_File.xlsx
- Supplemental_Information.docx
