# Supplementary material for: Chromosome-level genome assembly of the female western mosquitofish (Gambusia affinis)
Source: Gigascience. 2020 Aug 27;9(8):giaa092. doi: 10.1093/gigascience/giaa092 (PMC7450667; doi:10.1093/gigascience/giaa092)
Supplement: giaa092_Supplemental_Files [file giaa092_supplemental_files.zip › Additional_File.xlsx]

## Sheet: Female G. affinis LG01 (W)
All genes located on the female Gambusia affinis LG01 (W sex chromosome) with their locations
LG01	GeMoMa	gene	2791	11859	.	+	.	ID=TRANSCRIPT:ENSPFOT00000012510_R0-gene
LG01	GeMoMa	mRNA	2791	11859	.	+	.	ID=TRANSCRIPT:ENSPFOT00000012510_R0;Parent=TRANSCRIPT:ENSPFOT00000012510_R0-gene
LG01	GeMoMa	exon	2791	2833	.	+	.	Parent=TRANSCRIPT:ENSPFOT00000012510_R0
LG01	GeMoMa	exon	7152	7709	.	+	.	Parent=TRANSCRIPT:ENSPFOT00000012510_R0
LG01	GeMoMa	exon	9559	9885	.	+	.	Parent=TRANSCRIPT:ENSPFOT00000012510_R0
LG01	GeMoMa	exon	10597	10872	.	+	.	Parent=TRANSCRIPT:ENSPFOT00000012510_R0
LG01	GeMoMa	exon	11131	11406	.	+	.	Parent=TRANSCRIPT:ENSPFOT00000012510_R0
LG01	GeMoMa	exon	11831	11859	.	+	.	Parent=TRANSCRIPT:ENSPFOT00000012510_R0
LG01	GeMoMa	CDS	2791	2833	.	+	0	Parent=TRANSCRIPT:ENSPFOT00000012510_R0
LG01	GeMoMa	CDS	7152	7709	.	+	2	Parent=TRANSCRIPT:ENSPFOT00000012510_R0
LG01	GeMoMa	CDS	9559	9885	.	+	2	Parent=TRANSCRIPT:ENSPFOT00000012510_R0
LG01	GeMoMa	CDS	10597	10872	.	+	2	Parent=TRANSCRIPT:ENSPFOT00000012510_R0
LG01	GeMoMa	CDS	11131	11406	.	+	2	Parent=TRANSCRIPT:ENSPFOT00000012510_R0
LG01	GeMoMa	CDS	11831	11859	.	+	2	Parent=TRANSCRIPT:ENSPFOT00000012510_R0
LG01	GeMoMa	gene	15268	35046	.	+	.	ID=TRANSCRIPT:ENSPFOT00000030350_R0-gene
LG01	GeMoMa	mRNA	15268	35046	.	+	.	ID=TRANSCRIPT:ENSPFOT00000030350_R0;Parent=TRANSCRIPT:ENSPFOT00000030350_R0-gene
LG01	GeMoMa	exon	15268	15444	.	+	.	Parent=TRANSCRIPT:ENSPFOT00000030350_R0
LG01	GeMoMa	exon	17711	17913	.	+	.	Parent=TRANSCRIPT:ENSPFOT00000030350_R0
LG01	GeMoMa	exon	18264	18430	.	+	.	Parent=TRANSCRIPT:ENSPFOT00000030350_R0
LG01	GeMoMa	exon	18510	18696	.	+	.	Parent=TRANSCRIPT:ENSPFOT00000030350_R0
LG01	GeMoMa	exon	18788	18919	.	+	.	Parent=TRANSCRIPT:ENSPFOT00000030350_R0
LG01	GeMoMa	exon	19231	19409	.	+	.	Parent=TRANSCRIPT:ENSPFOT00000030350_R0
LG01	GeMoMa	exon	21119	21270	.	+	.	Parent=TRANSCRIPT:ENSPFOT00000030350_R0
LG01	GeMoMa	exon	23196	23421	.	+	.	Parent=TRANSCRIPT:ENSPFOT00000030350_R0
LG01	GeMoMa	exon	24004	24039	.	+	.	Parent=TRANSCRIPT:ENSPFOT00000030350_R0
LG01	GeMoMa	exon	24889	25090	.	+	.	Parent=TRANSCRIPT:ENSPFOT00000030350_R0
LG01	GeMoMa	exon	25880	26047	.	+	.	Parent=TRANSCRIPT:ENSPFOT00000030350_R0
LG01	GeMoMa	exon	26161	26275	.	+	.	Parent=TRANSCRIPT:ENSPFOT00000030350_R0
LG01	GeMoMa	exon	26554	26701	.	+	.	Parent=TRANSCRIPT:ENSPFOT00000030350_R0
LG01	GeMoMa	exon	26809	26873	.	+	.	Parent=TRANSCRIPT:ENSPFOT00000030350_R0
LG01	GeMoMa	exon	26961	27105	.	+	.	Parent=TRANSCRIPT:ENSPFOT00000030350_R0
LG01	GeMoMa	exon	28610	28740	.	+	.	Parent=TRANSCRIPT:ENSPFOT00000030350_R0
LG01	GeMoMa	exon	29327	29509	.	+	.	Parent=TRANSCRIPT:ENSPFOT00000030350_R0
LG01	GeMoMa	exon	29612	29760	.	+	.	Parent=TRANSCRIPT:ENSPFOT00000030350_R0
LG01	GeMoMa	exon	30124	30311	.	+	.	Parent=TRANSCRIPT:ENSPFOT00000030350_R0
LG01	GeMoMa	exon	30808	30911	.	+	.	Parent=TRANSCRIPT:ENSPFOT00000030350_R0
LG01	GeMoMa	exon	31008	31160	.	+	.	Parent=TRANSCRIPT:ENSPFOT00000030350_R0
LG01	GeMoMa	exon	31744	31953	.	+	.	Parent=TRANSCRIPT:ENSPFOT00000030350_R0
LG01	GeMoMa	exon	32046	32204	.	+	.	Parent=TRANSCRIPT:ENSPFOT00000030350_R0
LG01	GeMoMa	exon	32966	33131	.	+	.	Parent=TRANSCRIPT:ENSPFOT00000030350_R0
LG01	GeMoMa	exon	33208	33330	.	+	.	Parent=TRANSCRIPT:ENSPFOT00000030350_R0
LG01	GeMoMa	exon	34463	34593	.	+	.	Parent=TRANSCRIPT:ENSPFOT00000030350_R0
LG01	GeMoMa	exon	34711	34819	.	+	.	Parent=TRANSCRIPT:ENSPFOT00000030350_R0
LG01	GeMoMa	exon	34967	35046	.	+	.	Parent=TRANSCRIPT:ENSPFOT00000030350_R0
LG01	GeMoMa	CDS	15268	15444	.	+	0	Parent=TRANSCRIPT:ENSPFOT00000030350_R0
LG01	GeMoMa	CDS	17711	17913	.	+	0	Parent=TRANSCRIPT:ENSPFOT00000030350_R0
LG01	GeMoMa	CDS	18264	18430	.	+	1	Parent=TRANSCRIPT:ENSPFOT00000030350_R0
LG01	GeMoMa	CDS	18510	18696	.	+	2	Parent=TRANSCRIPT:ENSPFOT00000030350_R0
LG01	GeMoMa	CDS	18788	18919	.	+	1	Parent=TRANSCRIPT:ENSPFOT00000030350_R0
LG01	GeMoMa	CDS	19231	19409	.	+	1	Parent=TRANSCRIPT:ENSPFOT00000030350_R0
LG01	GeMoMa	CDS	21119	21270	.	+	2	Parent=TRANSCRIPT:ENSPFOT00000030350_R0
LG01	GeMoMa	CDS	23196	23421	.	+	0	Parent=TRANSCRIPT:ENSPFOT00000030350_R0
LG01	GeMoMa	CDS	24004	24039	.	+	2	Parent=TRANSCRIPT:ENSPFOT00000030350_R0
LG01	GeMoMa	CDS	24889	25090	.	+	2	Parent=TRANSCRIPT:ENSPFOT00000030350_R0
LG01	GeMoMa	CDS	25880	26047	.	+	1	Parent=TRANSCRIPT:ENSPFOT00000030350_R0
LG01	GeMoMa	CDS	26161	26275	.	+	1	Parent=TRANSCRIPT:ENSPFOT00000030350_R0
LG01	GeMoMa	CDS	26554	26701	.	+	0	Parent=TRANSCRIPT:ENSPFOT00000030350_R0
LG01	GeMoMa	CDS	26809	26873	.	+	2	Parent=TRANSCRIPT:ENSPFOT00000030350_R0
LG01	GeMoMa	CDS	26961	27105	.	+	0	Parent=TRANSCRIPT:ENSPFOT00000030350_R0
LG01	GeMoMa	CDS	28610	28740	.	+	2	Parent=TRANSCRIPT:ENSPFOT00000030350_R0
LG01	GeMoMa	CDS	29327	29509	.	+	0	Parent=TRANSCRIPT:ENSPFOT00000030350_R0
LG01	GeMoMa	CDS	29612	29760	.	+	0	Parent=TRANSCRIPT:ENSPFOT00000030350_R0
LG01	GeMoMa	CDS	30124	30311	.	+	1	Parent=TRANSCRIPT:ENSPFOT00000030350_R0
LG01	GeMoMa	CDS	30808	30911	.	+	2	Parent=TRANSCRIPT:ENSPFOT00000030350_R0
LG01	GeMoMa	CDS	31008	31160	.	+	0	Parent=TRANSCRIPT:ENSPFOT00000030350_R0
LG01	GeMoMa	CDS	31744	31953	.	+	0	Parent=TRANSCRIPT:ENSPFOT00000030350_R0
LG01	GeMoMa	CDS	32046	32204	.	+	0	Parent=TRANSCRIPT:ENSPFOT00000030350_R0
LG01	GeMoMa	CDS	32966	33131	.	+	0	Parent=TRANSCRIPT:ENSPFOT00000030350_R0
LG01	GeMoMa	CDS	33208	33330	.	+	2	Parent=TRANSCRIPT:ENSPFOT00000030350_R0
LG01	GeMoMa	CDS	34463	34593	.	+	2	Parent=TRANSCRIPT:ENSPFOT00000030350_R0
LG01	GeMoMa	CDS	34711	34819	.	+	0	Parent=TRANSCRIPT:ENSPFOT00000030350_R0
LG01	GeMoMa	CDS	34967	35046	.	+	2	Parent=TRANSCRIPT:ENSPFOT00000030350_R0
LG01	GeMoMa	gene	50843	158366	.	+	.	ID=TRANSCRIPT:ENSPFOT00000001608_R0-gene
LG01	GeMoMa	mRNA	50843	158366	.	+	.	ID=TRANSCRIPT:ENSPFOT00000001608_R0;Parent=TRANSCRIPT:ENSPFOT00000001608_R0-gene
LG01	GeMoMa	exon	50843	50986	.	+	.	Parent=TRANSCRIPT:ENSPFOT00000001608_R0
LG01	GeMoMa	exon	69978	70043	.	+	.	Parent=TRANSCRIPT:ENSPFOT00000001608_R0
LG01	GeMoMa	exon	71076	71198	.	+	.	Parent=TRANSCRIPT:ENSPFOT00000001608_R0
LG01	GeMoMa	exon	78124	78228	.	+	.	Parent=TRANSCRIPT:ENSPFOT00000001608_R0
LG01	GeMoMa	exon	80954	81055	.	+	.	Parent=TRANSCRIPT:ENSPFOT00000001608_R0
LG01	GeMoMa	exon	81302	81463	.	+	.	Parent=TRANSCRIPT:ENSPFOT00000001608_R0
LG01	GeMoMa	exon	87126	87259	.	+	.	Parent=TRANSCRIPT:ENSPFOT00000001608_R0
LG01	GeMoMa	exon	87522	87637	.	+	.	Parent=TRANSCRIPT:ENSPFOT00000001608_R0
LG01	GeMoMa	exon	90488	90637	.	+	.	Parent=TRANSCRIPT:ENSPFOT00000001608_R0
LG01	GeMoMa	exon	94288	94435	.	+	.	Parent=TRANSCRIPT:ENSPFOT00000001608_R0
LG01	GeMoMa	exon	102986	103086	.	+	.	Parent=TRANSCRIPT:ENSPFOT00000001608_R0
LG01	GeMoMa	exon	104610	104713	.	+	.	Parent=TRANSCRIPT:ENSPFOT00000001608_R0
LG01	GeMoMa	exon	106916	106965	.	+	.	Parent=TRANSCRIPT:ENSPFOT00000001608_R0
LG01	GeMoMa	exon	112855	112930	.	+	.	Parent=TRANSCRIPT:ENSPFOT00000001608_R0
LG01	GeMoMa	exon	113364	113436	.	+	.	Parent=TRANSCRIPT:ENSPFOT00000001608_R0
LG01	GeMoMa	exon	115636	115781	.	+	.	Parent=TRANSCRIPT:ENSPFOT00000001608_R0
LG01	GeMoMa	exon	117001	117093	.	+	.	Parent=TRANSCRIPT:ENSPFOT00000001608_R0
LG01	GeMoMa	exon	119443	119496	.	+	.	Parent=TRANSCRIPT:ENSPFOT00000001608_R0
LG01	GeMoMa	exon	120935	121083	.	+	.	Parent=TRANSCRIPT:ENSPFOT00000001608_R0
LG01	GeMoMa	exon	121168	121253	.	+	.	Parent=TRANSCRIPT:ENSPFOT00000001608_R0
LG01	GeMoMa	exon	123517	123656	.	+	.	Parent=TRANSCRIPT:ENSPFOT00000001608_R0
LG01	GeMoMa	exon	124855	124999	.	+	.	Parent=TRANSCRIPT:ENSPFOT00000001608_R0
LG01	GeMoMa	exon	126115	126290	.	+	.	Parent=TRANSCRIPT:ENSPFOT00000001608_R0
LG01	GeMoMa	exon	126710	126871	.	+	.	Parent=TRANSCRIPT:ENSPFOT00000001608_R0
LG01	GeMoMa	exon	127139	127349	.	+	.	Parent=TRANSCRIPT:ENSPFOT00000001608_R0
LG01	GeMoMa	exon	130145	130409	.	+	.	Parent=TRANSCRIPT:ENSPFOT00000001608_R0
LG01	GeMoMa	exon	138748	138960	.	+	.	Parent=TRANSCRIPT:ENSPFOT00000001608_R0
LG01	GeMoMa	exon	141976	142064	.	+	.	Parent=TRANSCRIPT:ENSPFOT00000001608_R0
LG01	GeMoMa	exon	142403	142485	.	+	.	Parent=TRANSCRIPT:ENSPFOT00000001608_R0
LG01	GeMoMa	exon	146430	146520	.	+	.	Parent=TRANSCRIPT:ENSPFOT00000001608_R0
LG01	GeMoMa	exon	146593	146721	.	+	.	Parent=TRANSCRIPT:ENSPFOT00000001608_R0
LG01	GeMoMa	exon	146799	146840	.	+	.	Parent=TRANSCRIPT:ENSPFOT00000001608_R0
LG01	GeMoMa	exon	146960	147177	.	+	.	Parent=TRANSCRIPT:ENSPFOT00000001608_R0
LG01	GeMoMa	exon	147478	147580	.	+	.	Parent=TRANSCRIPT:ENSPFOT00000001608_R0
LG01	GeMoMa	exon	149339	149437	.	+	.	Parent=TRANSCRIPT:ENSPFOT00000001608_R0
LG01	GeMoMa	exon	150588	150702	.	+	.	Parent=TRANSCRIPT:ENSPFOT00000001608_R0
LG01	GeMoMa	exon	151585	151651	.	+	.	Parent=TRANSCRIPT:ENSPFOT00000001608_R0
LG01	GeMoMa	exon	153355	153530	.	+	.	Parent=TRANSCRIPT:ENSPFOT00000001608_R0
LG01	GeMoMa	exon	153689	153791	.	+	.	Parent=TRANSCRIPT:ENSPFOT00000001608_R0
LG01	GeMoMa	exon	158165	158232	.	+	.	Parent=TRANSCRIPT:ENSPFOT00000001608_R0
LG01	GeMoMa	exon	158324	158366	.	+	.	Parent=TRANSCRIPT:ENSPFOT00000001608_R0
LG01	GeMoMa	CDS	50843	50986	.	+	0	Parent=TRANSCRIPT:ENSPFOT00000001608_R0
LG01	GeMoMa	CDS	69978	70043	.	+	0	Parent=TRANSCRIPT:ENSPFOT00000001608_R0
LG01	GeMoMa	CDS	71076	71198	.	+	0	Parent=TRANSCRIPT:ENSPFOT00000001608_R0
LG01	GeMoMa	CDS	78124	78228	.	+	0	Parent=TRANSCRIPT:ENSPFOT00000001608_R0
LG01	GeMoMa	CDS	80954	81055	.	+	0	Parent=TRANSCRIPT:ENSPFOT00000001608_R0
LG01	GeMoMa	CDS	81302	81463	.	+	0	Parent=TRANSCRIPT:ENSPFOT00000001608_R0
LG01	GeMoMa	CDS	87126	87259	.	+	0	Parent=TRANSCRIPT:ENSPFOT00000001608_R0
LG01	GeMoMa	CDS	87522	87637	.	+	1	Parent=TRANSCRIPT:ENSPFOT00000001608_R0
LG01	GeMoMa	CDS	90488	90637	.	+	2	Parent=TRANSCRIPT:ENSPFOT00000001608_R0
LG01	GeMoMa	CDS	94288	94435	.	+	2	Parent=TRANSCRIPT:ENSPFOT00000001608_R0
LG01	GeMoMa	CDS	102986	103086	.	+	1	Parent=TRANSCRIPT:ENSPFOT00000001608_R0
LG01	GeMoMa	CDS	104610	104713	.	+	2	Parent=TRANSCRIPT:ENSPFOT00000001608_R0
LG01	GeMoMa	CDS	106916	106965	.	+	0	Parent=TRANSCRIPT:ENSPFOT00000001608_R0
LG01	GeMoMa	CDS	112855	112930	.	+	1	Parent=TRANSCRIPT:ENSPFOT00000001608_R0
LG01	GeMoMa	CDS	113364	113436	.	+	0	Parent=TRANSCRIPT:ENSPFOT00000001608_R0
LG01	GeMoMa	CDS	115636	115781	.	+	2	Parent=TRANSCRIPT:ENSPFOT00000001608_R0
LG01	GeMoMa	CDS	117001	117093	.	+	0	Parent=TRANSCRIPT:ENSPFOT00000001608_R0
LG01	GeMoMa	CDS	119443	119496	.	+	0	Parent=TRANSCRIPT:ENSPFOT00000001608_R0
LG01	GeMoMa	CDS	120935	121083	.	+	0	Parent=TRANSCRIPT:ENSPFOT00000001608_R0
LG01	GeMoMa	CDS	121168	121253	.	+	1	Parent=TRANSCRIPT:ENSPFOT00000001608_R0
LG01	GeMoMa	CDS	123517	123656	.	+	2	Parent=TRANSCRIPT:ENSPFOT00000001608_R0
LG01	GeMoMa	CDS	124855	124999	.	+	0	Parent=TRANSCRIPT:ENSPFOT00000001608_R0
LG01	GeMoMa	CDS	126115	126290	.	+	2	Parent=TRANSCRIPT:ENSPFOT00000001608_R0
LG01	GeMoMa	CDS	126710	126871	.	+	0	Parent=TRANSCRIPT:ENSPFOT00000001608_R0
LG01	GeMoMa	CDS	127139	127349	.	+	0	Parent=TRANSCRIPT:ENSPFOT00000001608_R0
LG01	GeMoMa	CDS	130145	130409	.	+	2	Parent=TRANSCRIPT:ENSPFOT00000001608_R0
LG01	GeMoMa	CDS	138748	138960	.	+	1	Parent=TRANSCRIPT:ENSPFOT00000001608_R0
LG01	GeMoMa	CDS	141976	142064	.	+	1	Parent=TRANSCRIPT:ENSPFOT00000001608_R0
LG01	GeMoMa	CDS	142403	142485	.	+	2	Parent=TRANSCRIPT:ENSPFOT00000001608_R0
LG01	GeMoMa	CDS	146430	146520	.	+	0	Parent=TRANSCRIPT:ENSPFOT00000001608_R0
LG01	GeMoMa	CDS	146593	146721	.	+	2	Parent=TRANSCRIPT:ENSPFOT00000001608_R0
LG01	GeMoMa	CDS	146799	146840	.	+	2	Parent=TRANSCRIPT:ENSPFOT00000001608_R0
LG01	GeMoMa	CDS	146960	147177	.	+	2	Parent=TRANSCRIPT:ENSPFOT00000001608_R0
LG01	GeMoMa	CDS	147478	147580	.	+	0	Parent=TRANSCRIPT:ENSPFOT00000001608_R0
LG01	GeMoMa	CDS	149339	149437	.	+	2	Parent=TRANSCRIPT:ENSPFOT00000001608_R0
LG01	GeMoMa	CDS	150588	150702	.	+	2	Parent=TRANSCRIPT:ENSPFOT00000001608_R0
LG01	GeMoMa	CDS	151585	151651	.	+	1	Parent=TRANSCRIPT:ENSPFOT00000001608_R0
LG01	GeMoMa	CDS	153355	153530	.	+	0	Parent=TRANSCRIPT:ENSPFOT00000001608_R0
LG01	GeMoMa	CDS	153689	153791	.	+	1	Parent=TRANSCRIPT:ENSPFOT00000001608_R0
LG01	GeMoMa	CDS	158165	158232	.	+	0	Parent=TRANSCRIPT:ENSPFOT00000001608_R0
LG01	GeMoMa	CDS	158324	158366	.	+	1	Parent=TRANSCRIPT:ENSPFOT00000001608_R0
LG01	GeMoMa	gene	84410	84760	.	-	.	ID=TRANSCRIPT:ENSPFOT00000020079_R4-gene
LG01	GeMoMa	mRNA	84410	84760	.	-	.	ID=TRANSCRIPT:ENSPFOT00000020079_R4;Parent=TRANSCRIPT:ENSPFOT00000020079_R4-gene
LG01	GeMoMa	exon	84410	84760	.	-	.	Parent=TRANSCRIPT:ENSPFOT00000020079_R4
LG01	GeMoMa	CDS	84410	84760	.	-	0	Parent=TRANSCRIPT:ENSPFOT00000020079_R4
LG01	GeMoMa	gene	172011	190938	.	+	.	ID=TRANSCRIPT:ENSPFOT00000009346_R0-gene
LG01	GeMoMa	mRNA	172011	190938	.	+	.	ID=TRANSCRIPT:ENSPFOT00000009346_R0;Parent=TRANSCRIPT:ENSPFOT00000009346_R0-gene
LG01	GeMoMa	exon	172011	172100	.	+	.	Parent=TRANSCRIPT:ENSPFOT00000009346_R0
LG01	GeMoMa	exon	173086	173212	.	+	.	Parent=TRANSCRIPT:ENSPFOT00000009346_R0
LG01	GeMoMa	exon	173390	173565	.	+	.	Parent=TRANSCRIPT:ENSPFOT00000009346_R0
LG01	GeMoMa	exon	175570	175695	.	+	.	Parent=TRANSCRIPT:ENSPFOT00000009346_R0
LG01	GeMoMa	exon	175938	176048	.	+	.	Parent=TRANSCRIPT:ENSPFOT00000009346_R0
LG01	GeMoMa	exon	176541	176636	.	+	.	Parent=TRANSCRIPT:ENSPFOT00000009346_R0
LG01	GeMoMa	exon	176734	176828	.	+	.	Parent=TRANSCRIPT:ENSPFOT00000009346_R0
LG01	GeMoMa	exon	177320	177409	.	+	.	Parent=TRANSCRIPT:ENSPFOT00000009346_R0
LG01	GeMoMa	exon	177948	177977	.	+	.	Parent=TRANSCRIPT:ENSPFOT00000009346_R0
LG01	GeMoMa	exon	180727	180896	.	+	.	Parent=TRANSCRIPT:ENSPFOT00000009346_R0
LG01	GeMoMa	exon	184785	184890	.	+	.	Parent=TRANSCRIPT:ENSPFOT00000009346_R0
LG01	GeMoMa	exon	187799	187930	.	+	.	Parent=TRANSCRIPT:ENSPFOT00000009346_R0
LG01	GeMoMa	exon	188414	188482	.	+	.	Parent=TRANSCRIPT:ENSPFOT00000009346_R0
LG01	GeMoMa	exon	189165	189258	.	+	.	Parent=TRANSCRIPT:ENSPFOT00000009346_R0
LG01	GeMoMa	exon	190075	190938	.	+	.	Parent=TRANSCRIPT:ENSPFOT00000009346_R0
LG01	GeMoMa	CDS	172011	172100	.	+	0	Parent=TRANSCRIPT:ENSPFOT00000009346_R0
LG01	GeMoMa	CDS	173086	173212	.	+	0	Parent=TRANSCRIPT:ENSPFOT00000009346_R0
LG01	GeMoMa	CDS	173390	173565	.	+	2	Parent=TRANSCRIPT:ENSPFOT00000009346_R0
LG01	GeMoMa	CDS	175570	175695	.	+	0	Parent=TRANSCRIPT:ENSPFOT00000009346_R0
LG01	GeMoMa	CDS	175938	176048	.	+	0	Parent=TRANSCRIPT:ENSPFOT00000009346_R0
LG01	GeMoMa	CDS	176541	176636	.	+	0	Parent=TRANSCRIPT:ENSPFOT00000009346_R0
LG01	GeMoMa	CDS	176734	176828	.	+	0	Parent=TRANSCRIPT:ENSPFOT00000009346_R0
LG01	GeMoMa	CDS	177320	177409	.	+	1	Parent=TRANSCRIPT:ENSPFOT00000009346_R0
LG01	GeMoMa	CDS	177948	177977	.	+	1	Parent=TRANSCRIPT:ENSPFOT00000009346_R0
LG01	GeMoMa	CDS	180727	180896	.	+	1	Parent=TRANSCRIPT:ENSPFOT00000009346_R0
LG01	GeMoMa	CDS	184785	184890	.	+	2	Parent=TRANSCRIPT:ENSPFOT00000009346_R0
LG01	GeMoMa	CDS	187799	187930	.	+	1	Parent=TRANSCRIPT:ENSPFOT00000009346_R0
LG01	GeMoMa	CDS	188414	188482	.	+	1	Parent=TRANSCRIPT:ENSPFOT00000009346_R0
LG01	GeMoMa	CDS	189165	189258	.	+	1	Parent=TRANSCRIPT:ENSPFOT00000009346_R0
LG01	GeMoMa	CDS	190075	190938	.	+	0	Parent=TRANSCRIPT:ENSPFOT00000009346_R0
LG01	GeMoMa	gene	227640	243042	.	+	.	ID=TRANSCRIPT:ENSPFOT00000010462_R4-gene
LG01	GeMoMa	mRNA	227640	243042	.	+	.	ID=TRANSCRIPT:ENSPFOT00000010462_R4;Parent=TRANSCRIPT:ENSPFOT00000010462_R4-gene
LG01	GeMoMa	exon	227640	227691	.	+	.	Parent=TRANSCRIPT:ENSPFOT00000010462_R4
LG01	GeMoMa	exon	231437	231588	.	+	.	Parent=TRANSCRIPT:ENSPFOT00000010462_R4
LG01	GeMoMa	exon	234076	234120	.	+	.	Parent=TRANSCRIPT:ENSPFOT00000010462_R4
LG01	GeMoMa	exon	234198	234307	.	+	.	Parent=TRANSCRIPT:ENSPFOT00000010462_R4
LG01	GeMoMa	exon	236360	237788	.	+	.	Parent=TRANSCRIPT:ENSPFOT00000010462_R4
LG01	GeMoMa	exon	242917	243042	.	+	.	Parent=TRANSCRIPT:ENSPFOT00000010462_R4
LG01	GeMoMa	CDS	227640	227691	.	+	0	Parent=TRANSCRIPT:ENSPFOT00000010462_R4
LG01	GeMoMa	CDS	231437	231588	.	+	2	Parent=TRANSCRIPT:ENSPFOT00000010462_R4
LG01	GeMoMa	CDS	234076	234120	.	+	0	Parent=TRANSCRIPT:ENSPFOT00000010462_R4
LG01	GeMoMa	CDS	234198	234307	.	+	0	Parent=TRANSCRIPT:ENSPFOT00000010462_R4
LG01	GeMoMa	CDS	236360	237788	.	+	1	Parent=TRANSCRIPT:ENSPFOT00000010462_R4
LG01	GeMoMa	CDS	242917	243042	.	+	0	Parent=TRANSCRIPT:ENSPFOT00000010462_R4
LG01	GeMoMa	gene	255479	259836	.	-	.	ID=TRANSCRIPT:ENSPFOT00000010293_R0-gene
LG01	GeMoMa	mRNA	255479	259836	.	-	.	ID=TRANSCRIPT:ENSPFOT00000010293_R0;Parent=TRANSCRIPT:ENSPFOT00000010293_R0-gene
LG01	GeMoMa	exon	255479	255617	.	-	.	Parent=TRANSCRIPT:ENSPFOT00000010293_R0
LG01	GeMoMa	exon	256222	256624	.	-	.	Parent=TRANSCRIPT:ENSPFOT00000010293_R0
LG01	GeMoMa	exon	257854	257976	.	-	.	Parent=TRANSCRIPT:ENSPFOT00000010293_R0
LG01	GeMoMa	exon	258074	258238	.	-	.	Parent=TRANSCRIPT:ENSPFOT00000010293_R0
LG01	GeMoMa	exon	258516	258649	.	-	.	Parent=TRANSCRIPT:ENSPFOT00000010293_R0
LG01	GeMoMa	exon	259235	259836	.	-	.	Parent=TRANSCRIPT:ENSPFOT00000010293_R0
LG01	GeMoMa	CDS	255479	255617	.	-	1	Parent=TRANSCRIPT:ENSPFOT00000010293_R0
LG01	GeMoMa	CDS	256222	256624	.	-	2	Parent=TRANSCRIPT:ENSPFOT00000010293_R0
LG01	GeMoMa	CDS	257854	257976	.	-	2	Parent=TRANSCRIPT:ENSPFOT00000010293_R0
LG01	GeMoMa	CDS	258074	258238	.	-	2	Parent=TRANSCRIPT:ENSPFOT00000010293_R0
LG01	GeMoMa	CDS	258516	258649	.	-	1	Parent=TRANSCRIPT:ENSPFOT00000010293_R0
LG01	GeMoMa	CDS	259235	259836	.	-	0	Parent=TRANSCRIPT:ENSPFOT00000010293_R0
LG01	GeMoMa	gene	263240	278893	.	+	.	ID=TRANSCRIPT:ENSPFOT00000010442_R0-gene
LG01	GeMoMa	mRNA	263240	278893	.	+	.	ID=TRANSCRIPT:ENSPFOT00000010442_R0;Parent=TRANSCRIPT:ENSPFOT00000010442_R0-gene
LG01	GeMoMa	exon	263240	263965	.	+	.	Parent=TRANSCRIPT:ENSPFOT00000010442_R0
LG01	GeMoMa	exon	264908	265245	.	+	.	Parent=TRANSCRIPT:ENSPFOT00000010442_R0
LG01	GeMoMa	exon	265321	265576	.	+	.	Parent=TRANSCRIPT:ENSPFOT00000010442_R0
LG01	GeMoMa	exon	267690	267867	.	+	.	Parent=TRANSCRIPT:ENSPFOT00000010442_R0
LG01	GeMoMa	exon	268472	268767	.	+	.	Parent=TRANSCRIPT:ENSPFOT00000010442_R0
LG01	GeMoMa	exon	269037	269456	.	+	.	Parent=TRANSCRIPT:ENSPFOT00000010442_R0
LG01	GeMoMa	exon	269542	269701	.	+	.	Parent=TRANSCRIPT:ENSPFOT00000010442_R0
LG01	GeMoMa	exon	270520	270684	.	+	.	Parent=TRANSCRIPT:ENSPFOT00000010442_R0
LG01	GeMoMa	exon	270858	271003	.	+	.	Parent=TRANSCRIPT:ENSPFOT00000010442_R0
LG01	GeMoMa	exon	271598	271738	.	+	.	Parent=TRANSCRIPT:ENSPFOT00000010442_R0
LG01	GeMoMa	exon	272141	272345	.	+	.	Parent=TRANSCRIPT:ENSPFOT00000010442_R0
LG01	GeMoMa	exon	277390	277477	.	+	.	Parent=TRANSCRIPT:ENSPFOT00000010442_R0
LG01	GeMoMa	exon	278689	278893	.	+	.	Parent=TRANSCRIPT:ENSPFOT00000010442_R0
LG01	GeMoMa	CDS	263240	263965	.	+	0	Parent=TRANSCRIPT:ENSPFOT00000010442_R0
LG01	GeMoMa	CDS	264908	265245	.	+	0	Parent=TRANSCRIPT:ENSPFOT00000010442_R0
LG01	GeMoMa	CDS	265321	265576	.	+	1	Parent=TRANSCRIPT:ENSPFOT00000010442_R0
LG01	GeMoMa	CDS	267690	267867	.	+	0	Parent=TRANSCRIPT:ENSPFOT00000010442_R0
LG01	GeMoMa	CDS	268472	268767	.	+	2	Parent=TRANSCRIPT:ENSPFOT00000010442_R0
LG01	GeMoMa	CDS	269037	269456	.	+	0	Parent=TRANSCRIPT:ENSPFOT00000010442_R0
LG01	GeMoMa	CDS	269542	269701	.	+	0	Parent=TRANSCRIPT:ENSPFOT00000010442_R0
LG01	GeMoMa	CDS	270520	270684	.	+	2	Parent=TRANSCRIPT:ENSPFOT00000010442_R0
LG01	GeMoMa	CDS	270858	271003	.	+	2	Parent=TRANSCRIPT:ENSPFOT00000010442_R0
LG01	GeMoMa	CDS	271598	271738	.	+	0	Parent=TRANSCRIPT:ENSPFOT00000010442_R0
LG01	GeMoMa	CDS	272141	272345	.	+	0	Parent=TRANSCRIPT:ENSPFOT00000010442_R0
LG01	GeMoMa	CDS	277390	277477	.	+	2	Parent=TRANSCRIPT:ENSPFOT00000010442_R0
LG01	GeMoMa	CDS	278689	278893	.	+	1	Parent=TRANSCRIPT:ENSPFOT00000010442_R0
LG01	GeMoMa	gene	283237	342662	.	-	.	ID=TRANSCRIPT:ENSPFOT00000010461_R0-gene
LG01	GeMoMa	mRNA	283237	342662	.	-	.	ID=TRANSCRIPT:ENSPFOT00000010461_R0;Parent=TRANSCRIPT:ENSPFOT00000010461_R0-gene
LG01	GeMoMa	exon	283237	283668	.	-	.	Parent=TRANSCRIPT:ENSPFOT00000010461_R0
LG01	GeMoMa	exon	284643	284687	.	-	.	Parent=TRANSCRIPT:ENSPFOT00000010461_R0
LG01	GeMoMa	exon	285588	285754	.	-	.	Parent=TRANSCRIPT:ENSPFOT00000010461_R0
LG01	GeMoMa	exon	342545	342662	.	-	.	Parent=TRANSCRIPT:ENSPFOT00000010461_R0
LG01	GeMoMa	CDS	283237	283668	.	-	0	Parent=TRANSCRIPT:ENSPFOT00000010461_R0
LG01	GeMoMa	CDS	284643	284687	.	-	0	Parent=TRANSCRIPT:ENSPFOT00000010461_R0
LG01	GeMoMa	CDS	285588	285754	.	-	2	Parent=TRANSCRIPT:ENSPFOT00000010461_R0
LG01	GeMoMa	CDS	342545	342662	.	-	0	Parent=TRANSCRIPT:ENSPFOT00000010461_R0
LG01	GeMoMa	gene	350701	445338	.	-	.	ID=TRANSCRIPT:ENSPFOT00000010713_R0-gene
LG01	GeMoMa	mRNA	350701	445338	.	-	.	ID=TRANSCRIPT:ENSPFOT00000010713_R0;Parent=TRANSCRIPT:ENSPFOT00000010713_R0-gene
LG01	GeMoMa	exon	350701	350789	.	-	.	Parent=TRANSCRIPT:ENSPFOT00000010713_R0
LG01	GeMoMa	exon	362440	362512	.	-	.	Parent=TRANSCRIPT:ENSPFOT00000010713_R0
LG01	GeMoMa	exon	364240	364377	.	-	.	Parent=TRANSCRIPT:ENSPFOT00000010713_R0
LG01	GeMoMa	exon	375958	376038	.	-	.	Parent=TRANSCRIPT:ENSPFOT00000010713_R0
LG01	GeMoMa	exon	377852	377949	.	-	.	Parent=TRANSCRIPT:ENSPFOT00000010713_R0
LG01	GeMoMa	exon	389424	389605	.	-	.	Parent=TRANSCRIPT:ENSPFOT00000010713_R0
LG01	GeMoMa	exon	394325	394473	.	-	.	Parent=TRANSCRIPT:ENSPFOT00000010713_R0
LG01	GeMoMa	exon	395184	395242	.	-	.	Parent=TRANSCRIPT:ENSPFOT00000010713_R0
LG01	GeMoMa	exon	396155	396227	.	-	.	Parent=TRANSCRIPT:ENSPFOT00000010713_R0
LG01	GeMoMa	exon	397826	397917	.	-	.	Parent=TRANSCRIPT:ENSPFOT00000010713_R0
LG01	GeMoMa	exon	403846	403939	.	-	.	Parent=TRANSCRIPT:ENSPFOT00000010713_R0
LG01	GeMoMa	exon	409006	409091	.	-	.	Parent=TRANSCRIPT:ENSPFOT00000010713_R0
LG01	GeMoMa	exon	411493	411647	.	-	.	Parent=TRANSCRIPT:ENSPFOT00000010713_R0
LG01	GeMoMa	exon	411787	411893	.	-	.	Parent=TRANSCRIPT:ENSPFOT00000010713_R0
LG01	GeMoMa	exon	441421	441651	.	-	.	Parent=TRANSCRIPT:ENSPFOT00000010713_R0
LG01	GeMoMa	exon	445309	445338	.	-	.	Parent=TRANSCRIPT:ENSPFOT00000010713_R0
LG01	GeMoMa	CDS	350701	350789	.	-	2	Parent=TRANSCRIPT:ENSPFOT00000010713_R0
LG01	GeMoMa	CDS	362440	362512	.	-	0	Parent=TRANSCRIPT:ENSPFOT00000010713_R0
LG01	GeMoMa	CDS	364240	364377	.	-	0	Parent=TRANSCRIPT:ENSPFOT00000010713_R0
LG01	GeMoMa	CDS	375958	376038	.	-	0	Parent=TRANSCRIPT:ENSPFOT00000010713_R0
LG01	GeMoMa	CDS	377852	377949	.	-	2	Parent=TRANSCRIPT:ENSPFOT00000010713_R0
LG01	GeMoMa	CDS	389424	389605	.	-	1	Parent=TRANSCRIPT:ENSPFOT00000010713_R0
LG01	GeMoMa	CDS	394325	394473	.	-	0	Parent=TRANSCRIPT:ENSPFOT00000010713_R0
LG01	GeMoMa	CDS	395184	395242	.	-	2	Parent=TRANSCRIPT:ENSPFOT00000010713_R0
LG01	GeMoMa	CDS	396155	396227	.	-	0	Parent=TRANSCRIPT:ENSPFOT00000010713_R0
LG01	GeMoMa	CDS	397826	397917	.	-	2	Parent=TRANSCRIPT:ENSPFOT00000010713_R0
LG01	GeMoMa	CDS	403846	403939	.	-	0	Parent=TRANSCRIPT:ENSPFOT00000010713_R0
LG01	GeMoMa	CDS	409006	409091	.	-	2	Parent=TRANSCRIPT:ENSPFOT00000010713_R0
LG01	GeMoMa	CDS	411493	411647	.	-	1	Parent=TRANSCRIPT:ENSPFOT00000010713_R0
LG01	GeMoMa	CDS	411787	411893	.	-	0	Parent=TRANSCRIPT:ENSPFOT00000010713_R0
LG01	GeMoMa	CDS	441421	441651	.	-	0	Parent=TRANSCRIPT:ENSPFOT00000010713_R0
LG01	GeMoMa	CDS	445309	445338	.	-	0	Parent=TRANSCRIPT:ENSPFOT00000010713_R0
LG01	GeMoMa	gene	492253	492993	.	-	.	ID=TRANSCRIPT:ENSPFOT00000023521_R0-gene
LG01	GeMoMa	mRNA	492253	492993	.	-	.	ID=TRANSCRIPT:ENSPFOT00000023521_R0;Parent=TRANSCRIPT:ENSPFOT00000023521_R0-gene
LG01	GeMoMa	exon	492253	492993	.	-	.	Parent=TRANSCRIPT:ENSPFOT00000023521_R0
LG01	GeMoMa	CDS	492253	492993	.	-	0	Parent=TRANSCRIPT:ENSPFOT00000023521_R0
LG01	GeMoMa	gene	518952	534918	.	-	.	ID=TRANSCRIPT:ENSPFOT00000013890_R0-gene
LG01	GeMoMa	mRNA	518952	534918	.	-	.	ID=TRANSCRIPT:ENSPFOT00000013890_R0;Parent=TRANSCRIPT:ENSPFOT00000013890_R0-gene
LG01	GeMoMa	exon	518952	519181	.	-	.	Parent=TRANSCRIPT:ENSPFOT00000013890_R0
LG01	GeMoMa	exon	519995	520283	.	-	.	Parent=TRANSCRIPT:ENSPFOT00000013890_R0
LG01	GeMoMa	exon	520624	520741	.	-	.	Parent=TRANSCRIPT:ENSPFOT00000013890_R0
LG01	GeMoMa	exon	528030	528182	.	-	.	Parent=TRANSCRIPT:ENSPFOT00000013890_R0
LG01	GeMoMa	exon	528249	528468	.	-	.	Parent=TRANSCRIPT:ENSPFOT00000013890_R0
LG01	GeMoMa	exon	534308	534407	.	-	.	Parent=TRANSCRIPT:ENSPFOT00000013890_R0
LG01	GeMoMa	exon	534667	534918	.	-	.	Parent=TRANSCRIPT:ENSPFOT00000013890_R0
LG01	GeMoMa	CDS	518952	519181	.	-	2	Parent=TRANSCRIPT:ENSPFOT00000013890_R0
LG01	GeMoMa	CDS	519995	520283	.	-	0	Parent=TRANSCRIPT:ENSPFOT00000013890_R0
LG01	GeMoMa	CDS	520624	520741	.	-	1	Parent=TRANSCRIPT:ENSPFOT00000013890_R0
LG01	GeMoMa	CDS	528030	528182	.	-	1	Parent=TRANSCRIPT:ENSPFOT00000013890_R0
LG01	GeMoMa	CDS	528249	528468	.	-	2	Parent=TRANSCRIPT:ENSPFOT00000013890_R0
LG01	GeMoMa	CDS	534308	534407	.	-	0	Parent=TRANSCRIPT:ENSPFOT00000013890_R0
LG01	GeMoMa	CDS	534667	534918	.	-	0	Parent=TRANSCRIPT:ENSPFOT00000013890_R0
LG01	GeMoMa	gene	526842	527597	.	-	.	ID=TRANSCRIPT:ENSPFOT00000001707_R0-gene
LG01	GeMoMa	mRNA	526842	527597	.	-	.	ID=TRANSCRIPT:ENSPFOT00000001707_R0;Parent=TRANSCRIPT:ENSPFOT00000001707_R0-gene
LG01	GeMoMa	exon	526842	527597	.	-	.	Parent=TRANSCRIPT:ENSPFOT00000001707_R0
LG01	GeMoMa	CDS	526842	527597	.	-	0	Parent=TRANSCRIPT:ENSPFOT00000001707_R0
LG01	GeMoMa	gene	536549	547267	.	+	.	ID=TRANSCRIPT:ENSPFOT00000013969_R0-gene
LG01	GeMoMa	mRNA	536549	547267	.	+	.	ID=TRANSCRIPT:ENSPFOT00000013969_R0;Parent=TRANSCRIPT:ENSPFOT00000013969_R0-gene
LG01	GeMoMa	exon	536549	536579	.	+	.	Parent=TRANSCRIPT:ENSPFOT00000013969_R0
LG01	GeMoMa	exon	537453	537563	.	+	.	Parent=TRANSCRIPT:ENSPFOT00000013969_R0
LG01	GeMoMa	exon	538666	538856	.	+	.	Parent=TRANSCRIPT:ENSPFOT00000013969_R0
LG01	GeMoMa	exon	539826	539975	.	+	.	Parent=TRANSCRIPT:ENSPFOT00000013969_R0
LG01	GeMoMa	exon	540047	540370	.	+	.	Parent=TRANSCRIPT:ENSPFOT00000013969_R0
LG01	GeMoMa	exon	540478	540649	.	+	.	Parent=TRANSCRIPT:ENSPFOT00000013969_R0
LG01	GeMoMa	exon	542409	542502	.	+	.	Parent=TRANSCRIPT:ENSPFOT00000013969_R0
LG01	GeMoMa	exon	542590	542680	.	+	.	Parent=TRANSCRIPT:ENSPFOT00000013969_R0
LG01	GeMoMa	exon	543098	543257	.	+	.	Parent=TRANSCRIPT:ENSPFOT00000013969_R0
LG01	GeMoMa	exon	543334	543566	.	+	.	Parent=TRANSCRIPT:ENSPFOT00000013969_R0
LG01	GeMoMa	exon	544262	544470	.	+	.	Parent=TRANSCRIPT:ENSPFOT00000013969_R0
LG01	GeMoMa	exon	544684	544780	.	+	.	Parent=TRANSCRIPT:ENSPFOT00000013969_R0
LG01	GeMoMa	exon	545241	545373	.	+	.	Parent=TRANSCRIPT:ENSPFOT00000013969_R0
LG01	GeMoMa	exon	545503	545614	.	+	.	Parent=TRANSCRIPT:ENSPFOT00000013969_R0
LG01	GeMoMa	exon	545754	545824	.	+	.	Parent=TRANSCRIPT:ENSPFOT00000013969_R0
LG01	GeMoMa	exon	546735	547267	.	+	.	Parent=TRANSCRIPT:ENSPFOT00000013969_R0
LG01	GeMoMa	CDS	536549	536579	.	+	0	Parent=TRANSCRIPT:ENSPFOT00000013969_R0
LG01	GeMoMa	CDS	537453	537563	.	+	2	Parent=TRANSCRIPT:ENSPFOT00000013969_R0
LG01	GeMoMa	CDS	538666	538856	.	+	2	Parent=TRANSCRIPT:ENSPFOT00000013969_R0
LG01	GeMoMa	CDS	539826	539975	.	+	0	Parent=TRANSCRIPT:ENSPFOT00000013969_R0
LG01	GeMoMa	CDS	540047	540370	.	+	0	Parent=TRANSCRIPT:ENSPFOT00000013969_R0
LG01	GeMoMa	CDS	540478	540649	.	+	0	Parent=TRANSCRIPT:ENSPFOT00000013969_R0
LG01	GeMoMa	CDS	542409	542502	.	+	2	Parent=TRANSCRIPT:ENSPFOT00000013969_R0
LG01	GeMoMa	CDS	542590	542680	.	+	1	Parent=TRANSCRIPT:ENSPFOT00000013969_R0
LG01	GeMoMa	CDS	543098	543257	.	+	0	Parent=TRANSCRIPT:ENSPFOT00000013969_R0
LG01	GeMoMa	CDS	543334	543566	.	+	2	Parent=TRANSCRIPT:ENSPFOT00000013969_R0
LG01	GeMoMa	CDS	544262	544470	.	+	0	Parent=TRANSCRIPT:ENSPFOT00000013969_R0
LG01	GeMoMa	CDS	544684	544780	.	+	1	Parent=TRANSCRIPT:ENSPFOT00000013969_R0
LG01	GeMoMa	CDS	545241	545373	.	+	0	Parent=TRANSCRIPT:ENSPFOT00000013969_R0
LG01	GeMoMa	CDS	545503	545614	.	+	2	Parent=TRANSCRIPT:ENSPFOT00000013969_R0
LG01	GeMoMa	CDS	545754	545824	.	+	1	Parent=TRANSCRIPT:ENSPFOT00000013969_R0
LG01	GeMoMa	CDS	546735	547267	.	+	2	Parent=TRANSCRIPT:ENSPFOT00000013969_R0
LG01	GeMoMa	gene	549599	566288	.	-	.	ID=TRANSCRIPT:ENSPFOT00000014200_R0-gene
LG01	GeMoMa	mRNA	549599	566288	.	-	.	ID=TRANSCRIPT:ENSPFOT00000014200_R0;Parent=TRANSCRIPT:ENSPFOT00000014200_R0-gene
LG01	GeMoMa	exon	549599	549698	.	-	.	Parent=TRANSCRIPT:ENSPFOT00000014200_R0
LG01	GeMoMa	exon	549814	549886	.	-	.	Parent=TRANSCRIPT:ENSPFOT00000014200_R0
LG01	GeMoMa	exon	551450	551546	.	-	.	Parent=TRANSCRIPT:ENSPFOT00000014200_R0
LG01	GeMoMa	exon	552084	552188	.	-	.	Parent=TRANSCRIPT:ENSPFOT00000014200_R0
LG01	GeMoMa	exon	552281	552401	.	-	.	Parent=TRANSCRIPT:ENSPFOT00000014200_R0
LG01	GeMoMa	exon	552489	552629	.	-	.	Parent=TRANSCRIPT:ENSPFOT00000014200_R0
LG01	GeMoMa	exon	553163	553296	.	-	.	Parent=TRANSCRIPT:ENSPFOT00000014200_R0
LG01	GeMoMa	exon	553408	553567	.	-	.	Parent=TRANSCRIPT:ENSPFOT00000014200_R0
LG01	GeMoMa	exon	553781	553869	.	-	.	Parent=TRANSCRIPT:ENSPFOT00000014200_R0
LG01	GeMoMa	exon	554048	554119	.	-	.	Parent=TRANSCRIPT:ENSPFOT00000014200_R0
LG01	GeMoMa	exon	554366	554438	.	-	.	Parent=TRANSCRIPT:ENSPFOT00000014200_R0
LG01	GeMoMa	exon	555386	555514	.	-	.	Parent=TRANSCRIPT:ENSPFOT00000014200_R0
LG01	GeMoMa	exon	555591	555675	.	-	.	Parent=TRANSCRIPT:ENSPFOT00000014200_R0
LG01	GeMoMa	exon	557443	557512	.	-	.	Parent=TRANSCRIPT:ENSPFOT00000014200_R0
LG01	GeMoMa	exon	558073	558247	.	-	.	Parent=TRANSCRIPT:ENSPFOT00000014200_R0
LG01	GeMoMa	exon	559062	559157	.	-	.	Parent=TRANSCRIPT:ENSPFOT00000014200_R0
LG01	GeMoMa	exon	559498	559708	.	-	.	Parent=TRANSCRIPT:ENSPFOT00000014200_R0
LG01	GeMoMa	exon	561177	561346	.	-	.	Parent=TRANSCRIPT:ENSPFOT00000014200_R0
LG01	GeMoMa	exon	561927	561975	.	-	.	Parent=TRANSCRIPT:ENSPFOT00000014200_R0
LG01	GeMoMa	exon	562084	562218	.	-	.	Parent=TRANSCRIPT:ENSPFOT00000014200_R0
LG01	GeMoMa	exon	563437	563561	.	-	.	Parent=TRANSCRIPT:ENSPFOT00000014200_R0
LG01	GeMoMa	exon	564640	564781	.	-	.	Parent=TRANSCRIPT:ENSPFOT00000014200_R0
LG01	GeMoMa	exon	566219	566288	.	-	.	Parent=TRANSCRIPT:ENSPFOT00000014200_R0
LG01	GeMoMa	CDS	549599	549698	.	-	1	Parent=TRANSCRIPT:ENSPFOT00000014200_R0
LG01	GeMoMa	CDS	549814	549886	.	-	2	Parent=TRANSCRIPT:ENSPFOT00000014200_R0
LG01	GeMoMa	CDS	551450	551546	.	-	0	Parent=TRANSCRIPT:ENSPFOT00000014200_R0
LG01	GeMoMa	CDS	552084	552188	.	-	0	Parent=TRANSCRIPT:ENSPFOT00000014200_R0
LG01	GeMoMa	CDS	552281	552401	.	-	1	Parent=TRANSCRIPT:ENSPFOT00000014200_R0
LG01	GeMoMa	CDS	552489	552629	.	-	1	Parent=TRANSCRIPT:ENSPFOT00000014200_R0
LG01	GeMoMa	CDS	553163	553296	.	-	0	Parent=TRANSCRIPT:ENSPFOT00000014200_R0
LG01	GeMoMa	CDS	553408	553567	.	-	1	Parent=TRANSCRIPT:ENSPFOT00000014200_R0
LG01	GeMoMa	CDS	553781	553869	.	-	0	Parent=TRANSCRIPT:ENSPFOT00000014200_R0
LG01	GeMoMa	CDS	554048	554119	.	-	0	Parent=TRANSCRIPT:ENSPFOT00000014200_R0
LG01	GeMoMa	CDS	554366	554438	.	-	1	Parent=TRANSCRIPT:ENSPFOT00000014200_R0
LG01	GeMoMa	CDS	555386	555514	.	-	1	Parent=TRANSCRIPT:ENSPFOT00000014200_R0
LG01	GeMoMa	CDS	555591	555675	.	-	2	Parent=TRANSCRIPT:ENSPFOT00000014200_R0
LG01	GeMoMa	CDS	557443	557512	.	-	0	Parent=TRANSCRIPT:ENSPFOT00000014200_R0
LG01	GeMoMa	CDS	558073	558247	.	-	1	Parent=TRANSCRIPT:ENSPFOT00000014200_R0
LG01	GeMoMa	CDS	559062	559157	.	-	1	Parent=TRANSCRIPT:ENSPFOT00000014200_R0
LG01	GeMoMa	CDS	559498	559708	.	-	2	Parent=TRANSCRIPT:ENSPFOT00000014200_R0
LG01	GeMoMa	CDS	561177	561346	.	-	1	Parent=TRANSCRIPT:ENSPFOT00000014200_R0
LG01	GeMoMa	CDS	561927	561975	.	-	2	Parent=TRANSCRIPT:ENSPFOT00000014200_R0
LG01	GeMoMa	CDS	562084	562218	.	-	2	Parent=TRANSCRIPT:ENSPFOT00000014200_R0
LG01	GeMoMa	CDS	563437	563561	.	-	1	Parent=TRANSCRIPT:ENSPFOT00000014200_R0
LG01	GeMoMa	CDS	564640	564781	.	-	2	Parent=TRANSCRIPT:ENSPFOT00000014200_R0
LG01	GeMoMa	CDS	566219	566288	.	-	0	Parent=TRANSCRIPT:ENSPFOT00000014200_R0
LG01	GeMoMa	gene	592145	603568	.	+	.	ID=TRANSCRIPT:ENSPFOT00000014254_R0-gene
LG01	GeMoMa	mRNA	592145	603568	.	+	.	ID=TRANSCRIPT:ENSPFOT00000014254_R0;Parent=TRANSCRIPT:ENSPFOT00000014254_R0-gene
LG01	GeMoMa	exon	592145	592198	.	+	.	Parent=TRANSCRIPT:ENSPFOT00000014254_R0
LG01	GeMoMa	exon	592296	592470	.	+	.	Parent=TRANSCRIPT:ENSPFOT00000014254_R0
LG01	GeMoMa	exon	595940	596047	.	+	.	Parent=TRANSCRIPT:ENSPFOT00000014254_R0
LG01	GeMoMa	exon	596195	596307	.	+	.	Parent=TRANSCRIPT:ENSPFOT00000014254_R0
LG01	GeMoMa	exon	596577	596668	.	+	.	Parent=TRANSCRIPT:ENSPFOT00000014254_R0
LG01	GeMoMa	exon	596833	596962	.	+	.	Parent=TRANSCRIPT:ENSPFOT00000014254_R0
LG01	GeMoMa	exon	597165	597318	.	+	.	Parent=TRANSCRIPT:ENSPFOT00000014254_R0
LG01	GeMoMa	exon	598964	599024	.	+	.	Parent=TRANSCRIPT:ENSPFOT00000014254_R0
LG01	GeMoMa	exon	600435	600501	.	+	.	Parent=TRANSCRIPT:ENSPFOT00000014254_R0
LG01	GeMoMa	exon	601047	601262	.	+	.	Parent=TRANSCRIPT:ENSPFOT00000014254_R0
LG01	GeMoMa	exon	602849	602890	.	+	.	Parent=TRANSCRIPT:ENSPFOT00000014254_R0
LG01	GeMoMa	exon	603329	603568	.	+	.	Parent=TRANSCRIPT:ENSPFOT00000014254_R0
LG01	GeMoMa	CDS	592145	592198	.	+	0	Parent=TRANSCRIPT:ENSPFOT00000014254_R0
LG01	GeMoMa	CDS	592296	592470	.	+	0	Parent=TRANSCRIPT:ENSPFOT00000014254_R0
LG01	GeMoMa	CDS	595940	596047	.	+	2	Parent=TRANSCRIPT:ENSPFOT00000014254_R0
LG01	GeMoMa	CDS	596195	596307	.	+	2	Parent=TRANSCRIPT:ENSPFOT00000014254_R0
LG01	GeMoMa	CDS	596577	596668	.	+	0	Parent=TRANSCRIPT:ENSPFOT00000014254_R0
LG01	GeMoMa	CDS	596833	596962	.	+	1	Parent=TRANSCRIPT:ENSPFOT00000014254_R0
LG01	GeMoMa	CDS	597165	597318	.	+	0	Parent=TRANSCRIPT:ENSPFOT00000014254_R0
LG01	GeMoMa	CDS	598964	599024	.	+	2	Parent=TRANSCRIPT:ENSPFOT00000014254_R0
LG01	GeMoMa	CDS	600435	600501	.	+	1	Parent=TRANSCRIPT:ENSPFOT00000014254_R0
LG01	GeMoMa	CDS	601047	601262	.	+	0	Parent=TRANSCRIPT:ENSPFOT00000014254_R0
LG01	GeMoMa	CDS	602849	602890	.	+	0	Parent=TRANSCRIPT:ENSPFOT00000014254_R0
LG01	GeMoMa	CDS	603329	603568	.	+	0	Parent=TRANSCRIPT:ENSPFOT00000014254_R0
LG01	GeMoMa	gene	696375	723534	.	+	.	ID=TRANSCRIPT:ENSPFOT00000001606_R0-gene
LG01	GeMoMa	mRNA	696375	723534	.	+	.	ID=TRANSCRIPT:ENSPFOT00000001606_R0;Parent=TRANSCRIPT:ENSPFOT00000001606_R0-gene
LG01	GeMoMa	exon	696375	696520	.	+	.	Parent=TRANSCRIPT:ENSPFOT00000001606_R0
LG01	GeMoMa	exon	698717	698847	.	+	.	Parent=TRANSCRIPT:ENSPFOT00000001606_R0
LG01	GeMoMa	exon	713373	713557	.	+	.	Parent=TRANSCRIPT:ENSPFOT00000001606_R0
LG01	GeMoMa	exon	715357	715456	.	+	.	Parent=TRANSCRIPT:ENSPFOT00000001606_R0
LG01	GeMoMa	exon	715841	716018	.	+	.	Parent=TRANSCRIPT:ENSPFOT00000001606_R0
LG01	GeMoMa	exon	720893	721044	.	+	.	Parent=TRANSCRIPT:ENSPFOT00000001606_R0
LG01	GeMoMa	exon	721591	721707	.	+	.	Parent=TRANSCRIPT:ENSPFOT00000001606_R0
LG01	GeMoMa	exon	723281	723534	.	+	.	Parent=TRANSCRIPT:ENSPFOT00000001606_R0
LG01	GeMoMa	CDS	696375	696520	.	+	0	Parent=TRANSCRIPT:ENSPFOT00000001606_R0
LG01	GeMoMa	CDS	698717	698847	.	+	1	Parent=TRANSCRIPT:ENSPFOT00000001606_R0
LG01	GeMoMa	CDS	713373	713557	.	+	2	Parent=TRANSCRIPT:ENSPFOT00000001606_R0
LG01	GeMoMa	CDS	715357	715456	.	+	0	Parent=TRANSCRIPT:ENSPFOT00000001606_R0
LG01	GeMoMa	CDS	715841	716018	.	+	2	Parent=TRANSCRIPT:ENSPFOT00000001606_R0
LG01	GeMoMa	CDS	720893	721044	.	+	1	Parent=TRANSCRIPT:ENSPFOT00000001606_R0
LG01	GeMoMa	CDS	721591	721707	.	+	2	Parent=TRANSCRIPT:ENSPFOT00000001606_R0
LG01	GeMoMa	CDS	723281	723534	.	+	2	Parent=TRANSCRIPT:ENSPFOT00000001606_R0
LG01	GeMoMa	gene	814797	837545	.	+	.	ID=TRANSCRIPT:ENSPFOT00000017536_R0-gene
LG01	GeMoMa	mRNA	814797	837545	.	+	.	ID=TRANSCRIPT:ENSPFOT00000017536_R0;Parent=TRANSCRIPT:ENSPFOT00000017536_R0-gene
LG01	GeMoMa	exon	814797	814916	.	+	.	Parent=TRANSCRIPT:ENSPFOT00000017536_R0
LG01	GeMoMa	exon	815203	815293	.	+	.	Parent=TRANSCRIPT:ENSPFOT00000017536_R0
LG01	GeMoMa	exon	815933	816053	.	+	.	Parent=TRANSCRIPT:ENSPFOT00000017536_R0
LG01	GeMoMa	exon	816676	816776	.	+	.	Parent=TRANSCRIPT:ENSPFOT00000017536_R0
LG01	GeMoMa	exon	817377	817499	.	+	.	Parent=TRANSCRIPT:ENSPFOT00000017536_R0
LG01	GeMoMa	exon	817650	817759	.	+	.	Parent=TRANSCRIPT:ENSPFOT00000017536_R0
LG01	GeMoMa	exon	818787	818888	.	+	.	Parent=TRANSCRIPT:ENSPFOT00000017536_R0
LG01	GeMoMa	exon	820422	820587	.	+	.	Parent=TRANSCRIPT:ENSPFOT00000017536_R0
LG01	GeMoMa	exon	821732	821937	.	+	.	Parent=TRANSCRIPT:ENSPFOT00000017536_R0
LG01	GeMoMa	exon	823119	823322	.	+	.	Parent=TRANSCRIPT:ENSPFOT00000017536_R0
LG01	GeMoMa	exon	823491	823713	.	+	.	Parent=TRANSCRIPT:ENSPFOT00000017536_R0
LG01	GeMoMa	exon	825538	825671	.	+	.	Parent=TRANSCRIPT:ENSPFOT00000017536_R0
LG01	GeMoMa	exon	825827	825947	.	+	.	Parent=TRANSCRIPT:ENSPFOT00000017536_R0
LG01	GeMoMa	exon	826071	826120	.	+	.	Parent=TRANSCRIPT:ENSPFOT00000017536_R0
LG01	GeMoMa	exon	827203	827310	.	+	.	Parent=TRANSCRIPT:ENSPFOT00000017536_R0
LG01	GeMoMa	exon	828011	828066	.	+	.	Parent=TRANSCRIPT:ENSPFOT00000017536_R0
LG01	GeMoMa	exon	828847	828934	.	+	.	Parent=TRANSCRIPT:ENSPFOT00000017536_R0
LG01	GeMoMa	exon	829036	829155	.	+	.	Parent=TRANSCRIPT:ENSPFOT00000017536_R0
LG01	GeMoMa	exon	829239	829336	.	+	.	Parent=TRANSCRIPT:ENSPFOT00000017536_R0
LG01	GeMoMa	exon	834969	835087	.	+	.	Parent=TRANSCRIPT:ENSPFOT00000017536_R0
LG01	GeMoMa	exon	835939	836072	.	+	.	Parent=TRANSCRIPT:ENSPFOT00000017536_R0
LG01	GeMoMa	exon	836224	836305	.	+	.	Parent=TRANSCRIPT:ENSPFOT00000017536_R0
LG01	GeMoMa	exon	837287	837425	.	+	.	Parent=TRANSCRIPT:ENSPFOT00000017536_R0
LG01	GeMoMa	exon	837503	837545	.	+	.	Parent=TRANSCRIPT:ENSPFOT00000017536_R0
LG01	GeMoMa	CDS	814797	814916	.	+	0	Parent=TRANSCRIPT:ENSPFOT00000017536_R0
LG01	GeMoMa	CDS	815203	815293	.	+	0	Parent=TRANSCRIPT:ENSPFOT00000017536_R0
LG01	GeMoMa	CDS	815933	816053	.	+	2	Parent=TRANSCRIPT:ENSPFOT00000017536_R0
LG01	GeMoMa	CDS	816676	816776	.	+	1	Parent=TRANSCRIPT:ENSPFOT00000017536_R0
LG01	GeMoMa	CDS	817377	817499	.	+	2	Parent=TRANSCRIPT:ENSPFOT00000017536_R0
LG01	GeMoMa	CDS	817650	817759	.	+	2	Parent=TRANSCRIPT:ENSPFOT00000017536_R0
LG01	GeMoMa	CDS	818787	818888	.	+	0	Parent=TRANSCRIPT:ENSPFOT00000017536_R0
LG01	GeMoMa	CDS	820422	820587	.	+	0	Parent=TRANSCRIPT:ENSPFOT00000017536_R0
LG01	GeMoMa	CDS	821732	821937	.	+	2	Parent=TRANSCRIPT:ENSPFOT00000017536_R0
LG01	GeMoMa	CDS	823119	823322	.	+	0	Parent=TRANSCRIPT:ENSPFOT00000017536_R0
LG01	GeMoMa	CDS	823491	823713	.	+	0	Parent=TRANSCRIPT:ENSPFOT00000017536_R0
LG01	GeMoMa	CDS	825538	825671	.	+	2	Parent=TRANSCRIPT:ENSPFOT00000017536_R0
LG01	GeMoMa	CDS	825827	825947	.	+	0	Parent=TRANSCRIPT:ENSPFOT00000017536_R0
LG01	GeMoMa	CDS	826071	826120	.	+	2	Parent=TRANSCRIPT:ENSPFOT00000017536_R0
LG01	GeMoMa	CDS	827203	827310	.	+	0	Parent=TRANSCRIPT:ENSPFOT00000017536_R0
LG01	GeMoMa	CDS	828011	828066	.	+	0	Parent=TRANSCRIPT:ENSPFOT00000017536_R0
LG01	GeMoMa	CDS	828847	828934	.	+	1	Parent=TRANSCRIPT:ENSPFOT00000017536_R0
LG01	GeMoMa	CDS	829036	829155	.	+	0	Parent=TRANSCRIPT:ENSPFOT00000017536_R0
LG01	GeMoMa	CDS	829239	829336	.	+	0	Parent=TRANSCRIPT:ENSPFOT00000017536_R0
LG01	GeMoMa	CDS	834969	835087	.	+	1	Parent=TRANSCRIPT:ENSPFOT00000017536_R0
LG01	GeMoMa	CDS	835939	836072	.	+	2	Parent=TRANSCRIPT:ENSPFOT00000017536_R0
LG01	GeMoMa	CDS	836224	836305	.	+	0	Parent=TRANSCRIPT:ENSPFOT00000017536_R0
LG01	GeMoMa	CDS	837287	837425	.	+	2	Parent=TRANSCRIPT:ENSPFOT00000017536_R0
LG01	GeMoMa	CDS	837503	837545	.	+	1	Parent=TRANSCRIPT:ENSPFOT00000017536_R0
LG01	GeMoMa	gene	884277	884921	.	-	.	ID=TRANSCRIPT:ENSPFOT00000020651_R2-gene
LG01	GeMoMa	mRNA	884277	884921	.	-	.	ID=TRANSCRIPT:ENSPFOT00000020651_R2;Parent=TRANSCRIPT:ENSPFOT00000020651_R2-gene
LG01	GeMoMa	exon	884277	884921	.	-	.	Parent=TRANSCRIPT:ENSPFOT00000020651_R2
LG01	GeMoMa	CDS	884277	884921	.	-	0	Parent=TRANSCRIPT:ENSPFOT00000020651_R2
LG01	GeMoMa	gene	894129	897939	.	+	.	ID=TRANSCRIPT:ENSPFOT00000031742_R0-gene
LG01	GeMoMa	mRNA	894129	897939	.	+	.	ID=TRANSCRIPT:ENSPFOT00000031742_R0;Parent=TRANSCRIPT:ENSPFOT00000031742_R0-gene
LG01	GeMoMa	exon	894129	894767	.	+	.	Parent=TRANSCRIPT:ENSPFOT00000031742_R0
LG01	GeMoMa	exon	895393	895532	.	+	.	Parent=TRANSCRIPT:ENSPFOT00000031742_R0
LG01	GeMoMa	exon	896674	896841	.	+	.	Parent=TRANSCRIPT:ENSPFOT00000031742_R0
LG01	GeMoMa	exon	897231	897939	.	+	.	Parent=TRANSCRIPT:ENSPFOT00000031742_R0
LG01	GeMoMa	CDS	894129	894767	.	+	0	Parent=TRANSCRIPT:ENSPFOT00000031742_R0
LG01	GeMoMa	CDS	895393	895532	.	+	0	Parent=TRANSCRIPT:ENSPFOT00000031742_R0
LG01	GeMoMa	CDS	896674	896841	.	+	1	Parent=TRANSCRIPT:ENSPFOT00000031742_R0
LG01	GeMoMa	CDS	897231	897939	.	+	1	Parent=TRANSCRIPT:ENSPFOT00000031742_R0
LG01	GeMoMa	gene	900868	980850	.	+	.	ID=TRANSCRIPT:ENSPFOT00000003680_R0-gene
LG01	GeMoMa	mRNA	900868	980850	.	+	.	ID=TRANSCRIPT:ENSPFOT00000003680_R0;Parent=TRANSCRIPT:ENSPFOT00000003680_R0-gene
LG01	GeMoMa	exon	900868	900951	.	+	.	Parent=TRANSCRIPT:ENSPFOT00000003680_R0
LG01	GeMoMa	exon	902480	902570	.	+	.	Parent=TRANSCRIPT:ENSPFOT00000003680_R0
LG01	GeMoMa	exon	903583	903691	.	+	.	Parent=TRANSCRIPT:ENSPFOT00000003680_R0
LG01	GeMoMa	exon	904066	904210	.	+	.	Parent=TRANSCRIPT:ENSPFOT00000003680_R0
LG01	GeMoMa	exon	924961	925044	.	+	.	Parent=TRANSCRIPT:ENSPFOT00000003680_R0
LG01	GeMoMa	exon	933462	933532	.	+	.	Parent=TRANSCRIPT:ENSPFOT00000003680_R0
LG01	GeMoMa	exon	944403	944538	.	+	.	Parent=TRANSCRIPT:ENSPFOT00000003680_R0
LG01	GeMoMa	exon	973653	973750	.	+	.	Parent=TRANSCRIPT:ENSPFOT00000003680_R0
LG01	GeMoMa	exon	980619	980850	.	+	.	Parent=TRANSCRIPT:ENSPFOT00000003680_R0
LG01	GeMoMa	CDS	900868	900951	.	+	0	Parent=TRANSCRIPT:ENSPFOT00000003680_R0
LG01	GeMoMa	CDS	902480	902570	.	+	0	Parent=TRANSCRIPT:ENSPFOT00000003680_R0
LG01	GeMoMa	CDS	903583	903691	.	+	2	Parent=TRANSCRIPT:ENSPFOT00000003680_R0
LG01	GeMoMa	CDS	904066	904210	.	+	1	Parent=TRANSCRIPT:ENSPFOT00000003680_R0
LG01	GeMoMa	CDS	924961	925044	.	+	0	Parent=TRANSCRIPT:ENSPFOT00000003680_R0
LG01	GeMoMa	CDS	933462	933532	.	+	0	Parent=TRANSCRIPT:ENSPFOT00000003680_R0
LG01	GeMoMa	CDS	944403	944538	.	+	1	Parent=TRANSCRIPT:ENSPFOT00000003680_R0
LG01	GeMoMa	CDS	973653	973750	.	+	0	Parent=TRANSCRIPT:ENSPFOT00000003680_R0
LG01	GeMoMa	CDS	980619	980850	.	+	1	Parent=TRANSCRIPT:ENSPFOT00000003680_R0
LG01	GeMoMa	gene	996799	997197	.	+	.	ID=TRANSCRIPT:ENSPFOT00000022448_R0-gene
LG01	GeMoMa	mRNA	996799	997197	.	+	.	ID=TRANSCRIPT:ENSPFOT00000022448_R0;Parent=TRANSCRIPT:ENSPFOT00000022448_R0-gene
LG01	GeMoMa	exon	996799	997197	.	+	.	Parent=TRANSCRIPT:ENSPFOT00000022448_R0
LG01	GeMoMa	CDS	996799	997197	.	+	0	Parent=TRANSCRIPT:ENSPFOT00000022448_R0
LG01	GeMoMa	gene	1116890	1368179	.	+	.	ID=TRANSCRIPT:ENSPFOT00000005829_R1-gene
LG01	GeMoMa	mRNA	1116890	1368179	.	+	.	ID=TRANSCRIPT:ENSPFOT00000005829_R1;Parent=TRANSCRIPT:ENSPFOT00000005829_R1-gene
LG01	GeMoMa	exon	1116890	1118065	.	+	.	Parent=TRANSCRIPT:ENSPFOT00000005829_R1
LG01	GeMoMa	exon	1140755	1140937	.	+	.	Parent=TRANSCRIPT:ENSPFOT00000005829_R1
LG01	GeMoMa	exon	1215761	1215892	.	+	.	Parent=TRANSCRIPT:ENSPFOT00000005829_R1
LG01	GeMoMa	exon	1232536	1232636	.	+	.	Parent=TRANSCRIPT:ENSPFOT00000005829_R1
LG01	GeMoMa	exon	1235181	1235304	.	+	.	Parent=TRANSCRIPT:ENSPFOT00000005829_R1
LG01	GeMoMa	exon	1235581	1235734	.	+	.	Parent=TRANSCRIPT:ENSPFOT00000005829_R1
LG01	GeMoMa	exon	1236416	1236515	.	+	.	Parent=TRANSCRIPT:ENSPFOT00000005829_R1
LG01	GeMoMa	exon	1257224	1257338	.	+	.	Parent=TRANSCRIPT:ENSPFOT00000005829_R1
LG01	GeMoMa	exon	1280319	1280519	.	+	.	Parent=TRANSCRIPT:ENSPFOT00000005829_R1
LG01	GeMoMa	exon	1292320	1292416	.	+	.	Parent=TRANSCRIPT:ENSPFOT00000005829_R1
LG01	GeMoMa	exon	1296753	1296976	.	+	.	Parent=TRANSCRIPT:ENSPFOT00000005829_R1
LG01	GeMoMa	exon	1302890	1303041	.	+	.	Parent=TRANSCRIPT:ENSPFOT00000005829_R1
LG01	GeMoMa	exon	1305368	1305488	.	+	.	Parent=TRANSCRIPT:ENSPFOT00000005829_R1
LG01	GeMoMa	exon	1306380	1306516	.	+	.	Parent=TRANSCRIPT:ENSPFOT00000005829_R1
LG01	GeMoMa	exon	1310804	1310971	.	+	.	Parent=TRANSCRIPT:ENSPFOT00000005829_R1
LG01	GeMoMa	exon	1317992	1318085	.	+	.	Parent=TRANSCRIPT:ENSPFOT00000005829_R1
LG01	GeMoMa	exon	1325251	1325383	.	+	.	Parent=TRANSCRIPT:ENSPFOT00000005829_R1
LG01	GeMoMa	exon	1328178	1328302	.	+	.	Parent=TRANSCRIPT:ENSPFOT00000005829_R1
LG01	GeMoMa	exon	1336117	1336351	.	+	.	Parent=TRANSCRIPT:ENSPFOT00000005829_R1
LG01	GeMoMa	exon	1342051	1342193	.	+	.	Parent=TRANSCRIPT:ENSPFOT00000005829_R1
LG01	GeMoMa	exon	1348137	1348234	.	+	.	Parent=TRANSCRIPT:ENSPFOT00000005829_R1
LG01	GeMoMa	exon	1348665	1348823	.	+	.	Parent=TRANSCRIPT:ENSPFOT00000005829_R1
LG01	GeMoMa	exon	1349276	1349342	.	+	.	Parent=TRANSCRIPT:ENSPFOT00000005829_R1
LG01	GeMoMa	exon	1356826	1356972	.	+	.	Parent=TRANSCRIPT:ENSPFOT00000005829_R1
LG01	GeMoMa	exon	1357529	1357688	.	+	.	Parent=TRANSCRIPT:ENSPFOT00000005829_R1
LG01	GeMoMa	exon	1358463	1358566	.	+	.	Parent=TRANSCRIPT:ENSPFOT00000005829_R1
LG01	GeMoMa	exon	1358662	1358758	.	+	.	Parent=TRANSCRIPT:ENSPFOT00000005829_R1
LG01	GeMoMa	exon	1360873	1361063	.	+	.	Parent=TRANSCRIPT:ENSPFOT00000005829_R1
LG01	GeMoMa	exon	1363645	1363814	.	+	.	Parent=TRANSCRIPT:ENSPFOT00000005829_R1
LG01	GeMoMa	exon	1364424	1364636	.	+	.	Parent=TRANSCRIPT:ENSPFOT00000005829_R1
LG01	GeMoMa	exon	1365793	1365943	.	+	.	Parent=TRANSCRIPT:ENSPFOT00000005829_R1
LG01	GeMoMa	exon	1368084	1368179	.	+	.	Parent=TRANSCRIPT:ENSPFOT00000005829_R1
LG01	GeMoMa	CDS	1116890	1118065	.	+	0	Parent=TRANSCRIPT:ENSPFOT00000005829_R1
LG01	GeMoMa	CDS	1140755	1140937	.	+	0	Parent=TRANSCRIPT:ENSPFOT00000005829_R1
LG01	GeMoMa	CDS	1215761	1215892	.	+	0	Parent=TRANSCRIPT:ENSPFOT00000005829_R1
LG01	GeMoMa	CDS	1232536	1232636	.	+	0	Parent=TRANSCRIPT:ENSPFOT00000005829_R1
LG01	GeMoMa	CDS	1235181	1235304	.	+	1	Parent=TRANSCRIPT:ENSPFOT00000005829_R1
LG01	GeMoMa	CDS	1235581	1235734	.	+	0	Parent=TRANSCRIPT:ENSPFOT00000005829_R1
LG01	GeMoMa	CDS	1236416	1236515	.	+	2	Parent=TRANSCRIPT:ENSPFOT00000005829_R1
LG01	GeMoMa	CDS	1257224	1257338	.	+	1	Parent=TRANSCRIPT:ENSPFOT00000005829_R1
LG01	GeMoMa	CDS	1280319	1280519	.	+	0	Parent=TRANSCRIPT:ENSPFOT00000005829_R1
LG01	GeMoMa	CDS	1292320	1292416	.	+	0	Parent=TRANSCRIPT:ENSPFOT00000005829_R1
LG01	GeMoMa	CDS	1296753	1296976	.	+	2	Parent=TRANSCRIPT:ENSPFOT00000005829_R1
LG01	GeMoMa	CDS	1302890	1303041	.	+	0	Parent=TRANSCRIPT:ENSPFOT00000005829_R1
LG01	GeMoMa	CDS	1305368	1305488	.	+	1	Parent=TRANSCRIPT:ENSPFOT00000005829_R1
LG01	GeMoMa	CDS	1306380	1306516	.	+	0	Parent=TRANSCRIPT:ENSPFOT00000005829_R1
LG01	GeMoMa	CDS	1310804	1310971	.	+	1	Parent=TRANSCRIPT:ENSPFOT00000005829_R1
LG01	GeMoMa	CDS	1317992	1318085	.	+	1	Parent=TRANSCRIPT:ENSPFOT00000005829_R1
LG01	GeMoMa	CDS	1325251	1325383	.	+	0	Parent=TRANSCRIPT:ENSPFOT00000005829_R1
LG01	GeMoMa	CDS	1328178	1328302	.	+	2	Parent=TRANSCRIPT:ENSPFOT00000005829_R1
LG01	GeMoMa	CDS	1336117	1336351	.	+	0	Parent=TRANSCRIPT:ENSPFOT00000005829_R1
LG01	GeMoMa	CDS	1342051	1342193	.	+	2	Parent=TRANSCRIPT:ENSPFOT00000005829_R1
LG01	GeMoMa	CDS	1348137	1348234	.	+	0	Parent=TRANSCRIPT:ENSPFOT00000005829_R1
LG01	GeMoMa	CDS	1348665	1348823	.	+	1	Parent=TRANSCRIPT:ENSPFOT00000005829_R1
LG01	GeMoMa	CDS	1349276	1349342	.	+	1	Parent=TRANSCRIPT:ENSPFOT00000005829_R1
LG01	GeMoMa	CDS	1356826	1356972	.	+	0	Parent=TRANSCRIPT:ENSPFOT00000005829_R1
LG01	GeMoMa	CDS	1357529	1357688	.	+	0	Parent=TRANSCRIPT:ENSPFOT00000005829_R1
LG01	GeMoMa	CDS	1358463	1358566	.	+	2	Parent=TRANSCRIPT:ENSPFOT00000005829_R1
LG01	GeMoMa	CDS	1358662	1358758	.	+	0	Parent=TRANSCRIPT:ENSPFOT00000005829_R1
LG01	GeMoMa	CDS	1360873	1361063	.	+	2	Parent=TRANSCRIPT:ENSPFOT00000005829_R1
LG01	GeMoMa	CDS	1363645	1363814	.	+	0	Parent=TRANSCRIPT:ENSPFOT00000005829_R1
LG01	GeMoMa	CDS	1364424	1364636	.	+	1	Parent=TRANSCRIPT:ENSPFOT00000005829_R1
LG01	GeMoMa	CDS	1365793	1365943	.	+	1	Parent=TRANSCRIPT:ENSPFOT00000005829_R1
LG01	GeMoMa	CDS	1368084	1368179	.	+	0	Parent=TRANSCRIPT:ENSPFOT00000005829_R1
LG01	GeMoMa	gene	1406218	1427483	.	-	.	ID=TRANSCRIPT:ENSPFOT00000007206_R2-gene
LG01	GeMoMa	mRNA	1406218	1427483	.	-	.	ID=TRANSCRIPT:ENSPFOT00000007206_R2;Parent=TRANSCRIPT:ENSPFOT00000007206_R2-gene
LG01	GeMoMa	exon	1406218	1406285	.	-	.	Parent=TRANSCRIPT:ENSPFOT00000007206_R2
LG01	GeMoMa	exon	1419292	1419322	.	-	.	Parent=TRANSCRIPT:ENSPFOT00000007206_R2
LG01	GeMoMa	exon	1426854	1427483	.	-	.	Parent=TRANSCRIPT:ENSPFOT00000007206_R2
LG01	GeMoMa	CDS	1406218	1406285	.	-	2	Parent=TRANSCRIPT:ENSPFOT00000007206_R2
LG01	GeMoMa	CDS	1419292	1419322	.	-	0	Parent=TRANSCRIPT:ENSPFOT00000007206_R2
LG01	GeMoMa	CDS	1426854	1427483	.	-	0	Parent=TRANSCRIPT:ENSPFOT00000007206_R2
LG01	GeMoMa	gene	1422409	1429997	.	-	.	ID=TRANSCRIPT:ENSPFOT00000026593_R9-gene
LG01	GeMoMa	mRNA	1422409	1429997	.	-	.	ID=TRANSCRIPT:ENSPFOT00000026593_R9;Parent=TRANSCRIPT:ENSPFOT00000026593_R9-gene
LG01	GeMoMa	exon	1422409	1422670	.	-	.	Parent=TRANSCRIPT:ENSPFOT00000026593_R9
LG01	GeMoMa	exon	1429984	1429997	.	-	.	Parent=TRANSCRIPT:ENSPFOT00000026593_R9
LG01	GeMoMa	CDS	1422409	1422670	.	-	1	Parent=TRANSCRIPT:ENSPFOT00000026593_R9
LG01	GeMoMa	CDS	1429984	1429997	.	-	0	Parent=TRANSCRIPT:ENSPFOT00000026593_R9
LG01	GeMoMa	gene	1610424	1631706	.	+	.	ID=TRANSCRIPT:ENSPFOT00000003787_R0-gene
LG01	GeMoMa	mRNA	1610424	1631706	.	+	.	ID=TRANSCRIPT:ENSPFOT00000003787_R0;Parent=TRANSCRIPT:ENSPFOT00000003787_R0-gene
LG01	GeMoMa	exon	1610424	1610585	.	+	.	Parent=TRANSCRIPT:ENSPFOT00000003787_R0
LG01	GeMoMa	exon	1610679	1610967	.	+	.	Parent=TRANSCRIPT:ENSPFOT00000003787_R0
LG01	GeMoMa	exon	1629448	1629524	.	+	.	Parent=TRANSCRIPT:ENSPFOT00000003787_R0
LG01	GeMoMa	exon	1630099	1630266	.	+	.	Parent=TRANSCRIPT:ENSPFOT00000003787_R0
LG01	GeMoMa	exon	1631023	1631706	.	+	.	Parent=TRANSCRIPT:ENSPFOT00000003787_R0
LG01	GeMoMa	CDS	1610424	1610585	.	+	0	Parent=TRANSCRIPT:ENSPFOT00000003787_R0
LG01	GeMoMa	CDS	1610679	1610967	.	+	0	Parent=TRANSCRIPT:ENSPFOT00000003787_R0
LG01	GeMoMa	CDS	1629448	1629524	.	+	2	Parent=TRANSCRIPT:ENSPFOT00000003787_R0
LG01	GeMoMa	CDS	1630099	1630266	.	+	0	Parent=TRANSCRIPT:ENSPFOT00000003787_R0
LG01	GeMoMa	CDS	1631023	1631706	.	+	0	Parent=TRANSCRIPT:ENSPFOT00000003787_R0
LG01	GeMoMa	gene	1650332	1666963	.	-	.	ID=TRANSCRIPT:ENSPFOT00000003732_R0-gene
LG01	GeMoMa	mRNA	1650332	1666963	.	-	.	ID=TRANSCRIPT:ENSPFOT00000003732_R0;Parent=TRANSCRIPT:ENSPFOT00000003732_R0-gene
LG01	GeMoMa	exon	1650332	1650505	.	-	.	Parent=TRANSCRIPT:ENSPFOT00000003732_R0
LG01	GeMoMa	exon	1651704	1651852	.	-	.	Parent=TRANSCRIPT:ENSPFOT00000003732_R0
LG01	GeMoMa	exon	1652980	1653114	.	-	.	Parent=TRANSCRIPT:ENSPFOT00000003732_R0
LG01	GeMoMa	exon	1656957	1657036	.	-	.	Parent=TRANSCRIPT:ENSPFOT00000003732_R0
LG01	GeMoMa	exon	1657992	1658136	.	-	.	Parent=TRANSCRIPT:ENSPFOT00000003732_R0
LG01	GeMoMa	exon	1658565	1658711	.	-	.	Parent=TRANSCRIPT:ENSPFOT00000003732_R0
LG01	GeMoMa	exon	1659836	1659980	.	-	.	Parent=TRANSCRIPT:ENSPFOT00000003732_R0
LG01	GeMoMa	exon	1660062	1660133	.	-	.	Parent=TRANSCRIPT:ENSPFOT00000003732_R0
LG01	GeMoMa	exon	1660556	1660663	.	-	.	Parent=TRANSCRIPT:ENSPFOT00000003732_R0
LG01	GeMoMa	exon	1666670	1666963	.	-	.	Parent=TRANSCRIPT:ENSPFOT00000003732_R0
LG01	GeMoMa	CDS	1650332	1650505	.	-	0	Parent=TRANSCRIPT:ENSPFOT00000003732_R0
LG01	GeMoMa	CDS	1651704	1651852	.	-	2	Parent=TRANSCRIPT:ENSPFOT00000003732_R0
LG01	GeMoMa	CDS	1652980	1653114	.	-	2	Parent=TRANSCRIPT:ENSPFOT00000003732_R0
LG01	GeMoMa	CDS	1656957	1657036	.	-	1	Parent=TRANSCRIPT:ENSPFOT00000003732_R0
LG01	GeMoMa	CDS	1657992	1658136	.	-	2	Parent=TRANSCRIPT:ENSPFOT00000003732_R0
LG01	GeMoMa	CDS	1658565	1658711	.	-	2	Parent=TRANSCRIPT:ENSPFOT00000003732_R0
LG01	GeMoMa	CDS	1659836	1659980	.	-	0	Parent=TRANSCRIPT:ENSPFOT00000003732_R0
LG01	GeMoMa	CDS	1660062	1660133	.	-	0	Parent=TRANSCRIPT:ENSPFOT00000003732_R0
LG01	GeMoMa	CDS	1660556	1660663	.	-	0	Parent=TRANSCRIPT:ENSPFOT00000003732_R0
LG01	GeMoMa	CDS	1666670	1666963	.	-	0	Parent=TRANSCRIPT:ENSPFOT00000003732_R0
LG01	GeMoMa	gene	1728889	1740618	.	-	.	ID=TRANSCRIPT:ENSPFOT00000003569_R0-gene
LG01	GeMoMa	mRNA	1728889	1740618	.	-	.	ID=TRANSCRIPT:ENSPFOT00000003569_R0;Parent=TRANSCRIPT:ENSPFOT00000003569_R0-gene
LG01	GeMoMa	exon	1728889	1729066	.	-	.	Parent=TRANSCRIPT:ENSPFOT00000003569_R0
LG01	GeMoMa	exon	1739153	1740618	.	-	.	Parent=TRANSCRIPT:ENSPFOT00000003569_R0
LG01	GeMoMa	CDS	1728889	1729066	.	-	1	Parent=TRANSCRIPT:ENSPFOT00000003569_R0
LG01	GeMoMa	CDS	1739153	1740618	.	-	0	Parent=TRANSCRIPT:ENSPFOT00000003569_R0
LG01	GeMoMa	gene	1761219	1845337	.	-	.	ID=TRANSCRIPT:ENSPFOT00000028326_R0-gene
LG01	GeMoMa	mRNA	1761219	1845337	.	-	.	ID=TRANSCRIPT:ENSPFOT00000028326_R0;Parent=TRANSCRIPT:ENSPFOT00000028326_R0-gene
LG01	GeMoMa	exon	1761219	1761401	.	-	.	Parent=TRANSCRIPT:ENSPFOT00000028326_R0
LG01	GeMoMa	exon	1770528	1770601	.	-	.	Parent=TRANSCRIPT:ENSPFOT00000028326_R0
LG01	GeMoMa	exon	1773419	1773476	.	-	.	Parent=TRANSCRIPT:ENSPFOT00000028326_R0
LG01	GeMoMa	exon	1775131	1775233	.	-	.	Parent=TRANSCRIPT:ENSPFOT00000028326_R0
LG01	GeMoMa	exon	1780200	1780327	.	-	.	Parent=TRANSCRIPT:ENSPFOT00000028326_R0
LG01	GeMoMa	exon	1781952	1782133	.	-	.	Parent=TRANSCRIPT:ENSPFOT00000028326_R0
LG01	GeMoMa	exon	1784320	1784366	.	-	.	Parent=TRANSCRIPT:ENSPFOT00000028326_R0
LG01	GeMoMa	exon	1784764	1784825	.	-	.	Parent=TRANSCRIPT:ENSPFOT00000028326_R0
LG01	GeMoMa	exon	1785063	1785116	.	-	.	Parent=TRANSCRIPT:ENSPFOT00000028326_R0
LG01	GeMoMa	exon	1785908	1785983	.	-	.	Parent=TRANSCRIPT:ENSPFOT00000028326_R0
LG01	GeMoMa	exon	1786242	1786283	.	-	.	Parent=TRANSCRIPT:ENSPFOT00000028326_R0
LG01	GeMoMa	exon	1788080	1788184	.	-	.	Parent=TRANSCRIPT:ENSPFOT00000028326_R0
LG01	GeMoMa	exon	1790822	1790925	.	-	.	Parent=TRANSCRIPT:ENSPFOT00000028326_R0
LG01	GeMoMa	exon	1792249	1792312	.	-	.	Parent=TRANSCRIPT:ENSPFOT00000028326_R0
LG01	GeMoMa	exon	1810418	1810494	.	-	.	Parent=TRANSCRIPT:ENSPFOT00000028326_R0
LG01	GeMoMa	exon	1811971	1812010	.	-	.	Parent=TRANSCRIPT:ENSPFOT00000028326_R0
LG01	GeMoMa	exon	1814294	1814397	.	-	.	Parent=TRANSCRIPT:ENSPFOT00000028326_R0
LG01	GeMoMa	exon	1822422	1822468	.	-	.	Parent=TRANSCRIPT:ENSPFOT00000028326_R0
LG01	GeMoMa	exon	1842082	1842122	.	-	.	Parent=TRANSCRIPT:ENSPFOT00000028326_R0
LG01	GeMoMa	exon	1845261	1845337	.	-	.	Parent=TRANSCRIPT:ENSPFOT00000028326_R0
LG01	GeMoMa	CDS	1761219	1761401	.	-	0	Parent=TRANSCRIPT:ENSPFOT00000028326_R0
LG01	GeMoMa	CDS	1770528	1770601	.	-	2	Parent=TRANSCRIPT:ENSPFOT00000028326_R0
LG01	GeMoMa	CDS	1773419	1773476	.	-	0	Parent=TRANSCRIPT:ENSPFOT00000028326_R0
LG01	GeMoMa	CDS	1775131	1775233	.	-	1	Parent=TRANSCRIPT:ENSPFOT00000028326_R0
LG01	GeMoMa	CDS	1780200	1780327	.	-	0	Parent=TRANSCRIPT:ENSPFOT00000028326_R0
LG01	GeMoMa	CDS	1781952	1782133	.	-	2	Parent=TRANSCRIPT:ENSPFOT00000028326_R0
LG01	GeMoMa	CDS	1784320	1784366	.	-	1	Parent=TRANSCRIPT:ENSPFOT00000028326_R0
LG01	GeMoMa	CDS	1784764	1784825	.	-	0	Parent=TRANSCRIPT:ENSPFOT00000028326_R0
LG01	GeMoMa	CDS	1785063	1785116	.	-	0	Parent=TRANSCRIPT:ENSPFOT00000028326_R0
LG01	GeMoMa	CDS	1785908	1785983	.	-	1	Parent=TRANSCRIPT:ENSPFOT00000028326_R0
LG01	GeMoMa	CDS	1786242	1786283	.	-	1	Parent=TRANSCRIPT:ENSPFOT00000028326_R0
LG01	GeMoMa	CDS	1788080	1788184	.	-	1	Parent=TRANSCRIPT:ENSPFOT00000028326_R0
LG01	GeMoMa	CDS	1790822	1790925	.	-	0	Parent=TRANSCRIPT:ENSPFOT00000028326_R0
LG01	GeMoMa	CDS	1792249	1792312	.	-	1	Parent=TRANSCRIPT:ENSPFOT00000028326_R0
LG01	GeMoMa	CDS	1810418	1810494	.	-	0	Parent=TRANSCRIPT:ENSPFOT00000028326_R0
LG01	GeMoMa	CDS	1811971	1812010	.	-	1	Parent=TRANSCRIPT:ENSPFOT00000028326_R0
LG01	GeMoMa	CDS	1814294	1814397	.	-	0	Parent=TRANSCRIPT:ENSPFOT00000028326_R0
LG01	GeMoMa	CDS	1822422	1822468	.	-	2	Parent=TRANSCRIPT:ENSPFOT00000028326_R0
LG01	GeMoMa	CDS	1842082	1842122	.	-	1	Parent=TRANSCRIPT:ENSPFOT00000028326_R0
LG01	GeMoMa	CDS	1845261	1845337	.	-	0	Parent=TRANSCRIPT:ENSPFOT00000028326_R0
LG01	GeMoMa	gene	1861707	1888097	.	+	.	ID=TRANSCRIPT:ENSPFOT00000003015_R0-gene
LG01	GeMoMa	mRNA	1861707	1888097	.	+	.	ID=TRANSCRIPT:ENSPFOT00000003015_R0;Parent=TRANSCRIPT:ENSPFOT00000003015_R0-gene
LG01	GeMoMa	exon	1861707	1862115	.	+	.	Parent=TRANSCRIPT:ENSPFOT00000003015_R0
LG01	GeMoMa	exon	1881462	1881698	.	+	.	Parent=TRANSCRIPT:ENSPFOT00000003015_R0
LG01	GeMoMa	exon	1886220	1886236	.	+	.	Parent=TRANSCRIPT:ENSPFOT00000003015_R0
LG01	GeMoMa	exon	1888044	1888097	.	+	.	Parent=TRANSCRIPT:ENSPFOT00000003015_R0
LG01	GeMoMa	CDS	1861707	1862115	.	+	0	Parent=TRANSCRIPT:ENSPFOT00000003015_R0
LG01	GeMoMa	CDS	1881462	1881698	.	+	2	Parent=TRANSCRIPT:ENSPFOT00000003015_R0
LG01	GeMoMa	CDS	1886220	1886236	.	+	2	Parent=TRANSCRIPT:ENSPFOT00000003015_R0
LG01	GeMoMa	CDS	1888044	1888097	.	+	0	Parent=TRANSCRIPT:ENSPFOT00000003015_R0
LG01	AUGUSTUS	gene	1903805	1904708	0.61	+	.	ID=augustus15506.t1-gene
LG01	AUGUSTUS	mRNA	1903805	1904708	0.61	+	.	ID=augustus15506.t1;Parent=augustus15506.t1-gene
LG01	AUGUSTUS	exon	1903805	1903913	0.64	+	.	Parent=augustus15506.t1
LG01	AUGUSTUS	exon	1904405	1904504	0.89	+	.	Parent=augustus15506.t1
LG01	AUGUSTUS	exon	1904588	1904708	0.89	+	.	Parent=augustus15506.t1
LG01	AUGUSTUS	CDS	1903805	1903913	0.64	+	0	Parent=augustus15506.t1
LG01	AUGUSTUS	CDS	1904405	1904504	0.89	+	2	Parent=augustus15506.t1
LG01	AUGUSTUS	CDS	1904588	1904708	0.89	+	1	Parent=augustus15506.t1
LG01	GeMoMa	gene	1916416	1950024	.	-	.	ID=TRANSCRIPT:ENSPFOT00000002972_R0-gene
LG01	GeMoMa	mRNA	1916416	1950024	.	-	.	ID=TRANSCRIPT:ENSPFOT00000002972_R0;Parent=TRANSCRIPT:ENSPFOT00000002972_R0-gene
LG01	GeMoMa	exon	1916416	1916520	.	-	.	Parent=TRANSCRIPT:ENSPFOT00000002972_R0
LG01	GeMoMa	exon	1917216	1917290	.	-	.	Parent=TRANSCRIPT:ENSPFOT00000002972_R0
LG01	GeMoMa	exon	1917405	1917480	.	-	.	Parent=TRANSCRIPT:ENSPFOT00000002972_R0
LG01	GeMoMa	exon	1917961	1918025	.	-	.	Parent=TRANSCRIPT:ENSPFOT00000002972_R0
LG01	GeMoMa	exon	1918617	1918764	.	-	.	Parent=TRANSCRIPT:ENSPFOT00000002972_R0
LG01	GeMoMa	exon	1918960	1919120	.	-	.	Parent=TRANSCRIPT:ENSPFOT00000002972_R0
LG01	GeMoMa	exon	1921743	1921915	.	-	.	Parent=TRANSCRIPT:ENSPFOT00000002972_R0
LG01	GeMoMa	exon	1922312	1922396	.	-	.	Parent=TRANSCRIPT:ENSPFOT00000002972_R0
LG01	GeMoMa	exon	1923145	1923248	.	-	.	Parent=TRANSCRIPT:ENSPFOT00000002972_R0
LG01	GeMoMa	exon	1923611	1923785	.	-	.	Parent=TRANSCRIPT:ENSPFOT00000002972_R0
LG01	GeMoMa	exon	1924029	1924175	.	-	.	Parent=TRANSCRIPT:ENSPFOT00000002972_R0
LG01	GeMoMa	exon	1925130	1925196	.	-	.	Parent=TRANSCRIPT:ENSPFOT00000002972_R0
LG01	GeMoMa	exon	1925292	1925470	.	-	.	Parent=TRANSCRIPT:ENSPFOT00000002972_R0
LG01	GeMoMa	exon	1925546	1925763	.	-	.	Parent=TRANSCRIPT:ENSPFOT00000002972_R0
LG01	GeMoMa	exon	1925846	1925946	.	-	.	Parent=TRANSCRIPT:ENSPFOT00000002972_R0
LG01	GeMoMa	exon	1926035	1926183	.	-	.	Parent=TRANSCRIPT:ENSPFOT00000002972_R0
LG01	GeMoMa	exon	1926920	1927096	.	-	.	Parent=TRANSCRIPT:ENSPFOT00000002972_R0
LG01	GeMoMa	exon	1927214	1927456	.	-	.	Parent=TRANSCRIPT:ENSPFOT00000002972_R0
LG01	GeMoMa	exon	1927785	1928010	.	-	.	Parent=TRANSCRIPT:ENSPFOT00000002972_R0
LG01	GeMoMa	exon	1929121	1929294	.	-	.	Parent=TRANSCRIPT:ENSPFOT00000002972_R0
LG01	GeMoMa	exon	1929418	1929554	.	-	.	Parent=TRANSCRIPT:ENSPFOT00000002972_R0
LG01	GeMoMa	exon	1931321	1931426	.	-	.	Parent=TRANSCRIPT:ENSPFOT00000002972_R0
LG01	GeMoMa	exon	1931517	1931668	.	-	.	Parent=TRANSCRIPT:ENSPFOT00000002972_R0
LG01	GeMoMa	exon	1933526	1933695	.	-	.	Parent=TRANSCRIPT:ENSPFOT00000002972_R0
LG01	GeMoMa	exon	1933815	1933908	.	-	.	Parent=TRANSCRIPT:ENSPFOT00000002972_R0
LG01	GeMoMa	exon	1934683	1934805	.	-	.	Parent=TRANSCRIPT:ENSPFOT00000002972_R0
LG01	GeMoMa	exon	1934937	1935035	.	-	.	Parent=TRANSCRIPT:ENSPFOT00000002972_R0
LG01	GeMoMa	exon	1936396	1937121	.	-	.	Parent=TRANSCRIPT:ENSPFOT00000002972_R0
LG01	GeMoMa	exon	1937427	1937535	.	-	.	Parent=TRANSCRIPT:ENSPFOT00000002972_R0
LG01	GeMoMa	exon	1938626	1938734	.	-	.	Parent=TRANSCRIPT:ENSPFOT00000002972_R0
LG01	GeMoMa	exon	1938883	1939039	.	-	.	Parent=TRANSCRIPT:ENSPFOT00000002972_R0
LG01	GeMoMa	exon	1939423	1939555	.	-	.	Parent=TRANSCRIPT:ENSPFOT00000002972_R0
LG01	GeMoMa	exon	1939668	1939768	.	-	.	Parent=TRANSCRIPT:ENSPFOT00000002972_R0
LG01	GeMoMa	exon	1941601	1941729	.	-	.	Parent=TRANSCRIPT:ENSPFOT00000002972_R0
LG01	GeMoMa	exon	1946119	1946301	.	-	.	Parent=TRANSCRIPT:ENSPFOT00000002972_R0
LG01	GeMoMa	exon	1948798	1949037	.	-	.	Parent=TRANSCRIPT:ENSPFOT00000002972_R0
LG01	GeMoMa	exon	1949161	1950024	.	-	.	Parent=TRANSCRIPT:ENSPFOT00000002972_R0
LG01	GeMoMa	CDS	1916416	1916520	.	-	0	Parent=TRANSCRIPT:ENSPFOT00000002972_R0
LG01	GeMoMa	CDS	1917216	1917290	.	-	0	Parent=TRANSCRIPT:ENSPFOT00000002972_R0
LG01	GeMoMa	CDS	1917405	1917480	.	-	1	Parent=TRANSCRIPT:ENSPFOT00000002972_R0
LG01	GeMoMa	CDS	1917961	1918025	.	-	0	Parent=TRANSCRIPT:ENSPFOT00000002972_R0
LG01	GeMoMa	CDS	1918617	1918764	.	-	1	Parent=TRANSCRIPT:ENSPFOT00000002972_R0
LG01	GeMoMa	CDS	1918960	1919120	.	-	0	Parent=TRANSCRIPT:ENSPFOT00000002972_R0
LG01	GeMoMa	CDS	1921743	1921915	.	-	2	Parent=TRANSCRIPT:ENSPFOT00000002972_R0
LG01	GeMoMa	CDS	1922312	1922396	.	-	0	Parent=TRANSCRIPT:ENSPFOT00000002972_R0
LG01	GeMoMa	CDS	1923145	1923248	.	-	2	Parent=TRANSCRIPT:ENSPFOT00000002972_R0
LG01	GeMoMa	CDS	1923611	1923785	.	-	0	Parent=TRANSCRIPT:ENSPFOT00000002972_R0
LG01	GeMoMa	CDS	1924029	1924175	.	-	0	Parent=TRANSCRIPT:ENSPFOT00000002972_R0
LG01	GeMoMa	CDS	1925130	1925196	.	-	1	Parent=TRANSCRIPT:ENSPFOT00000002972_R0
LG01	GeMoMa	CDS	1925292	1925470	.	-	0	Parent=TRANSCRIPT:ENSPFOT00000002972_R0
LG01	GeMoMa	CDS	1925546	1925763	.	-	2	Parent=TRANSCRIPT:ENSPFOT00000002972_R0
LG01	GeMoMa	CDS	1925846	1925946	.	-	1	Parent=TRANSCRIPT:ENSPFOT00000002972_R0
LG01	GeMoMa	CDS	1926035	1926183	.	-	0	Parent=TRANSCRIPT:ENSPFOT00000002972_R0
LG01	GeMoMa	CDS	1926920	1927096	.	-	0	Parent=TRANSCRIPT:ENSPFOT00000002972_R0
LG01	GeMoMa	CDS	1927214	1927456	.	-	0	Parent=TRANSCRIPT:ENSPFOT00000002972_R0
LG01	GeMoMa	CDS	1927785	1928010	.	-	1	Parent=TRANSCRIPT:ENSPFOT00000002972_R0
LG01	GeMoMa	CDS	1929121	1929294	.	-	1	Parent=TRANSCRIPT:ENSPFOT00000002972_R0
LG01	GeMoMa	CDS	1929418	1929554	.	-	0	Parent=TRANSCRIPT:ENSPFOT00000002972_R0
LG01	GeMoMa	CDS	1931321	1931426	.	-	1	Parent=TRANSCRIPT:ENSPFOT00000002972_R0
LG01	GeMoMa	CDS	1931517	1931668	.	-	0	Parent=TRANSCRIPT:ENSPFOT00000002972_R0
LG01	GeMoMa	CDS	1933526	1933695	.	-	2	Parent=TRANSCRIPT:ENSPFOT00000002972_R0
LG01	GeMoMa	CDS	1933815	1933908	.	-	0	Parent=TRANSCRIPT:ENSPFOT00000002972_R0
LG01	GeMoMa	CDS	1934683	1934805	.	-	0	Parent=TRANSCRIPT:ENSPFOT00000002972_R0
LG01	GeMoMa	CDS	1934937	1935035	.	-	0	Parent=TRANSCRIPT:ENSPFOT00000002972_R0
LG01	GeMoMa	CDS	1936396	1937121	.	-	0	Parent=TRANSCRIPT:ENSPFOT00000002972_R0
LG01	GeMoMa	CDS	1937427	1937535	.	-	1	Parent=TRANSCRIPT:ENSPFOT00000002972_R0
LG01	GeMoMa	CDS	1938626	1938734	.	-	2	Parent=TRANSCRIPT:ENSPFOT00000002972_R0
LG01	GeMoMa	CDS	1938883	1939039	.	-	0	Parent=TRANSCRIPT:ENSPFOT00000002972_R0
LG01	GeMoMa	CDS	1939423	1939555	.	-	1	Parent=TRANSCRIPT:ENSPFOT00000002972_R0
LG01	GeMoMa	CDS	1939668	1939768	.	-	0	Parent=TRANSCRIPT:ENSPFOT00000002972_R0
LG01	GeMoMa	CDS	1941601	1941729	.	-	0	Parent=TRANSCRIPT:ENSPFOT00000002972_R0
LG01	GeMoMa	CDS	1946119	1946301	.	-	0	Parent=TRANSCRIPT:ENSPFOT00000002972_R0
LG01	GeMoMa	CDS	1948798	1949037	.	-	0	Parent=TRANSCRIPT:ENSPFOT00000002972_R0
LG01	GeMoMa	CDS	1949161	1950024	.	-	0	Parent=TRANSCRIPT:ENSPFOT00000002972_R0
LG01	GeMoMa	gene	1992185	2007002	.	+	.	ID=TRANSCRIPT:ENSPFOT00000001516_R0-gene
LG01	GeMoMa	mRNA	1992185	2007002	.	+	.	ID=TRANSCRIPT:ENSPFOT00000001516_R0;Parent=TRANSCRIPT:ENSPFOT00000001516_R0-gene
LG01	GeMoMa	exon	1992185	1992318	.	+	.	Parent=TRANSCRIPT:ENSPFOT00000001516_R0
LG01	GeMoMa	exon	1993111	1993240	.	+	.	Parent=TRANSCRIPT:ENSPFOT00000001516_R0
LG01	GeMoMa	exon	1994940	1994998	.	+	.	Parent=TRANSCRIPT:ENSPFOT00000001516_R0
LG01	GeMoMa	exon	1995239	1995350	.	+	.	Parent=TRANSCRIPT:ENSPFOT00000001516_R0
LG01	GeMoMa	exon	1996828	1996857	.	+	.	Parent=TRANSCRIPT:ENSPFOT00000001516_R0
LG01	GeMoMa	exon	1996971	1997018	.	+	.	Parent=TRANSCRIPT:ENSPFOT00000001516_R0
LG01	GeMoMa	exon	1997893	1998007	.	+	.	Parent=TRANSCRIPT:ENSPFOT00000001516_R0
LG01	GeMoMa	exon	1998115	1998186	.	+	.	Parent=TRANSCRIPT:ENSPFOT00000001516_R0
LG01	GeMoMa	exon	1998452	1998531	.	+	.	Parent=TRANSCRIPT:ENSPFOT00000001516_R0
LG01	GeMoMa	exon	2006364	2006442	.	+	.	Parent=TRANSCRIPT:ENSPFOT00000001516_R0
LG01	GeMoMa	exon	2006609	2006782	.	+	.	Parent=TRANSCRIPT:ENSPFOT00000001516_R0
LG01	GeMoMa	exon	2006941	2007002	.	+	.	Parent=TRANSCRIPT:ENSPFOT00000001516_R0
LG01	GeMoMa	CDS	1992185	1992318	.	+	0	Parent=TRANSCRIPT:ENSPFOT00000001516_R0
LG01	GeMoMa	CDS	1993111	1993240	.	+	1	Parent=TRANSCRIPT:ENSPFOT00000001516_R0
LG01	GeMoMa	CDS	1994940	1994998	.	+	0	Parent=TRANSCRIPT:ENSPFOT00000001516_R0
LG01	GeMoMa	CDS	1995239	1995350	.	+	1	Parent=TRANSCRIPT:ENSPFOT00000001516_R0
LG01	GeMoMa	CDS	1996828	1996857	.	+	0	Parent=TRANSCRIPT:ENSPFOT00000001516_R0
LG01	GeMoMa	CDS	1996971	1997018	.	+	0	Parent=TRANSCRIPT:ENSPFOT00000001516_R0
LG01	GeMoMa	CDS	1997893	1998007	.	+	0	Parent=TRANSCRIPT:ENSPFOT00000001516_R0
LG01	GeMoMa	CDS	1998115	1998186	.	+	2	Parent=TRANSCRIPT:ENSPFOT00000001516_R0
LG01	GeMoMa	CDS	1998452	1998531	.	+	2	Parent=TRANSCRIPT:ENSPFOT00000001516_R0
LG01	GeMoMa	CDS	2006364	2006442	.	+	0	Parent=TRANSCRIPT:ENSPFOT00000001516_R0
LG01	GeMoMa	CDS	2006609	2006782	.	+	2	Parent=TRANSCRIPT:ENSPFOT00000001516_R0
LG01	GeMoMa	CDS	2006941	2007002	.	+	2	Parent=TRANSCRIPT:ENSPFOT00000001516_R0
LG01	GeMoMa	gene	2016133	2019802	.	-	.	ID=TRANSCRIPT:ENSPFOT00000001215_R0-gene
LG01	GeMoMa	mRNA	2016133	2019802	.	-	.	ID=TRANSCRIPT:ENSPFOT00000001215_R0;Parent=TRANSCRIPT:ENSPFOT00000001215_R0-gene
LG01	GeMoMa	exon	2016133	2016219	.	-	.	Parent=TRANSCRIPT:ENSPFOT00000001215_R0
LG01	GeMoMa	exon	2016450	2016510	.	-	.	Parent=TRANSCRIPT:ENSPFOT00000001215_R0
LG01	GeMoMa	exon	2016599	2016819	.	-	.	Parent=TRANSCRIPT:ENSPFOT00000001215_R0
LG01	GeMoMa	exon	2016923	2017048	.	-	.	Parent=TRANSCRIPT:ENSPFOT00000001215_R0
LG01	GeMoMa	exon	2017137	2017301	.	-	.	Parent=TRANSCRIPT:ENSPFOT00000001215_R0
LG01	GeMoMa	exon	2017394	2017489	.	-	.	Parent=TRANSCRIPT:ENSPFOT00000001215_R0
LG01	GeMoMa	exon	2017606	2017666	.	-	.	Parent=TRANSCRIPT:ENSPFOT00000001215_R0
LG01	GeMoMa	exon	2017781	2017989	.	-	.	Parent=TRANSCRIPT:ENSPFOT00000001215_R0
LG01	GeMoMa	exon	2019212	2019376	.	-	.	Parent=TRANSCRIPT:ENSPFOT00000001215_R0
LG01	GeMoMa	exon	2019512	2019802	.	-	.	Parent=TRANSCRIPT:ENSPFOT00000001215_R0
LG01	GeMoMa	CDS	2016133	2016219	.	-	0	Parent=TRANSCRIPT:ENSPFOT00000001215_R0
LG01	GeMoMa	CDS	2016450	2016510	.	-	1	Parent=TRANSCRIPT:ENSPFOT00000001215_R0
LG01	GeMoMa	CDS	2016599	2016819	.	-	0	Parent=TRANSCRIPT:ENSPFOT00000001215_R0
LG01	GeMoMa	CDS	2016923	2017048	.	-	0	Parent=TRANSCRIPT:ENSPFOT00000001215_R0
LG01	GeMoMa	CDS	2017137	2017301	.	-	0	Parent=TRANSCRIPT:ENSPFOT00000001215_R0
LG01	GeMoMa	CDS	2017394	2017489	.	-	0	Parent=TRANSCRIPT:ENSPFOT00000001215_R0
LG01	GeMoMa	CDS	2017606	2017666	.	-	1	Parent=TRANSCRIPT:ENSPFOT00000001215_R0
LG01	GeMoMa	CDS	2017781	2017989	.	-	0	Parent=TRANSCRIPT:ENSPFOT00000001215_R0
LG01	GeMoMa	CDS	2019212	2019376	.	-	0	Parent=TRANSCRIPT:ENSPFOT00000001215_R0
LG01	GeMoMa	CDS	2019512	2019802	.	-	0	Parent=TRANSCRIPT:ENSPFOT00000001215_R0
LG01	GeMoMa	gene	2047833	2053731	.	-	.	ID=TRANSCRIPT:ENSPFOT00000001085_R0-gene
LG01	GeMoMa	mRNA	2047833	2053731	.	-	.	ID=TRANSCRIPT:ENSPFOT00000001085_R0;Parent=TRANSCRIPT:ENSPFOT00000001085_R0-gene
LG01	GeMoMa	exon	2047833	2048047	.	-	.	Parent=TRANSCRIPT:ENSPFOT00000001085_R0
LG01	GeMoMa	exon	2048132	2048396	.	-	.	Parent=TRANSCRIPT:ENSPFOT00000001085_R0
LG01	GeMoMa	exon	2048507	2048632	.	-	.	Parent=TRANSCRIPT:ENSPFOT00000001085_R0
LG01	GeMoMa	exon	2048722	2048886	.	-	.	Parent=TRANSCRIPT:ENSPFOT00000001085_R0
LG01	GeMoMa	exon	2049566	2049661	.	-	.	Parent=TRANSCRIPT:ENSPFOT00000001085_R0
LG01	GeMoMa	exon	2049790	2049850	.	-	.	Parent=TRANSCRIPT:ENSPFOT00000001085_R0
LG01	GeMoMa	exon	2049938	2050146	.	-	.	Parent=TRANSCRIPT:ENSPFOT00000001085_R0
LG01	GeMoMa	exon	2053366	2053731	.	-	.	Parent=TRANSCRIPT:ENSPFOT00000001085_R0
LG01	GeMoMa	CDS	2047833	2048047	.	-	2	Parent=TRANSCRIPT:ENSPFOT00000001085_R0
LG01	GeMoMa	CDS	2048132	2048396	.	-	0	Parent=TRANSCRIPT:ENSPFOT00000001085_R0
LG01	GeMoMa	CDS	2048507	2048632	.	-	0	Parent=TRANSCRIPT:ENSPFOT00000001085_R0
LG01	GeMoMa	CDS	2048722	2048886	.	-	0	Parent=TRANSCRIPT:ENSPFOT00000001085_R0
LG01	GeMoMa	CDS	2049566	2049661	.	-	0	Parent=TRANSCRIPT:ENSPFOT00000001085_R0
LG01	GeMoMa	CDS	2049790	2049850	.	-	1	Parent=TRANSCRIPT:ENSPFOT00000001085_R0
LG01	GeMoMa	CDS	2049938	2050146	.	-	0	Parent=TRANSCRIPT:ENSPFOT00000001085_R0
LG01	GeMoMa	CDS	2053366	2053731	.	-	0	Parent=TRANSCRIPT:ENSPFOT00000001085_R0
LG01	GeMoMa	gene	2056388	2060722	.	-	.	ID=TRANSCRIPT:ENSPFOT00000023910_R0-gene
LG01	GeMoMa	mRNA	2056388	2060722	.	-	.	ID=TRANSCRIPT:ENSPFOT00000023910_R0;Parent=TRANSCRIPT:ENSPFOT00000023910_R0-gene
LG01	GeMoMa	exon	2056388	2056650	.	-	.	Parent=TRANSCRIPT:ENSPFOT00000023910_R0
LG01	GeMoMa	exon	2056740	2057004	.	-	.	Parent=TRANSCRIPT:ENSPFOT00000023910_R0
LG01	GeMoMa	exon	2057101	2057226	.	-	.	Parent=TRANSCRIPT:ENSPFOT00000023910_R0
LG01	GeMoMa	exon	2057321	2057485	.	-	.	Parent=TRANSCRIPT:ENSPFOT00000023910_R0
LG01	GeMoMa	exon	2057779	2057874	.	-	.	Parent=TRANSCRIPT:ENSPFOT00000023910_R0
LG01	GeMoMa	exon	2057946	2058006	.	-	.	Parent=TRANSCRIPT:ENSPFOT00000023910_R0
LG01	GeMoMa	exon	2058541	2058749	.	-	.	Parent=TRANSCRIPT:ENSPFOT00000023910_R0
LG01	GeMoMa	exon	2060297	2060722	.	-	.	Parent=TRANSCRIPT:ENSPFOT00000023910_R0
LG01	GeMoMa	CDS	2056388	2056650	.	-	2	Parent=TRANSCRIPT:ENSPFOT00000023910_R0
LG01	GeMoMa	CDS	2056740	2057004	.	-	0	Parent=TRANSCRIPT:ENSPFOT00000023910_R0
LG01	GeMoMa	CDS	2057101	2057226	.	-	0	Parent=TRANSCRIPT:ENSPFOT00000023910_R0
LG01	GeMoMa	CDS	2057321	2057485	.	-	0	Parent=TRANSCRIPT:ENSPFOT00000023910_R0
LG01	GeMoMa	CDS	2057779	2057874	.	-	0	Parent=TRANSCRIPT:ENSPFOT00000023910_R0
LG01	GeMoMa	CDS	2057946	2058006	.	-	1	Parent=TRANSCRIPT:ENSPFOT00000023910_R0
LG01	GeMoMa	CDS	2058541	2058749	.	-	0	Parent=TRANSCRIPT:ENSPFOT00000023910_R0
LG01	GeMoMa	CDS	2060297	2060722	.	-	0	Parent=TRANSCRIPT:ENSPFOT00000023910_R0
LG01	GeMoMa	gene	2108994	2114916	.	+	.	ID=TRANSCRIPT:ENSPFOT00000026236_R0-gene
LG01	GeMoMa	mRNA	2108994	2114916	.	+	.	ID=TRANSCRIPT:ENSPFOT00000026236_R0;Parent=TRANSCRIPT:ENSPFOT00000026236_R0-gene
LG01	GeMoMa	exon	2108994	2109434	.	+	.	Parent=TRANSCRIPT:ENSPFOT00000026236_R0
LG01	GeMoMa	exon	2111526	2111608	.	+	.	Parent=TRANSCRIPT:ENSPFOT00000026236_R0
LG01	GeMoMa	exon	2112000	2112156	.	+	.	Parent=TRANSCRIPT:ENSPFOT00000026236_R0
LG01	GeMoMa	exon	2113907	2114071	.	+	.	Parent=TRANSCRIPT:ENSPFOT00000026236_R0
LG01	GeMoMa	exon	2114163	2114288	.	+	.	Parent=TRANSCRIPT:ENSPFOT00000026236_R0
LG01	GeMoMa	exon	2114491	2114711	.	+	.	Parent=TRANSCRIPT:ENSPFOT00000026236_R0
LG01	GeMoMa	exon	2114799	2114916	.	+	.	Parent=TRANSCRIPT:ENSPFOT00000026236_R0
LG01	GeMoMa	CDS	2108994	2109434	.	+	0	Parent=TRANSCRIPT:ENSPFOT00000026236_R0
LG01	GeMoMa	CDS	2111526	2111608	.	+	0	Parent=TRANSCRIPT:ENSPFOT00000026236_R0
LG01	GeMoMa	CDS	2112000	2112156	.	+	1	Parent=TRANSCRIPT:ENSPFOT00000026236_R0
LG01	GeMoMa	CDS	2113907	2114071	.	+	0	Parent=TRANSCRIPT:ENSPFOT00000026236_R0
LG01	GeMoMa	CDS	2114163	2114288	.	+	0	Parent=TRANSCRIPT:ENSPFOT00000026236_R0
LG01	GeMoMa	CDS	2114491	2114711	.	+	0	Parent=TRANSCRIPT:ENSPFOT00000026236_R0
LG01	GeMoMa	CDS	2114799	2114916	.	+	1	Parent=TRANSCRIPT:ENSPFOT00000026236_R0
LG01	GeMoMa	gene	2116263	2119438	.	+	.	ID=TRANSCRIPT:ENSPFOT00000005745_R0-gene
LG01	GeMoMa	mRNA	2116263	2119438	.	+	.	ID=TRANSCRIPT:ENSPFOT00000005745_R0;Parent=TRANSCRIPT:ENSPFOT00000005745_R0-gene
LG01	GeMoMa	exon	2116263	2116667	.	+	.	Parent=TRANSCRIPT:ENSPFOT00000005745_R0
LG01	GeMoMa	exon	2117413	2117495	.	+	.	Parent=TRANSCRIPT:ENSPFOT00000005745_R0
LG01	GeMoMa	exon	2117577	2117733	.	+	.	Parent=TRANSCRIPT:ENSPFOT00000005745_R0
LG01	GeMoMa	exon	2117917	2118081	.	+	.	Parent=TRANSCRIPT:ENSPFOT00000005745_R0
LG01	GeMoMa	exon	2118194	2118319	.	+	.	Parent=TRANSCRIPT:ENSPFOT00000005745_R0
LG01	GeMoMa	exon	2118772	2118995	.	+	.	Parent=TRANSCRIPT:ENSPFOT00000005745_R0
LG01	GeMoMa	exon	2119315	2119438	.	+	.	Parent=TRANSCRIPT:ENSPFOT00000005745_R0
LG01	GeMoMa	CDS	2116263	2116667	.	+	0	Parent=TRANSCRIPT:ENSPFOT00000005745_R0
LG01	GeMoMa	CDS	2117413	2117495	.	+	0	Parent=TRANSCRIPT:ENSPFOT00000005745_R0
LG01	GeMoMa	CDS	2117577	2117733	.	+	1	Parent=TRANSCRIPT:ENSPFOT00000005745_R0
LG01	GeMoMa	CDS	2117917	2118081	.	+	0	Parent=TRANSCRIPT:ENSPFOT00000005745_R0
LG01	GeMoMa	CDS	2118194	2118319	.	+	0	Parent=TRANSCRIPT:ENSPFOT00000005745_R0
LG01	GeMoMa	CDS	2118772	2118995	.	+	0	Parent=TRANSCRIPT:ENSPFOT00000005745_R0
LG01	GeMoMa	CDS	2119315	2119438	.	+	1	Parent=TRANSCRIPT:ENSPFOT00000005745_R0
LG01	GeMoMa	gene	2185664	2222612	.	+	.	ID=TRANSCRIPT:ENSPFOT00000005519_R0-gene
LG01	GeMoMa	mRNA	2185664	2222612	.	+	.	ID=TRANSCRIPT:ENSPFOT00000005519_R0;Parent=TRANSCRIPT:ENSPFOT00000005519_R0-gene
LG01	GeMoMa	exon	2185664	2185768	.	+	.	Parent=TRANSCRIPT:ENSPFOT00000005519_R0
LG01	GeMoMa	exon	2195375	2195455	.	+	.	Parent=TRANSCRIPT:ENSPFOT00000005519_R0
LG01	GeMoMa	exon	2199591	2199629	.	+	.	Parent=TRANSCRIPT:ENSPFOT00000005519_R0
LG01	GeMoMa	exon	2200055	2200093	.	+	.	Parent=TRANSCRIPT:ENSPFOT00000005519_R0
LG01	GeMoMa	exon	2201549	2201598	.	+	.	Parent=TRANSCRIPT:ENSPFOT00000005519_R0
LG01	GeMoMa	exon	2202224	2202407	.	+	.	Parent=TRANSCRIPT:ENSPFOT00000005519_R0
LG01	GeMoMa	exon	2202686	2202736	.	+	.	Parent=TRANSCRIPT:ENSPFOT00000005519_R0
LG01	GeMoMa	exon	2202838	2202960	.	+	.	Parent=TRANSCRIPT:ENSPFOT00000005519_R0
LG01	GeMoMa	exon	2204700	2204764	.	+	.	Parent=TRANSCRIPT:ENSPFOT00000005519_R0
LG01	GeMoMa	exon	2207647	2207730	.	+	.	Parent=TRANSCRIPT:ENSPFOT00000005519_R0
LG01	GeMoMa	exon	2208803	2208915	.	+	.	Parent=TRANSCRIPT:ENSPFOT00000005519_R0
LG01	GeMoMa	exon	2209427	2209487	.	+	.	Parent=TRANSCRIPT:ENSPFOT00000005519_R0
LG01	GeMoMa	exon	2209624	2209699	.	+	.	Parent=TRANSCRIPT:ENSPFOT00000005519_R0
LG01	GeMoMa	exon	2211705	2211834	.	+	.	Parent=TRANSCRIPT:ENSPFOT00000005519_R0
LG01	GeMoMa	exon	2213785	2213850	.	+	.	Parent=TRANSCRIPT:ENSPFOT00000005519_R0
LG01	GeMoMa	exon	2213960	2214076	.	+	.	Parent=TRANSCRIPT:ENSPFOT00000005519_R0
LG01	GeMoMa	exon	2215256	2216827	.	+	.	Parent=TRANSCRIPT:ENSPFOT00000005519_R0
LG01	GeMoMa	exon	2217096	2217261	.	+	.	Parent=TRANSCRIPT:ENSPFOT00000005519_R0
LG01	GeMoMa	exon	2217679	2218748	.	+	.	Parent=TRANSCRIPT:ENSPFOT00000005519_R0
LG01	GeMoMa	exon	2218843	2218971	.	+	.	Parent=TRANSCRIPT:ENSPFOT00000005519_R0
LG01	GeMoMa	exon	2219092	2219187	.	+	.	Parent=TRANSCRIPT:ENSPFOT00000005519_R0
LG01	GeMoMa	exon	2219437	2219514	.	+	.	Parent=TRANSCRIPT:ENSPFOT00000005519_R0
LG01	GeMoMa	exon	2219653	2219730	.	+	.	Parent=TRANSCRIPT:ENSPFOT00000005519_R0
LG01	GeMoMa	exon	2221164	2221332	.	+	.	Parent=TRANSCRIPT:ENSPFOT00000005519_R0
LG01	GeMoMa	exon	2221427	2221495	.	+	.	Parent=TRANSCRIPT:ENSPFOT00000005519_R0
LG01	GeMoMa	exon	2221773	2221802	.	+	.	Parent=TRANSCRIPT:ENSPFOT00000005519_R0
LG01	GeMoMa	exon	2222474	2222612	.	+	.	Parent=TRANSCRIPT:ENSPFOT00000005519_R0
LG01	GeMoMa	CDS	2185664	2185768	.	+	0	Parent=TRANSCRIPT:ENSPFOT00000005519_R0
LG01	GeMoMa	CDS	2195375	2195455	.	+	0	Parent=TRANSCRIPT:ENSPFOT00000005519_R0
LG01	GeMoMa	CDS	2199591	2199629	.	+	0	Parent=TRANSCRIPT:ENSPFOT00000005519_R0
LG01	GeMoMa	CDS	2200055	2200093	.	+	0	Parent=TRANSCRIPT:ENSPFOT00000005519_R0
LG01	GeMoMa	CDS	2201549	2201598	.	+	0	Parent=TRANSCRIPT:ENSPFOT00000005519_R0
LG01	GeMoMa	CDS	2202224	2202407	.	+	1	Parent=TRANSCRIPT:ENSPFOT00000005519_R0
LG01	GeMoMa	CDS	2202686	2202736	.	+	0	Parent=TRANSCRIPT:ENSPFOT00000005519_R0
LG01	GeMoMa	CDS	2202838	2202960	.	+	0	Parent=TRANSCRIPT:ENSPFOT00000005519_R0
LG01	GeMoMa	CDS	2204700	2204764	.	+	0	Parent=TRANSCRIPT:ENSPFOT00000005519_R0
LG01	GeMoMa	CDS	2207647	2207730	.	+	1	Parent=TRANSCRIPT:ENSPFOT00000005519_R0
LG01	GeMoMa	CDS	2208803	2208915	.	+	1	Parent=TRANSCRIPT:ENSPFOT00000005519_R0
LG01	GeMoMa	CDS	2209427	2209487	.	+	2	Parent=TRANSCRIPT:ENSPFOT00000005519_R0
LG01	GeMoMa	CDS	2209624	2209699	.	+	1	Parent=TRANSCRIPT:ENSPFOT00000005519_R0
LG01	GeMoMa	CDS	2211705	2211834	.	+	0	Parent=TRANSCRIPT:ENSPFOT00000005519_R0
LG01	GeMoMa	CDS	2213785	2213850	.	+	2	Parent=TRANSCRIPT:ENSPFOT00000005519_R0
LG01	GeMoMa	CDS	2213960	2214076	.	+	2	Parent=TRANSCRIPT:ENSPFOT00000005519_R0
LG01	GeMoMa	CDS	2215256	2216827	.	+	2	Parent=TRANSCRIPT:ENSPFOT00000005519_R0
LG01	GeMoMa	CDS	2217096	2217261	.	+	2	Parent=TRANSCRIPT:ENSPFOT00000005519_R0
LG01	GeMoMa	CDS	2217679	2218748	.	+	1	Parent=TRANSCRIPT:ENSPFOT00000005519_R0
LG01	GeMoMa	CDS	2218843	2218971	.	+	2	Parent=TRANSCRIPT:ENSPFOT00000005519_R0
LG01	GeMoMa	CDS	2219092	2219187	.	+	2	Parent=TRANSCRIPT:ENSPFOT00000005519_R0
LG01	GeMoMa	CDS	2219437	2219514	.	+	2	Parent=TRANSCRIPT:ENSPFOT00000005519_R0
LG01	GeMoMa	CDS	2219653	2219730	.	+	2	Parent=TRANSCRIPT:ENSPFOT00000005519_R0
LG01	GeMoMa	CDS	2221164	2221332	.	+	2	Parent=TRANSCRIPT:ENSPFOT00000005519_R0
LG01	GeMoMa	CDS	2221427	2221495	.	+	1	Parent=TRANSCRIPT:ENSPFOT00000005519_R0
LG01	GeMoMa	CDS	2221773	2221802	.	+	1	Parent=TRANSCRIPT:ENSPFOT00000005519_R0
LG01	GeMoMa	CDS	2222474	2222612	.	+	1	Parent=TRANSCRIPT:ENSPFOT00000005519_R0
LG01	AUGUSTUS	gene	2229054	2240654	0.15	-	.	ID=augustus15497.t1-gene
LG01	AUGUSTUS	mRNA	2229054	2240654	0.15	-	.	ID=augustus15497.t1;Parent=augustus15497.t1-gene
LG01	AUGUSTUS	exon	2229054	2229167	0.15	-	.	Parent=augustus15497.t1
LG01	AUGUSTUS	exon	2235935	2236049	0.97	-	.	Parent=augustus15497.t1
LG01	AUGUSTUS	exon	2238093	2238211	0.99	-	.	Parent=augustus15497.t1
LG01	AUGUSTUS	exon	2238883	2239138	0.98	-	.	Parent=augustus15497.t1
LG01	AUGUSTUS	exon	2240557	2240654	0.98	-	.	Parent=augustus15497.t1
LG01	AUGUSTUS	CDS	2229054	2229167	0.15	-	0	Parent=augustus15497.t1
LG01	AUGUSTUS	CDS	2235935	2236049	0.97	-	1	Parent=augustus15497.t1
LG01	AUGUSTUS	CDS	2238093	2238211	0.99	-	0	Parent=augustus15497.t1
LG01	AUGUSTUS	CDS	2238883	2239138	0.98	-	1	Parent=augustus15497.t1
LG01	AUGUSTUS	CDS	2240557	2240654	0.98	-	0	Parent=augustus15497.t1
LG01	GeMoMa	gene	2281624	2306736	.	+	.	ID=TRANSCRIPT:ENSPFOT00000016356_R5-gene
LG01	GeMoMa	mRNA	2281624	2306736	.	+	.	ID=TRANSCRIPT:ENSPFOT00000016356_R5;Parent=TRANSCRIPT:ENSPFOT00000016356_R5-gene
LG01	GeMoMa	exon	2281624	2281652	.	+	.	Parent=TRANSCRIPT:ENSPFOT00000016356_R5
LG01	GeMoMa	exon	2283102	2283342	.	+	.	Parent=TRANSCRIPT:ENSPFOT00000016356_R5
LG01	GeMoMa	exon	2284011	2284129	.	+	.	Parent=TRANSCRIPT:ENSPFOT00000016356_R5
LG01	GeMoMa	exon	2286295	2286409	.	+	.	Parent=TRANSCRIPT:ENSPFOT00000016356_R5
LG01	GeMoMa	exon	2287230	2287317	.	+	.	Parent=TRANSCRIPT:ENSPFOT00000016356_R5
LG01	GeMoMa	exon	2287972	2288058	.	+	.	Parent=TRANSCRIPT:ENSPFOT00000016356_R5
LG01	GeMoMa	exon	2289262	2289404	.	+	.	Parent=TRANSCRIPT:ENSPFOT00000016356_R5
LG01	GeMoMa	exon	2289476	2289625	.	+	.	Parent=TRANSCRIPT:ENSPFOT00000016356_R5
LG01	GeMoMa	exon	2296612	2296721	.	+	.	Parent=TRANSCRIPT:ENSPFOT00000016356_R5
LG01	GeMoMa	exon	2304001	2304075	.	+	.	Parent=TRANSCRIPT:ENSPFOT00000016356_R5
LG01	GeMoMa	exon	2306619	2306736	.	+	.	Parent=TRANSCRIPT:ENSPFOT00000016356_R5
LG01	GeMoMa	CDS	2281624	2281652	.	+	0	Parent=TRANSCRIPT:ENSPFOT00000016356_R5
LG01	GeMoMa	CDS	2283102	2283342	.	+	1	Parent=TRANSCRIPT:ENSPFOT00000016356_R5
LG01	GeMoMa	CDS	2284011	2284129	.	+	0	Parent=TRANSCRIPT:ENSPFOT00000016356_R5
LG01	GeMoMa	CDS	2286295	2286409	.	+	1	Parent=TRANSCRIPT:ENSPFOT00000016356_R5
LG01	GeMoMa	CDS	2287230	2287317	.	+	0	Parent=TRANSCRIPT:ENSPFOT00000016356_R5
LG01	GeMoMa	CDS	2287972	2288058	.	+	2	Parent=TRANSCRIPT:ENSPFOT00000016356_R5
LG01	GeMoMa	CDS	2289262	2289404	.	+	2	Parent=TRANSCRIPT:ENSPFOT00000016356_R5
LG01	GeMoMa	CDS	2289476	2289625	.	+	0	Parent=TRANSCRIPT:ENSPFOT00000016356_R5
LG01	GeMoMa	CDS	2296612	2296721	.	+	0	Parent=TRANSCRIPT:ENSPFOT00000016356_R5
LG01	GeMoMa	CDS	2304001	2304075	.	+	1	Parent=TRANSCRIPT:ENSPFOT00000016356_R5
LG01	GeMoMa	CDS	2306619	2306736	.	+	1	Parent=TRANSCRIPT:ENSPFOT00000016356_R5
LG01	GeMoMa	gene	2290689	2295725	.	-	.	ID=TRANSCRIPT:ENSPFOT00000005238_R0-gene
LG01	GeMoMa	mRNA	2290689	2295725	.	-	.	ID=TRANSCRIPT:ENSPFOT00000005238_R0;Parent=TRANSCRIPT:ENSPFOT00000005238_R0-gene
LG01	GeMoMa	exon	2290689	2290797	.	-	.	Parent=TRANSCRIPT:ENSPFOT00000005238_R0
LG01	GeMoMa	exon	2292271	2292324	.	-	.	Parent=TRANSCRIPT:ENSPFOT00000005238_R0
LG01	GeMoMa	exon	2292410	2292459	.	-	.	Parent=TRANSCRIPT:ENSPFOT00000005238_R0
LG01	GeMoMa	exon	2293577	2293717	.	-	.	Parent=TRANSCRIPT:ENSPFOT00000005238_R0
LG01	GeMoMa	exon	2294626	2294785	.	-	.	Parent=TRANSCRIPT:ENSPFOT00000005238_R0
LG01	GeMoMa	exon	2295280	2295343	.	-	.	Parent=TRANSCRIPT:ENSPFOT00000005238_R0
LG01	GeMoMa	exon	2295512	2295725	.	-	.	Parent=TRANSCRIPT:ENSPFOT00000005238_R0
LG01	GeMoMa	CDS	2290689	2290797	.	-	1	Parent=TRANSCRIPT:ENSPFOT00000005238_R0
LG01	GeMoMa	CDS	2292271	2292324	.	-	1	Parent=TRANSCRIPT:ENSPFOT00000005238_R0
LG01	GeMoMa	CDS	2292410	2292459	.	-	0	Parent=TRANSCRIPT:ENSPFOT00000005238_R0
LG01	GeMoMa	CDS	2293577	2293717	.	-	0	Parent=TRANSCRIPT:ENSPFOT00000005238_R0
LG01	GeMoMa	CDS	2294626	2294785	.	-	1	Parent=TRANSCRIPT:ENSPFOT00000005238_R0
LG01	GeMoMa	CDS	2295280	2295343	.	-	2	Parent=TRANSCRIPT:ENSPFOT00000005238_R0
LG01	GeMoMa	CDS	2295512	2295725	.	-	0	Parent=TRANSCRIPT:ENSPFOT00000005238_R0
LG01	GeMoMa	gene	2301387	2303516	.	-	.	ID=TRANSCRIPT:ENSPFOT00000005084_R0-gene
LG01	GeMoMa	mRNA	2301387	2303516	.	-	.	ID=TRANSCRIPT:ENSPFOT00000005084_R0;Parent=TRANSCRIPT:ENSPFOT00000005084_R0-gene
LG01	GeMoMa	exon	2301387	2301461	.	-	.	Parent=TRANSCRIPT:ENSPFOT00000005084_R0
LG01	GeMoMa	exon	2301956	2302060	.	-	.	Parent=TRANSCRIPT:ENSPFOT00000005084_R0
LG01	GeMoMa	exon	2302168	2302305	.	-	.	Parent=TRANSCRIPT:ENSPFOT00000005084_R0
LG01	GeMoMa	exon	2302935	2303033	.	-	.	Parent=TRANSCRIPT:ENSPFOT00000005084_R0
LG01	GeMoMa	exon	2303253	2303324	.	-	.	Parent=TRANSCRIPT:ENSPFOT00000005084_R0
LG01	GeMoMa	exon	2303469	2303516	.	-	.	Parent=TRANSCRIPT:ENSPFOT00000005084_R0
LG01	GeMoMa	CDS	2301387	2301461	.	-	0	Parent=TRANSCRIPT:ENSPFOT00000005084_R0
LG01	GeMoMa	CDS	2301956	2302060	.	-	0	Parent=TRANSCRIPT:ENSPFOT00000005084_R0
LG01	GeMoMa	CDS	2302168	2302305	.	-	0	Parent=TRANSCRIPT:ENSPFOT00000005084_R0
LG01	GeMoMa	CDS	2302935	2303033	.	-	0	Parent=TRANSCRIPT:ENSPFOT00000005084_R0
LG01	GeMoMa	CDS	2303253	2303324	.	-	0	Parent=TRANSCRIPT:ENSPFOT00000005084_R0
LG01	GeMoMa	CDS	2303469	2303516	.	-	0	Parent=TRANSCRIPT:ENSPFOT00000005084_R0
LG01	GeMoMa	gene	2305621	2312771	.	-	.	ID=TRANSCRIPT:ENSPFOT00000005078_R0-gene
LG01	GeMoMa	mRNA	2305621	2312771	.	-	.	ID=TRANSCRIPT:ENSPFOT00000005078_R0;Parent=TRANSCRIPT:ENSPFOT00000005078_R0-gene
LG01	GeMoMa	exon	2305621	2305784	.	-	.	Parent=TRANSCRIPT:ENSPFOT00000005078_R0
LG01	GeMoMa	exon	2305885	2306014	.	-	.	Parent=TRANSCRIPT:ENSPFOT00000005078_R0
LG01	GeMoMa	exon	2306910	2307067	.	-	.	Parent=TRANSCRIPT:ENSPFOT00000005078_R0
LG01	GeMoMa	exon	2307148	2307277	.	-	.	Parent=TRANSCRIPT:ENSPFOT00000005078_R0
LG01	GeMoMa	exon	2308428	2308649	.	-	.	Parent=TRANSCRIPT:ENSPFOT00000005078_R0
LG01	GeMoMa	exon	2309782	2309937	.	-	.	Parent=TRANSCRIPT:ENSPFOT00000005078_R0
LG01	GeMoMa	exon	2310121	2310264	.	-	.	Parent=TRANSCRIPT:ENSPFOT00000005078_R0
LG01	GeMoMa	exon	2311331	2311489	.	-	.	Parent=TRANSCRIPT:ENSPFOT00000005078_R0
LG01	GeMoMa	exon	2311576	2311656	.	-	.	Parent=TRANSCRIPT:ENSPFOT00000005078_R0
LG01	GeMoMa	exon	2311936	2312006	.	-	.	Parent=TRANSCRIPT:ENSPFOT00000005078_R0
LG01	GeMoMa	exon	2312636	2312771	.	-	.	Parent=TRANSCRIPT:ENSPFOT00000005078_R0
LG01	GeMoMa	CDS	2305621	2305784	.	-	2	Parent=TRANSCRIPT:ENSPFOT00000005078_R0
LG01	GeMoMa	CDS	2305885	2306014	.	-	0	Parent=TRANSCRIPT:ENSPFOT00000005078_R0
LG01	GeMoMa	CDS	2306910	2307067	.	-	2	Parent=TRANSCRIPT:ENSPFOT00000005078_R0
LG01	GeMoMa	CDS	2307148	2307277	.	-	0	Parent=TRANSCRIPT:ENSPFOT00000005078_R0
LG01	GeMoMa	CDS	2308428	2308649	.	-	0	Parent=TRANSCRIPT:ENSPFOT00000005078_R0
LG01	GeMoMa	CDS	2309782	2309937	.	-	0	Parent=TRANSCRIPT:ENSPFOT00000005078_R0
LG01	GeMoMa	CDS	2310121	2310264	.	-	0	Parent=TRANSCRIPT:ENSPFOT00000005078_R0
LG01	GeMoMa	CDS	2311331	2311489	.	-	0	Parent=TRANSCRIPT:ENSPFOT00000005078_R0
LG01	GeMoMa	CDS	2311576	2311656	.	-	0	Parent=TRANSCRIPT:ENSPFOT00000005078_R0
LG01	GeMoMa	CDS	2311936	2312006	.	-	2	Parent=TRANSCRIPT:ENSPFOT00000005078_R0
LG01	GeMoMa	CDS	2312636	2312771	.	-	0	Parent=TRANSCRIPT:ENSPFOT00000005078_R0
LG01	GeMoMa	gene	2315232	2329125	.	-	.	ID=TRANSCRIPT:ENSPFOT00000024217_R0-gene
LG01	GeMoMa	mRNA	2315232	2329125	.	-	.	ID=TRANSCRIPT:ENSPFOT00000024217_R0;Parent=TRANSCRIPT:ENSPFOT00000024217_R0-gene
LG01	GeMoMa	exon	2315232	2315774	.	-	.	Parent=TRANSCRIPT:ENSPFOT00000024217_R0
LG01	GeMoMa	exon	2316426	2316598	.	-	.	Parent=TRANSCRIPT:ENSPFOT00000024217_R0
LG01	GeMoMa	exon	2316685	2316828	.	-	.	Parent=TRANSCRIPT:ENSPFOT00000024217_R0
LG01	GeMoMa	exon	2317321	2317378	.	-	.	Parent=TRANSCRIPT:ENSPFOT00000024217_R0
LG01	GeMoMa	exon	2319109	2319183	.	-	.	Parent=TRANSCRIPT:ENSPFOT00000024217_R0
LG01	GeMoMa	exon	2320040	2320185	.	-	.	Parent=TRANSCRIPT:ENSPFOT00000024217_R0
LG01	GeMoMa	exon	2320273	2320311	.	-	.	Parent=TRANSCRIPT:ENSPFOT00000024217_R0
LG01	GeMoMa	exon	2320526	2320649	.	-	.	Parent=TRANSCRIPT:ENSPFOT00000024217_R0
LG01	GeMoMa	exon	2321790	2321908	.	-	.	Parent=TRANSCRIPT:ENSPFOT00000024217_R0
LG01	GeMoMa	exon	2323593	2323751	.	-	.	Parent=TRANSCRIPT:ENSPFOT00000024217_R0
LG01	GeMoMa	exon	2324320	2324395	.	-	.	Parent=TRANSCRIPT:ENSPFOT00000024217_R0
LG01	GeMoMa	exon	2329093	2329125	.	-	.	Parent=TRANSCRIPT:ENSPFOT00000024217_R0
LG01	GeMoMa	CDS	2315232	2315774	.	-	0	Parent=TRANSCRIPT:ENSPFOT00000024217_R0
LG01	GeMoMa	CDS	2316426	2316598	.	-	2	Parent=TRANSCRIPT:ENSPFOT00000024217_R0
LG01	GeMoMa	CDS	2316685	2316828	.	-	2	Parent=TRANSCRIPT:ENSPFOT00000024217_R0
LG01	GeMoMa	CDS	2317321	2317378	.	-	0	Parent=TRANSCRIPT:ENSPFOT00000024217_R0
LG01	GeMoMa	CDS	2319109	2319183	.	-	0	Parent=TRANSCRIPT:ENSPFOT00000024217_R0
LG01	GeMoMa	CDS	2320040	2320185	.	-	2	Parent=TRANSCRIPT:ENSPFOT00000024217_R0
LG01	GeMoMa	CDS	2320273	2320311	.	-	2	Parent=TRANSCRIPT:ENSPFOT00000024217_R0
LG01	GeMoMa	CDS	2320526	2320649	.	-	0	Parent=TRANSCRIPT:ENSPFOT00000024217_R0
LG01	GeMoMa	CDS	2321790	2321908	.	-	2	Parent=TRANSCRIPT:ENSPFOT00000024217_R0
LG01	GeMoMa	CDS	2323593	2323751	.	-	2	Parent=TRANSCRIPT:ENSPFOT00000024217_R0
LG01	GeMoMa	CDS	2324320	2324395	.	-	0	Parent=TRANSCRIPT:ENSPFOT00000024217_R0
LG01	GeMoMa	CDS	2329093	2329125	.	-	0	Parent=TRANSCRIPT:ENSPFOT00000024217_R0
LG01	GeMoMa	gene	2332276	2345575	.	-	.	ID=TRANSCRIPT:ENSPFOT00000019671_R0-gene
LG01	GeMoMa	mRNA	2332276	2345575	.	-	.	ID=TRANSCRIPT:ENSPFOT00000019671_R0;Parent=TRANSCRIPT:ENSPFOT00000019671_R0-gene
LG01	GeMoMa	exon	2332276	2332386	.	-	.	Parent=TRANSCRIPT:ENSPFOT00000019671_R0
LG01	GeMoMa	exon	2334888	2334958	.	-	.	Parent=TRANSCRIPT:ENSPFOT00000019671_R0
LG01	GeMoMa	exon	2336093	2336141	.	-	.	Parent=TRANSCRIPT:ENSPFOT00000019671_R0
LG01	GeMoMa	exon	2336277	2336331	.	-	.	Parent=TRANSCRIPT:ENSPFOT00000019671_R0
LG01	GeMoMa	exon	2337131	2337207	.	-	.	Parent=TRANSCRIPT:ENSPFOT00000019671_R0
LG01	GeMoMa	exon	2337990	2338051	.	-	.	Parent=TRANSCRIPT:ENSPFOT00000019671_R0
LG01	GeMoMa	exon	2338353	2338419	.	-	.	Parent=TRANSCRIPT:ENSPFOT00000019671_R0
LG01	GeMoMa	exon	2339794	2339870	.	-	.	Parent=TRANSCRIPT:ENSPFOT00000019671_R0
LG01	GeMoMa	exon	2340172	2340335	.	-	.	Parent=TRANSCRIPT:ENSPFOT00000019671_R0
LG01	GeMoMa	exon	2344221	2344320	.	-	.	Parent=TRANSCRIPT:ENSPFOT00000019671_R0
LG01	GeMoMa	exon	2344435	2344519	.	-	.	Parent=TRANSCRIPT:ENSPFOT00000019671_R0
LG01	GeMoMa	exon	2345465	2345575	.	-	.	Parent=TRANSCRIPT:ENSPFOT00000019671_R0
LG01	GeMoMa	CDS	2332276	2332386	.	-	0	Parent=TRANSCRIPT:ENSPFOT00000019671_R0
LG01	GeMoMa	CDS	2334888	2334958	.	-	2	Parent=TRANSCRIPT:ENSPFOT00000019671_R0
LG01	GeMoMa	CDS	2336093	2336141	.	-	0	Parent=TRANSCRIPT:ENSPFOT00000019671_R0
LG01	GeMoMa	CDS	2336277	2336331	.	-	1	Parent=TRANSCRIPT:ENSPFOT00000019671_R0
LG01	GeMoMa	CDS	2337131	2337207	.	-	0	Parent=TRANSCRIPT:ENSPFOT00000019671_R0
LG01	GeMoMa	CDS	2337990	2338051	.	-	2	Parent=TRANSCRIPT:ENSPFOT00000019671_R0
LG01	GeMoMa	CDS	2338353	2338419	.	-	0	Parent=TRANSCRIPT:ENSPFOT00000019671_R0
LG01	GeMoMa	CDS	2339794	2339870	.	-	2	Parent=TRANSCRIPT:ENSPFOT00000019671_R0
LG01	GeMoMa	CDS	2340172	2340335	.	-	1	Parent=TRANSCRIPT:ENSPFOT00000019671_R0
LG01	GeMoMa	CDS	2344221	2344320	.	-	2	Parent=TRANSCRIPT:ENSPFOT00000019671_R0
LG01	GeMoMa	CDS	2344435	2344519	.	-	0	Parent=TRANSCRIPT:ENSPFOT00000019671_R0
LG01	GeMoMa	CDS	2345465	2345575	.	-	0	Parent=TRANSCRIPT:ENSPFOT00000019671_R0
LG01	GeMoMa	gene	2336430	2347348	.	-	.	ID=TRANSCRIPT:ENSPFOT00000019665_R0-gene
LG01	GeMoMa	mRNA	2336430	2347348	.	-	.	ID=TRANSCRIPT:ENSPFOT00000019665_R0;Parent=TRANSCRIPT:ENSPFOT00000019665_R0-gene
LG01	GeMoMa	exon	2336430	2336631	.	-	.	Parent=TRANSCRIPT:ENSPFOT00000019665_R0
LG01	GeMoMa	exon	2346163	2346350	.	-	.	Parent=TRANSCRIPT:ENSPFOT00000019665_R0
LG01	GeMoMa	exon	2347139	2347348	.	-	.	Parent=TRANSCRIPT:ENSPFOT00000019665_R0
LG01	GeMoMa	CDS	2336430	2336631	.	-	1	Parent=TRANSCRIPT:ENSPFOT00000019665_R0
LG01	GeMoMa	CDS	2346163	2346350	.	-	0	Parent=TRANSCRIPT:ENSPFOT00000019665_R0
LG01	GeMoMa	CDS	2347139	2347348	.	-	0	Parent=TRANSCRIPT:ENSPFOT00000019665_R0
LG01	GeMoMa	gene	2355114	2375986	.	-	.	ID=TRANSCRIPT:ENSPFOT00000019664_R0-gene
LG01	GeMoMa	mRNA	2355114	2375986	.	-	.	ID=TRANSCRIPT:ENSPFOT00000019664_R0;Parent=TRANSCRIPT:ENSPFOT00000019664_R0-gene
LG01	GeMoMa	exon	2355114	2355314	.	-	.	Parent=TRANSCRIPT:ENSPFOT00000019664_R0
LG01	GeMoMa	exon	2356602	2356704	.	-	.	Parent=TRANSCRIPT:ENSPFOT00000019664_R0
LG01	GeMoMa	exon	2357817	2357927	.	-	.	Parent=TRANSCRIPT:ENSPFOT00000019664_R0
LG01	GeMoMa	exon	2358209	2358301	.	-	.	Parent=TRANSCRIPT:ENSPFOT00000019664_R0
LG01	GeMoMa	exon	2358727	2358898	.	-	.	Parent=TRANSCRIPT:ENSPFOT00000019664_R0
LG01	GeMoMa	exon	2359006	2359061	.	-	.	Parent=TRANSCRIPT:ENSPFOT00000019664_R0
LG01	GeMoMa	exon	2360020	2360247	.	-	.	Parent=TRANSCRIPT:ENSPFOT00000019664_R0
LG01	GeMoMa	exon	2360352	2360457	.	-	.	Parent=TRANSCRIPT:ENSPFOT00000019664_R0
LG01	GeMoMa	exon	2360724	2360852	.	-	.	Parent=TRANSCRIPT:ENSPFOT00000019664_R0
LG01	GeMoMa	exon	2362927	2363004	.	-	.	Parent=TRANSCRIPT:ENSPFOT00000019664_R0
LG01	GeMoMa	exon	2363165	2363225	.	-	.	Parent=TRANSCRIPT:ENSPFOT00000019664_R0
LG01	GeMoMa	exon	2364250	2364277	.	-	.	Parent=TRANSCRIPT:ENSPFOT00000019664_R0
LG01	GeMoMa	exon	2365229	2365256	.	-	.	Parent=TRANSCRIPT:ENSPFOT00000019664_R0
LG01	GeMoMa	exon	2366122	2366206	.	-	.	Parent=TRANSCRIPT:ENSPFOT00000019664_R0
LG01	GeMoMa	exon	2366320	2366508	.	-	.	Parent=TRANSCRIPT:ENSPFOT00000019664_R0
LG01	GeMoMa	exon	2366637	2366738	.	-	.	Parent=TRANSCRIPT:ENSPFOT00000019664_R0
LG01	GeMoMa	exon	2367646	2367867	.	-	.	Parent=TRANSCRIPT:ENSPFOT00000019664_R0
LG01	GeMoMa	exon	2368114	2368242	.	-	.	Parent=TRANSCRIPT:ENSPFOT00000019664_R0
LG01	GeMoMa	exon	2368458	2368631	.	-	.	Parent=TRANSCRIPT:ENSPFOT00000019664_R0
LG01	GeMoMa	exon	2368751	2368813	.	-	.	Parent=TRANSCRIPT:ENSPFOT00000019664_R0
LG01	GeMoMa	exon	2371457	2371619	.	-	.	Parent=TRANSCRIPT:ENSPFOT00000019664_R0
LG01	GeMoMa	exon	2371742	2371913	.	-	.	Parent=TRANSCRIPT:ENSPFOT00000019664_R0
LG01	GeMoMa	exon	2375917	2375986	.	-	.	Parent=TRANSCRIPT:ENSPFOT00000019664_R0
LG01	GeMoMa	CDS	2355114	2355314	.	-	0	Parent=TRANSCRIPT:ENSPFOT00000019664_R0
LG01	GeMoMa	CDS	2356602	2356704	.	-	1	Parent=TRANSCRIPT:ENSPFOT00000019664_R0
LG01	GeMoMa	CDS	2357817	2357927	.	-	1	Parent=TRANSCRIPT:ENSPFOT00000019664_R0
LG01	GeMoMa	CDS	2358209	2358301	.	-	1	Parent=TRANSCRIPT:ENSPFOT00000019664_R0
LG01	GeMoMa	CDS	2358727	2358898	.	-	2	Parent=TRANSCRIPT:ENSPFOT00000019664_R0
LG01	GeMoMa	CDS	2359006	2359061	.	-	1	Parent=TRANSCRIPT:ENSPFOT00000019664_R0
LG01	GeMoMa	CDS	2360020	2360247	.	-	1	Parent=TRANSCRIPT:ENSPFOT00000019664_R0
LG01	GeMoMa	CDS	2360352	2360457	.	-	2	Parent=TRANSCRIPT:ENSPFOT00000019664_R0
LG01	GeMoMa	CDS	2360724	2360852	.	-	2	Parent=TRANSCRIPT:ENSPFOT00000019664_R0
LG01	GeMoMa	CDS	2362927	2363004	.	-	2	Parent=TRANSCRIPT:ENSPFOT00000019664_R0
LG01	GeMoMa	CDS	2363165	2363225	.	-	0	Parent=TRANSCRIPT:ENSPFOT00000019664_R0
LG01	GeMoMa	CDS	2364250	2364277	.	-	1	Parent=TRANSCRIPT:ENSPFOT00000019664_R0
LG01	GeMoMa	CDS	2365229	2365256	.	-	2	Parent=TRANSCRIPT:ENSPFOT00000019664_R0
LG01	GeMoMa	CDS	2366122	2366206	.	-	0	Parent=TRANSCRIPT:ENSPFOT00000019664_R0
LG01	GeMoMa	CDS	2366320	2366508	.	-	0	Parent=TRANSCRIPT:ENSPFOT00000019664_R0
LG01	GeMoMa	CDS	2366637	2366738	.	-	0	Parent=TRANSCRIPT:ENSPFOT00000019664_R0
LG01	GeMoMa	CDS	2367646	2367867	.	-	0	Parent=TRANSCRIPT:ENSPFOT00000019664_R0
LG01	GeMoMa	CDS	2368114	2368242	.	-	0	Parent=TRANSCRIPT:ENSPFOT00000019664_R0
LG01	GeMoMa	CDS	2368458	2368631	.	-	0	Parent=TRANSCRIPT:ENSPFOT00000019664_R0
LG01	GeMoMa	CDS	2368751	2368813	.	-	0	Parent=TRANSCRIPT:ENSPFOT00000019664_R0
LG01	GeMoMa	CDS	2371457	2371619	.	-	1	Parent=TRANSCRIPT:ENSPFOT00000019664_R0
LG01	GeMoMa	CDS	2371742	2371913	.	-	2	Parent=TRANSCRIPT:ENSPFOT00000019664_R0
LG01	GeMoMa	CDS	2375917	2375986	.	-	0	Parent=TRANSCRIPT:ENSPFOT00000019664_R0
LG01	GeMoMa	gene	2388096	2390996	.	-	.	ID=TRANSCRIPT:ENSPFOT00000019658_R0-gene
LG01	GeMoMa	mRNA	2388096	2390996	.	-	.	ID=TRANSCRIPT:ENSPFOT00000019658_R0;Parent=TRANSCRIPT:ENSPFOT00000019658_R0-gene
LG01	GeMoMa	exon	2388096	2388332	.	-	.	Parent=TRANSCRIPT:ENSPFOT00000019658_R0
LG01	GeMoMa	exon	2388419	2388665	.	-	.	Parent=TRANSCRIPT:ENSPFOT00000019658_R0
LG01	GeMoMa	exon	2390644	2390684	.	-	.	Parent=TRANSCRIPT:ENSPFOT00000019658_R0
LG01	GeMoMa	exon	2390865	2390996	.	-	.	Parent=TRANSCRIPT:ENSPFOT00000019658_R0
LG01	GeMoMa	CDS	2388096	2388332	.	-	0	Parent=TRANSCRIPT:ENSPFOT00000019658_R0
LG01	GeMoMa	CDS	2388419	2388665	.	-	1	Parent=TRANSCRIPT:ENSPFOT00000019658_R0
LG01	GeMoMa	CDS	2390644	2390684	.	-	0	Parent=TRANSCRIPT:ENSPFOT00000019658_R0
LG01	GeMoMa	CDS	2390865	2390996	.	-	0	Parent=TRANSCRIPT:ENSPFOT00000019658_R0
LG01	GeMoMa	gene	2393582	2400633	.	+	.	ID=TRANSCRIPT:ENSPFOT00000026165_R0-gene
LG01	GeMoMa	mRNA	2393582	2400633	.	+	.	ID=TRANSCRIPT:ENSPFOT00000026165_R0;Parent=TRANSCRIPT:ENSPFOT00000026165_R0-gene
LG01	GeMoMa	exon	2393582	2393713	.	+	.	Parent=TRANSCRIPT:ENSPFOT00000026165_R0
LG01	GeMoMa	exon	2394069	2394214	.	+	.	Parent=TRANSCRIPT:ENSPFOT00000026165_R0
LG01	GeMoMa	exon	2394465	2394540	.	+	.	Parent=TRANSCRIPT:ENSPFOT00000026165_R0
LG01	GeMoMa	exon	2395124	2395263	.	+	.	Parent=TRANSCRIPT:ENSPFOT00000026165_R0
LG01	GeMoMa	exon	2395634	2395750	.	+	.	Parent=TRANSCRIPT:ENSPFOT00000026165_R0
LG01	GeMoMa	exon	2395990	2396070	.	+	.	Parent=TRANSCRIPT:ENSPFOT00000026165_R0
LG01	GeMoMa	exon	2396678	2396755	.	+	.	Parent=TRANSCRIPT:ENSPFOT00000026165_R0
LG01	GeMoMa	exon	2396846	2396915	.	+	.	Parent=TRANSCRIPT:ENSPFOT00000026165_R0
LG01	GeMoMa	exon	2398847	2399041	.	+	.	Parent=TRANSCRIPT:ENSPFOT00000026165_R0
LG01	GeMoMa	exon	2399143	2399224	.	+	.	Parent=TRANSCRIPT:ENSPFOT00000026165_R0
LG01	GeMoMa	exon	2400196	2400385	.	+	.	Parent=TRANSCRIPT:ENSPFOT00000026165_R0
LG01	GeMoMa	exon	2400510	2400633	.	+	.	Parent=TRANSCRIPT:ENSPFOT00000026165_R0
LG01	GeMoMa	CDS	2393582	2393713	.	+	0	Parent=TRANSCRIPT:ENSPFOT00000026165_R0
LG01	GeMoMa	CDS	2394069	2394214	.	+	0	Parent=TRANSCRIPT:ENSPFOT00000026165_R0
LG01	GeMoMa	CDS	2394465	2394540	.	+	1	Parent=TRANSCRIPT:ENSPFOT00000026165_R0
LG01	GeMoMa	CDS	2395124	2395263	.	+	0	Parent=TRANSCRIPT:ENSPFOT00000026165_R0
LG01	GeMoMa	CDS	2395634	2395750	.	+	1	Parent=TRANSCRIPT:ENSPFOT00000026165_R0
LG01	GeMoMa	CDS	2395990	2396070	.	+	1	Parent=TRANSCRIPT:ENSPFOT00000026165_R0
LG01	GeMoMa	CDS	2396678	2396755	.	+	1	Parent=TRANSCRIPT:ENSPFOT00000026165_R0
LG01	GeMoMa	CDS	2396846	2396915	.	+	1	Parent=TRANSCRIPT:ENSPFOT00000026165_R0
LG01	GeMoMa	CDS	2398847	2399041	.	+	0	Parent=TRANSCRIPT:ENSPFOT00000026165_R0
LG01	GeMoMa	CDS	2399143	2399224	.	+	0	Parent=TRANSCRIPT:ENSPFOT00000026165_R0
LG01	GeMoMa	CDS	2400196	2400385	.	+	2	Parent=TRANSCRIPT:ENSPFOT00000026165_R0
LG01	GeMoMa	CDS	2400510	2400633	.	+	1	Parent=TRANSCRIPT:ENSPFOT00000026165_R0
LG01	GeMoMa	gene	2434444	2436370	.	-	.	ID=TRANSCRIPT:ENSPFOT00000019645_R0-gene
LG01	GeMoMa	mRNA	2434444	2436370	.	-	.	ID=TRANSCRIPT:ENSPFOT00000019645_R0;Parent=TRANSCRIPT:ENSPFOT00000019645_R0-gene
LG01	GeMoMa	exon	2434444	2434652	.	-	.	Parent=TRANSCRIPT:ENSPFOT00000019645_R0
LG01	GeMoMa	exon	2434738	2434914	.	-	.	Parent=TRANSCRIPT:ENSPFOT00000019645_R0
LG01	GeMoMa	exon	2435377	2435743	.	-	.	Parent=TRANSCRIPT:ENSPFOT00000019645_R0
LG01	GeMoMa	exon	2435845	2435895	.	-	.	Parent=TRANSCRIPT:ENSPFOT00000019645_R0
LG01	GeMoMa	exon	2436008	2436114	.	-	.	Parent=TRANSCRIPT:ENSPFOT00000019645_R0
LG01	GeMoMa	exon	2436289	2436370	.	-	.	Parent=TRANSCRIPT:ENSPFOT00000019645_R0
LG01	GeMoMa	CDS	2434444	2434652	.	-	2	Parent=TRANSCRIPT:ENSPFOT00000019645_R0
LG01	GeMoMa	CDS	2434738	2434914	.	-	2	Parent=TRANSCRIPT:ENSPFOT00000019645_R0
LG01	GeMoMa	CDS	2435377	2435743	.	-	0	Parent=TRANSCRIPT:ENSPFOT00000019645_R0
LG01	GeMoMa	CDS	2435845	2435895	.	-	0	Parent=TRANSCRIPT:ENSPFOT00000019645_R0
LG01	GeMoMa	CDS	2436008	2436114	.	-	2	Parent=TRANSCRIPT:ENSPFOT00000019645_R0
LG01	GeMoMa	CDS	2436289	2436370	.	-	0	Parent=TRANSCRIPT:ENSPFOT00000019645_R0
LG01	GeMoMa	gene	2493219	2494412	.	-	.	ID=TRANSCRIPT:ENSPFOT00000027125_R2-gene
LG01	GeMoMa	mRNA	2493219	2494412	.	-	.	ID=TRANSCRIPT:ENSPFOT00000027125_R2;Parent=TRANSCRIPT:ENSPFOT00000027125_R2-gene
LG01	GeMoMa	exon	2493219	2493827	.	-	.	Parent=TRANSCRIPT:ENSPFOT00000027125_R2
LG01	GeMoMa	exon	2493888	2494412	.	-	.	Parent=TRANSCRIPT:ENSPFOT00000027125_R2
LG01	GeMoMa	CDS	2493219	2493827	.	-	0	Parent=TRANSCRIPT:ENSPFOT00000027125_R2
LG01	GeMoMa	CDS	2493888	2494412	.	-	0	Parent=TRANSCRIPT:ENSPFOT00000027125_R2
LG01	GeMoMa	gene	2548899	2571886	.	-	.	ID=TRANSCRIPT:ENSPFOT00000016656_R4-gene
LG01	GeMoMa	mRNA	2548899	2571886	.	-	.	ID=TRANSCRIPT:ENSPFOT00000016656_R4;Parent=TRANSCRIPT:ENSPFOT00000016656_R4-gene
LG01	GeMoMa	exon	2548899	2549042	.	-	.	Parent=TRANSCRIPT:ENSPFOT00000016656_R4
LG01	GeMoMa	exon	2549083	2549208	.	-	.	Parent=TRANSCRIPT:ENSPFOT00000016656_R4
LG01	GeMoMa	exon	2549585	2549709	.	-	.	Parent=TRANSCRIPT:ENSPFOT00000016656_R4
LG01	GeMoMa	exon	2549791	2549947	.	-	.	Parent=TRANSCRIPT:ENSPFOT00000016656_R4
LG01	GeMoMa	exon	2550029	2550163	.	-	.	Parent=TRANSCRIPT:ENSPFOT00000016656_R4
LG01	GeMoMa	exon	2550204	2550350	.	-	.	Parent=TRANSCRIPT:ENSPFOT00000016656_R4
LG01	GeMoMa	exon	2550450	2550543	.	-	.	Parent=TRANSCRIPT:ENSPFOT00000016656_R4
LG01	GeMoMa	exon	2556218	2556327	.	-	.	Parent=TRANSCRIPT:ENSPFOT00000016656_R4
LG01	GeMoMa	exon	2558252	2558363	.	-	.	Parent=TRANSCRIPT:ENSPFOT00000016656_R4
LG01	GeMoMa	exon	2571822	2571886	.	-	.	Parent=TRANSCRIPT:ENSPFOT00000016656_R4
LG01	GeMoMa	CDS	2548899	2549042	.	-	0	Parent=TRANSCRIPT:ENSPFOT00000016656_R4
LG01	GeMoMa	CDS	2549083	2549208	.	-	0	Parent=TRANSCRIPT:ENSPFOT00000016656_R4
LG01	GeMoMa	CDS	2549585	2549709	.	-	2	Parent=TRANSCRIPT:ENSPFOT00000016656_R4
LG01	GeMoMa	CDS	2549791	2549947	.	-	0	Parent=TRANSCRIPT:ENSPFOT00000016656_R4
LG01	GeMoMa	CDS	2550029	2550163	.	-	0	Parent=TRANSCRIPT:ENSPFOT00000016656_R4
LG01	GeMoMa	CDS	2550204	2550350	.	-	0	Parent=TRANSCRIPT:ENSPFOT00000016656_R4
LG01	GeMoMa	CDS	2550450	2550543	.	-	1	Parent=TRANSCRIPT:ENSPFOT00000016656_R4
LG01	GeMoMa	CDS	2556218	2556327	.	-	0	Parent=TRANSCRIPT:ENSPFOT00000016656_R4
LG01	GeMoMa	CDS	2558252	2558363	.	-	1	Parent=TRANSCRIPT:ENSPFOT00000016656_R4
LG01	GeMoMa	CDS	2571822	2571886	.	-	0	Parent=TRANSCRIPT:ENSPFOT00000016656_R4
LG01	GeMoMa	gene	2573730	2574464	.	+	.	ID=TRANSCRIPT:ENSPFOT00000029341_R0-gene
LG01	GeMoMa	mRNA	2573730	2574464	.	+	.	ID=TRANSCRIPT:ENSPFOT00000029341_R0;Parent=TRANSCRIPT:ENSPFOT00000029341_R0-gene
LG01	GeMoMa	exon	2573730	2573814	.	+	.	Parent=TRANSCRIPT:ENSPFOT00000029341_R0
LG01	GeMoMa	exon	2573848	2574464	.	+	.	Parent=TRANSCRIPT:ENSPFOT00000029341_R0
LG01	GeMoMa	CDS	2573730	2573814	.	+	0	Parent=TRANSCRIPT:ENSPFOT00000029341_R0
LG01	GeMoMa	CDS	2573848	2574464	.	+	2	Parent=TRANSCRIPT:ENSPFOT00000029341_R0
LG01	GeMoMa	gene	2582193	2618402	.	+	.	ID=TRANSCRIPT:ENSPFOT00000019633_R0-gene
LG01	GeMoMa	mRNA	2582193	2618402	.	+	.	ID=TRANSCRIPT:ENSPFOT00000019633_R0;Parent=TRANSCRIPT:ENSPFOT00000019633_R0-gene
LG01	GeMoMa	exon	2582193	2582502	.	+	.	Parent=TRANSCRIPT:ENSPFOT00000019633_R0
LG01	GeMoMa	exon	2583125	2583190	.	+	.	Parent=TRANSCRIPT:ENSPFOT00000019633_R0
LG01	GeMoMa	exon	2583464	2583772	.	+	.	Parent=TRANSCRIPT:ENSPFOT00000019633_R0
LG01	GeMoMa	exon	2584029	2584340	.	+	.	Parent=TRANSCRIPT:ENSPFOT00000019633_R0
LG01	GeMoMa	exon	2584499	2584807	.	+	.	Parent=TRANSCRIPT:ENSPFOT00000019633_R0
LG01	GeMoMa	exon	2595167	2595478	.	+	.	Parent=TRANSCRIPT:ENSPFOT00000019633_R0
LG01	GeMoMa	exon	2595569	2595880	.	+	.	Parent=TRANSCRIPT:ENSPFOT00000019633_R0
LG01	GeMoMa	exon	2597138	2597461	.	+	.	Parent=TRANSCRIPT:ENSPFOT00000019633_R0
LG01	GeMoMa	exon	2599031	2599135	.	+	.	Parent=TRANSCRIPT:ENSPFOT00000019633_R0
LG01	GeMoMa	exon	2617579	2617890	.	+	.	Parent=TRANSCRIPT:ENSPFOT00000019633_R0
LG01	GeMoMa	exon	2618092	2618402	.	+	.	Parent=TRANSCRIPT:ENSPFOT00000019633_R0
LG01	GeMoMa	CDS	2582193	2582502	.	+	0	Parent=TRANSCRIPT:ENSPFOT00000019633_R0
LG01	GeMoMa	CDS	2583125	2583190	.	+	2	Parent=TRANSCRIPT:ENSPFOT00000019633_R0
LG01	GeMoMa	CDS	2583464	2583772	.	+	2	Parent=TRANSCRIPT:ENSPFOT00000019633_R0
LG01	GeMoMa	CDS	2584029	2584340	.	+	2	Parent=TRANSCRIPT:ENSPFOT00000019633_R0
LG01	GeMoMa	CDS	2584499	2584807	.	+	2	Parent=TRANSCRIPT:ENSPFOT00000019633_R0
LG01	GeMoMa	CDS	2595167	2595478	.	+	2	Parent=TRANSCRIPT:ENSPFOT00000019633_R0
LG01	GeMoMa	CDS	2595569	2595880	.	+	2	Parent=TRANSCRIPT:ENSPFOT00000019633_R0
LG01	GeMoMa	CDS	2597138	2597461	.	+	2	Parent=TRANSCRIPT:ENSPFOT00000019633_R0
LG01	GeMoMa	CDS	2599031	2599135	.	+	2	Parent=TRANSCRIPT:ENSPFOT00000019633_R0
LG01	GeMoMa	CDS	2617579	2617890	.	+	2	Parent=TRANSCRIPT:ENSPFOT00000019633_R0
LG01	GeMoMa	CDS	2618092	2618402	.	+	2	Parent=TRANSCRIPT:ENSPFOT00000019633_R0
LG01	GeMoMa	gene	2610941	2614157	.	+	.	ID=TRANSCRIPT:ENSPFOT00000019638_R0-gene
LG01	GeMoMa	mRNA	2610941	2614157	.	+	.	ID=TRANSCRIPT:ENSPFOT00000019638_R0;Parent=TRANSCRIPT:ENSPFOT00000019638_R0-gene
LG01	GeMoMa	exon	2610941	2611103	.	+	.	Parent=TRANSCRIPT:ENSPFOT00000019638_R0
LG01	GeMoMa	exon	2612211	2612413	.	+	.	Parent=TRANSCRIPT:ENSPFOT00000019638_R0
LG01	GeMoMa	exon	2613564	2614157	.	+	.	Parent=TRANSCRIPT:ENSPFOT00000019638_R0
LG01	GeMoMa	CDS	2610941	2611103	.	+	0	Parent=TRANSCRIPT:ENSPFOT00000019638_R0
LG01	GeMoMa	CDS	2612211	2612413	.	+	2	Parent=TRANSCRIPT:ENSPFOT00000019638_R0
LG01	GeMoMa	CDS	2613564	2614157	.	+	0	Parent=TRANSCRIPT:ENSPFOT00000019638_R0
LG01	GeMoMa	gene	2628591	2630537	.	-	.	ID=TRANSCRIPT:ENSPFOT00000022899_R0-gene
LG01	GeMoMa	mRNA	2628591	2630537	.	-	.	ID=TRANSCRIPT:ENSPFOT00000022899_R0;Parent=TRANSCRIPT:ENSPFOT00000022899_R0-gene
LG01	GeMoMa	exon	2628591	2628778	.	-	.	Parent=TRANSCRIPT:ENSPFOT00000022899_R0
LG01	GeMoMa	exon	2628860	2629033	.	-	.	Parent=TRANSCRIPT:ENSPFOT00000022899_R0
LG01	GeMoMa	exon	2629184	2629270	.	-	.	Parent=TRANSCRIPT:ENSPFOT00000022899_R0
LG01	GeMoMa	exon	2630174	2630329	.	-	.	Parent=TRANSCRIPT:ENSPFOT00000022899_R0
LG01	GeMoMa	exon	2630474	2630537	.	-	.	Parent=TRANSCRIPT:ENSPFOT00000022899_R0
LG01	GeMoMa	CDS	2628591	2628778	.	-	2	Parent=TRANSCRIPT:ENSPFOT00000022899_R0
LG01	GeMoMa	CDS	2628860	2629033	.	-	2	Parent=TRANSCRIPT:ENSPFOT00000022899_R0
LG01	GeMoMa	CDS	2629184	2629270	.	-	2	Parent=TRANSCRIPT:ENSPFOT00000022899_R0
LG01	GeMoMa	CDS	2630174	2630329	.	-	2	Parent=TRANSCRIPT:ENSPFOT00000022899_R0
LG01	GeMoMa	CDS	2630474	2630537	.	-	0	Parent=TRANSCRIPT:ENSPFOT00000022899_R0
LG01	GeMoMa	gene	2632011	2641748	.	-	.	ID=TRANSCRIPT:ENSPFOT00000019626_R0-gene
LG01	GeMoMa	mRNA	2632011	2641748	.	-	.	ID=TRANSCRIPT:ENSPFOT00000019626_R0;Parent=TRANSCRIPT:ENSPFOT00000019626_R0-gene
LG01	GeMoMa	exon	2632011	2632414	.	-	.	Parent=TRANSCRIPT:ENSPFOT00000019626_R0
LG01	GeMoMa	exon	2632499	2632813	.	-	.	Parent=TRANSCRIPT:ENSPFOT00000019626_R0
LG01	GeMoMa	exon	2632922	2633236	.	-	.	Parent=TRANSCRIPT:ENSPFOT00000019626_R0
LG01	GeMoMa	exon	2633350	2633652	.	-	.	Parent=TRANSCRIPT:ENSPFOT00000019626_R0
LG01	GeMoMa	exon	2635052	2635366	.	-	.	Parent=TRANSCRIPT:ENSPFOT00000019626_R0
LG01	GeMoMa	exon	2635470	2635617	.	-	.	Parent=TRANSCRIPT:ENSPFOT00000019626_R0
LG01	GeMoMa	exon	2636223	2636380	.	-	.	Parent=TRANSCRIPT:ENSPFOT00000019626_R0
LG01	GeMoMa	exon	2636534	2636722	.	-	.	Parent=TRANSCRIPT:ENSPFOT00000019626_R0
LG01	GeMoMa	exon	2636806	2637021	.	-	.	Parent=TRANSCRIPT:ENSPFOT00000019626_R0
LG01	GeMoMa	exon	2637884	2637991	.	-	.	Parent=TRANSCRIPT:ENSPFOT00000019626_R0
LG01	GeMoMa	exon	2638078	2638401	.	-	.	Parent=TRANSCRIPT:ENSPFOT00000019626_R0
LG01	GeMoMa	exon	2641688	2641748	.	-	.	Parent=TRANSCRIPT:ENSPFOT00000019626_R0
LG01	GeMoMa	CDS	2632011	2632414	.	-	2	Parent=TRANSCRIPT:ENSPFOT00000019626_R0
LG01	GeMoMa	CDS	2632499	2632813	.	-	2	Parent=TRANSCRIPT:ENSPFOT00000019626_R0
LG01	GeMoMa	CDS	2632922	2633236	.	-	2	Parent=TRANSCRIPT:ENSPFOT00000019626_R0
LG01	GeMoMa	CDS	2633350	2633652	.	-	2	Parent=TRANSCRIPT:ENSPFOT00000019626_R0
LG01	GeMoMa	CDS	2635052	2635366	.	-	2	Parent=TRANSCRIPT:ENSPFOT00000019626_R0
LG01	GeMoMa	CDS	2635470	2635617	.	-	0	Parent=TRANSCRIPT:ENSPFOT00000019626_R0
LG01	GeMoMa	CDS	2636223	2636380	.	-	2	Parent=TRANSCRIPT:ENSPFOT00000019626_R0
LG01	GeMoMa	CDS	2636534	2636722	.	-	2	Parent=TRANSCRIPT:ENSPFOT00000019626_R0
LG01	GeMoMa	CDS	2636806	2637021	.	-	2	Parent=TRANSCRIPT:ENSPFOT00000019626_R0
LG01	GeMoMa	CDS	2637884	2637991	.	-	2	Parent=TRANSCRIPT:ENSPFOT00000019626_R0
LG01	GeMoMa	CDS	2638078	2638401	.	-	2	Parent=TRANSCRIPT:ENSPFOT00000019626_R0
LG01	GeMoMa	CDS	2641688	2641748	.	-	0	Parent=TRANSCRIPT:ENSPFOT00000019626_R0
LG01	GeMoMa	gene	2667158	2778460	.	-	.	ID=TRANSCRIPT:ENSPFOT00000019622_R0-gene
LG01	GeMoMa	mRNA	2667158	2778460	.	-	.	ID=TRANSCRIPT:ENSPFOT00000019622_R0;Parent=TRANSCRIPT:ENSPFOT00000019622_R0-gene
LG01	GeMoMa	exon	2667158	2667354	.	-	.	Parent=TRANSCRIPT:ENSPFOT00000019622_R0
LG01	GeMoMa	exon	2675576	2675677	.	-	.	Parent=TRANSCRIPT:ENSPFOT00000019622_R0
LG01	GeMoMa	exon	2703511	2703735	.	-	.	Parent=TRANSCRIPT:ENSPFOT00000019622_R0
LG01	GeMoMa	exon	2709702	2709866	.	-	.	Parent=TRANSCRIPT:ENSPFOT00000019622_R0
LG01	GeMoMa	exon	2778070	2778460	.	-	.	Parent=TRANSCRIPT:ENSPFOT00000019622_R0
LG01	GeMoMa	CDS	2667158	2667354	.	-	2	Parent=TRANSCRIPT:ENSPFOT00000019622_R0
LG01	GeMoMa	CDS	2675576	2675677	.	-	2	Parent=TRANSCRIPT:ENSPFOT00000019622_R0
LG01	GeMoMa	CDS	2703511	2703735	.	-	2	Parent=TRANSCRIPT:ENSPFOT00000019622_R0
LG01	GeMoMa	CDS	2709702	2709866	.	-	2	Parent=TRANSCRIPT:ENSPFOT00000019622_R0
LG01	GeMoMa	CDS	2778070	2778460	.	-	0	Parent=TRANSCRIPT:ENSPFOT00000019622_R0
LG01	GeMoMa	gene	2812410	2817635	.	-	.	ID=TRANSCRIPT:ENSPFOT00000019621_R0-gene
LG01	GeMoMa	mRNA	2812410	2817635	.	-	.	ID=TRANSCRIPT:ENSPFOT00000019621_R0;Parent=TRANSCRIPT:ENSPFOT00000019621_R0-gene
LG01	GeMoMa	exon	2812410	2812556	.	-	.	Parent=TRANSCRIPT:ENSPFOT00000019621_R0
LG01	GeMoMa	exon	2813176	2813308	.	-	.	Parent=TRANSCRIPT:ENSPFOT00000019621_R0
LG01	GeMoMa	exon	2813394	2813554	.	-	.	Parent=TRANSCRIPT:ENSPFOT00000019621_R0
LG01	GeMoMa	exon	2814662	2814876	.	-	.	Parent=TRANSCRIPT:ENSPFOT00000019621_R0
LG01	GeMoMa	exon	2815105	2815281	.	-	.	Parent=TRANSCRIPT:ENSPFOT00000019621_R0
LG01	GeMoMa	exon	2817467	2817635	.	-	.	Parent=TRANSCRIPT:ENSPFOT00000019621_R0
LG01	GeMoMa	CDS	2812410	2812556	.	-	0	Parent=TRANSCRIPT:ENSPFOT00000019621_R0
LG01	GeMoMa	CDS	2813176	2813308	.	-	1	Parent=TRANSCRIPT:ENSPFOT00000019621_R0
LG01	GeMoMa	CDS	2813394	2813554	.	-	0	Parent=TRANSCRIPT:ENSPFOT00000019621_R0
LG01	GeMoMa	CDS	2814662	2814876	.	-	2	Parent=TRANSCRIPT:ENSPFOT00000019621_R0
LG01	GeMoMa	CDS	2815105	2815281	.	-	2	Parent=TRANSCRIPT:ENSPFOT00000019621_R0
LG01	GeMoMa	CDS	2817467	2817635	.	-	0	Parent=TRANSCRIPT:ENSPFOT00000019621_R0
LG01	GeMoMa	gene	2824140	2842045	.	-	.	ID=TRANSCRIPT:ENSPFOT00000019619_R0-gene
LG01	GeMoMa	mRNA	2824140	2842045	.	-	.	ID=TRANSCRIPT:ENSPFOT00000019619_R0;Parent=TRANSCRIPT:ENSPFOT00000019619_R0-gene
LG01	GeMoMa	exon	2824140	2824280	.	-	.	Parent=TRANSCRIPT:ENSPFOT00000019619_R0
LG01	GeMoMa	exon	2828242	2828414	.	-	.	Parent=TRANSCRIPT:ENSPFOT00000019619_R0
LG01	GeMoMa	exon	2829058	2829224	.	-	.	Parent=TRANSCRIPT:ENSPFOT00000019619_R0
LG01	GeMoMa	exon	2829342	2829494	.	-	.	Parent=TRANSCRIPT:ENSPFOT00000019619_R0
LG01	GeMoMa	exon	2830906	2831122	.	-	.	Parent=TRANSCRIPT:ENSPFOT00000019619_R0
LG01	GeMoMa	exon	2831212	2831322	.	-	.	Parent=TRANSCRIPT:ENSPFOT00000019619_R0
LG01	GeMoMa	exon	2831557	2831933	.	-	.	Parent=TRANSCRIPT:ENSPFOT00000019619_R0
LG01	GeMoMa	exon	2832758	2832901	.	-	.	Parent=TRANSCRIPT:ENSPFOT00000019619_R0
LG01	GeMoMa	exon	2832982	2833100	.	-	.	Parent=TRANSCRIPT:ENSPFOT00000019619_R0
LG01	GeMoMa	exon	2833184	2833324	.	-	.	Parent=TRANSCRIPT:ENSPFOT00000019619_R0
LG01	GeMoMa	exon	2834257	2834358	.	-	.	Parent=TRANSCRIPT:ENSPFOT00000019619_R0
LG01	GeMoMa	exon	2834463	2834573	.	-	.	Parent=TRANSCRIPT:ENSPFOT00000019619_R0
LG01	GeMoMa	exon	2834655	2834765	.	-	.	Parent=TRANSCRIPT:ENSPFOT00000019619_R0
LG01	GeMoMa	exon	2834881	2835039	.	-	.	Parent=TRANSCRIPT:ENSPFOT00000019619_R0
LG01	GeMoMa	exon	2835146	2835279	.	-	.	Parent=TRANSCRIPT:ENSPFOT00000019619_R0
LG01	GeMoMa	exon	2836040	2836238	.	-	.	Parent=TRANSCRIPT:ENSPFOT00000019619_R0
LG01	GeMoMa	exon	2836337	2836569	.	-	.	Parent=TRANSCRIPT:ENSPFOT00000019619_R0
LG01	GeMoMa	exon	2836934	2837049	.	-	.	Parent=TRANSCRIPT:ENSPFOT00000019619_R0
LG01	GeMoMa	exon	2837225	2837296	.	-	.	Parent=TRANSCRIPT:ENSPFOT00000019619_R0
LG01	GeMoMa	exon	2837384	2837540	.	-	.	Parent=TRANSCRIPT:ENSPFOT00000019619_R0
LG01	GeMoMa	exon	2838418	2838796	.	-	.	Parent=TRANSCRIPT:ENSPFOT00000019619_R0
LG01	GeMoMa	exon	2839388	2839501	.	-	.	Parent=TRANSCRIPT:ENSPFOT00000019619_R0
LG01	GeMoMa	exon	2839811	2839900	.	-	.	Parent=TRANSCRIPT:ENSPFOT00000019619_R0
LG01	GeMoMa	exon	2840566	2840702	.	-	.	Parent=TRANSCRIPT:ENSPFOT00000019619_R0
LG01	GeMoMa	exon	2840810	2840938	.	-	.	Parent=TRANSCRIPT:ENSPFOT00000019619_R0
LG01	GeMoMa	exon	2841823	2842045	.	-	.	Parent=TRANSCRIPT:ENSPFOT00000019619_R0
LG01	GeMoMa	CDS	2824140	2824280	.	-	0	Parent=TRANSCRIPT:ENSPFOT00000019619_R0
LG01	GeMoMa	CDS	2828242	2828414	.	-	2	Parent=TRANSCRIPT:ENSPFOT00000019619_R0
LG01	GeMoMa	CDS	2829058	2829224	.	-	1	Parent=TRANSCRIPT:ENSPFOT00000019619_R0
LG01	GeMoMa	CDS	2829342	2829494	.	-	1	Parent=TRANSCRIPT:ENSPFOT00000019619_R0
LG01	GeMoMa	CDS	2830906	2831122	.	-	2	Parent=TRANSCRIPT:ENSPFOT00000019619_R0
LG01	GeMoMa	CDS	2831212	2831322	.	-	2	Parent=TRANSCRIPT:ENSPFOT00000019619_R0
LG01	GeMoMa	CDS	2831557	2831933	.	-	1	Parent=TRANSCRIPT:ENSPFOT00000019619_R0
LG01	GeMoMa	CDS	2832758	2832901	.	-	1	Parent=TRANSCRIPT:ENSPFOT00000019619_R0
LG01	GeMoMa	CDS	2832982	2833100	.	-	0	Parent=TRANSCRIPT:ENSPFOT00000019619_R0
LG01	GeMoMa	CDS	2833184	2833324	.	-	0	Parent=TRANSCRIPT:ENSPFOT00000019619_R0
LG01	GeMoMa	CDS	2834257	2834358	.	-	0	Parent=TRANSCRIPT:ENSPFOT00000019619_R0
LG01	GeMoMa	CDS	2834463	2834573	.	-	0	Parent=TRANSCRIPT:ENSPFOT00000019619_R0
LG01	GeMoMa	CDS	2834655	2834765	.	-	0	Parent=TRANSCRIPT:ENSPFOT00000019619_R0
LG01	GeMoMa	CDS	2834881	2835039	.	-	0	Parent=TRANSCRIPT:ENSPFOT00000019619_R0
LG01	GeMoMa	CDS	2835146	2835279	.	-	2	Parent=TRANSCRIPT:ENSPFOT00000019619_R0
LG01	GeMoMa	CDS	2836040	2836238	.	-	0	Parent=TRANSCRIPT:ENSPFOT00000019619_R0
LG01	GeMoMa	CDS	2836337	2836569	.	-	2	Parent=TRANSCRIPT:ENSPFOT00000019619_R0
LG01	GeMoMa	CDS	2836934	2837049	.	-	1	Parent=TRANSCRIPT:ENSPFOT00000019619_R0
LG01	GeMoMa	CDS	2837225	2837296	.	-	1	Parent=TRANSCRIPT:ENSPFOT00000019619_R0
LG01	GeMoMa	CDS	2837384	2837540	.	-	2	Parent=TRANSCRIPT:ENSPFOT00000019619_R0
LG01	GeMoMa	CDS	2838418	2838796	.	-	0	Parent=TRANSCRIPT:ENSPFOT00000019619_R0
LG01	GeMoMa	CDS	2839388	2839501	.	-	0	Parent=TRANSCRIPT:ENSPFOT00000019619_R0
LG01	GeMoMa	CDS	2839811	2839900	.	-	0	Parent=TRANSCRIPT:ENSPFOT00000019619_R0
LG01	GeMoMa	CDS	2840566	2840702	.	-	2	Parent=TRANSCRIPT:ENSPFOT00000019619_R0
LG01	GeMoMa	CDS	2840810	2840938	.	-	2	Parent=TRANSCRIPT:ENSPFOT00000019619_R0
LG01	GeMoMa	CDS	2841823	2842045	.	-	0	Parent=TRANSCRIPT:ENSPFOT00000019619_R0
LG01	GeMoMa	gene	2847644	2872995	.	-	.	ID=TRANSCRIPT:ENSPFOT00000019608_R0-gene
LG01	GeMoMa	mRNA	2847644	2872995	.	-	.	ID=TRANSCRIPT:ENSPFOT00000019608_R0;Parent=TRANSCRIPT:ENSPFOT00000019608_R0-gene
LG01	GeMoMa	exon	2847644	2847780	.	-	.	Parent=TRANSCRIPT:ENSPFOT00000019608_R0
LG01	GeMoMa	exon	2847898	2848057	.	-	.	Parent=TRANSCRIPT:ENSPFOT00000019608_R0
LG01	GeMoMa	exon	2848410	2848586	.	-	.	Parent=TRANSCRIPT:ENSPFOT00000019608_R0
LG01	GeMoMa	exon	2849545	2849686	.	-	.	Parent=TRANSCRIPT:ENSPFOT00000019608_R0
LG01	GeMoMa	exon	2849784	2849991	.	-	.	Parent=TRANSCRIPT:ENSPFOT00000019608_R0
LG01	GeMoMa	exon	2850090	2850234	.	-	.	Parent=TRANSCRIPT:ENSPFOT00000019608_R0
LG01	GeMoMa	exon	2852228	2852431	.	-	.	Parent=TRANSCRIPT:ENSPFOT00000019608_R0
LG01	GeMoMa	exon	2855338	2855579	.	-	.	Parent=TRANSCRIPT:ENSPFOT00000019608_R0
LG01	GeMoMa	exon	2855668	2855852	.	-	.	Parent=TRANSCRIPT:ENSPFOT00000019608_R0
LG01	GeMoMa	exon	2856661	2856851	.	-	.	Parent=TRANSCRIPT:ENSPFOT00000019608_R0
LG01	GeMoMa	exon	2856942	2857123	.	-	.	Parent=TRANSCRIPT:ENSPFOT00000019608_R0
LG01	GeMoMa	exon	2858211	2858307	.	-	.	Parent=TRANSCRIPT:ENSPFOT00000019608_R0
LG01	GeMoMa	exon	2858439	2858656	.	-	.	Parent=TRANSCRIPT:ENSPFOT00000019608_R0
LG01	GeMoMa	exon	2858755	2858979	.	-	.	Parent=TRANSCRIPT:ENSPFOT00000019608_R0
LG01	GeMoMa	exon	2861587	2861756	.	-	.	Parent=TRANSCRIPT:ENSPFOT00000019608_R0
LG01	GeMoMa	exon	2862569	2862800	.	-	.	Parent=TRANSCRIPT:ENSPFOT00000019608_R0
LG01	GeMoMa	exon	2863652	2863795	.	-	.	Parent=TRANSCRIPT:ENSPFOT00000019608_R0
LG01	GeMoMa	exon	2864726	2864918	.	-	.	Parent=TRANSCRIPT:ENSPFOT00000019608_R0
LG01	GeMoMa	exon	2865000	2865132	.	-	.	Parent=TRANSCRIPT:ENSPFOT00000019608_R0
LG01	GeMoMa	exon	2865267	2865394	.	-	.	Parent=TRANSCRIPT:ENSPFOT00000019608_R0
LG01	GeMoMa	exon	2866801	2866959	.	-	.	Parent=TRANSCRIPT:ENSPFOT00000019608_R0
LG01	GeMoMa	exon	2867041	2867176	.	-	.	Parent=TRANSCRIPT:ENSPFOT00000019608_R0
LG01	GeMoMa	exon	2868867	2868946	.	-	.	Parent=TRANSCRIPT:ENSPFOT00000019608_R0
LG01	GeMoMa	exon	2870523	2870635	.	-	.	Parent=TRANSCRIPT:ENSPFOT00000019608_R0
LG01	GeMoMa	exon	2870820	2870999	.	-	.	Parent=TRANSCRIPT:ENSPFOT00000019608_R0
LG01	GeMoMa	exon	2872229	2872417	.	-	.	Parent=TRANSCRIPT:ENSPFOT00000019608_R0
LG01	GeMoMa	exon	2872510	2872630	.	-	.	Parent=TRANSCRIPT:ENSPFOT00000019608_R0
LG01	GeMoMa	exon	2872750	2872995	.	-	.	Parent=TRANSCRIPT:ENSPFOT00000019608_R0
LG01	GeMoMa	CDS	2847644	2847780	.	-	2	Parent=TRANSCRIPT:ENSPFOT00000019608_R0
LG01	GeMoMa	CDS	2847898	2848057	.	-	0	Parent=TRANSCRIPT:ENSPFOT00000019608_R0
LG01	GeMoMa	CDS	2848410	2848586	.	-	0	Parent=TRANSCRIPT:ENSPFOT00000019608_R0
LG01	GeMoMa	CDS	2849545	2849686	.	-	1	Parent=TRANSCRIPT:ENSPFOT00000019608_R0
LG01	GeMoMa	CDS	2849784	2849991	.	-	2	Parent=TRANSCRIPT:ENSPFOT00000019608_R0
LG01	GeMoMa	CDS	2850090	2850234	.	-	0	Parent=TRANSCRIPT:ENSPFOT00000019608_R0
LG01	GeMoMa	CDS	2852228	2852431	.	-	0	Parent=TRANSCRIPT:ENSPFOT00000019608_R0
LG01	GeMoMa	CDS	2855338	2855579	.	-	2	Parent=TRANSCRIPT:ENSPFOT00000019608_R0
LG01	GeMoMa	CDS	2855668	2855852	.	-	1	Parent=TRANSCRIPT:ENSPFOT00000019608_R0
LG01	GeMoMa	CDS	2856661	2856851	.	-	0	Parent=TRANSCRIPT:ENSPFOT00000019608_R0
LG01	GeMoMa	CDS	2856942	2857123	.	-	2	Parent=TRANSCRIPT:ENSPFOT00000019608_R0
LG01	GeMoMa	CDS	2858211	2858307	.	-	0	Parent=TRANSCRIPT:ENSPFOT00000019608_R0
LG01	GeMoMa	CDS	2858439	2858656	.	-	2	Parent=TRANSCRIPT:ENSPFOT00000019608_R0
LG01	GeMoMa	CDS	2858755	2858979	.	-	2	Parent=TRANSCRIPT:ENSPFOT00000019608_R0
LG01	GeMoMa	CDS	2861587	2861756	.	-	1	Parent=TRANSCRIPT:ENSPFOT00000019608_R0
LG01	GeMoMa	CDS	2862569	2862800	.	-	2	Parent=TRANSCRIPT:ENSPFOT00000019608_R0
LG01	GeMoMa	CDS	2863652	2863795	.	-	2	Parent=TRANSCRIPT:ENSPFOT00000019608_R0
LG01	GeMoMa	CDS	2864726	2864918	.	-	0	Parent=TRANSCRIPT:ENSPFOT00000019608_R0
LG01	GeMoMa	CDS	2865000	2865132	.	-	1	Parent=TRANSCRIPT:ENSPFOT00000019608_R0
LG01	GeMoMa	CDS	2865267	2865394	.	-	0	Parent=TRANSCRIPT:ENSPFOT00000019608_R0
LG01	GeMoMa	CDS	2866801	2866959	.	-	0	Parent=TRANSCRIPT:ENSPFOT00000019608_R0
LG01	GeMoMa	CDS	2867041	2867176	.	-	1	Parent=TRANSCRIPT:ENSPFOT00000019608_R0
LG01	GeMoMa	CDS	2868867	2868946	.	-	0	Parent=TRANSCRIPT:ENSPFOT00000019608_R0
LG01	GeMoMa	CDS	2870523	2870635	.	-	2	Parent=TRANSCRIPT:ENSPFOT00000019608_R0
LG01	GeMoMa	CDS	2870820	2870999	.	-	2	Parent=TRANSCRIPT:ENSPFOT00000019608_R0
LG01	GeMoMa	CDS	2872229	2872417	.	-	2	Parent=TRANSCRIPT:ENSPFOT00000019608_R0
LG01	GeMoMa	CDS	2872510	2872630	.	-	0	Parent=TRANSCRIPT:ENSPFOT00000019608_R0
LG01	GeMoMa	CDS	2872750	2872995	.	-	0	Parent=TRANSCRIPT:ENSPFOT00000019608_R0
LG01	GeMoMa	gene	2905358	2939346	.	-	.	ID=TRANSCRIPT:ENSPFOT00000019598_R0-gene
LG01	GeMoMa	mRNA	2905358	2939346	.	-	.	ID=TRANSCRIPT:ENSPFOT00000019598_R0;Parent=TRANSCRIPT:ENSPFOT00000019598_R0-gene
LG01	GeMoMa	exon	2905358	2905494	.	-	.	Parent=TRANSCRIPT:ENSPFOT00000019598_R0
LG01	GeMoMa	exon	2906366	2906528	.	-	.	Parent=TRANSCRIPT:ENSPFOT00000019598_R0
LG01	GeMoMa	exon	2906928	2907104	.	-	.	Parent=TRANSCRIPT:ENSPFOT00000019598_R0
LG01	GeMoMa	exon	2907219	2907360	.	-	.	Parent=TRANSCRIPT:ENSPFOT00000019598_R0
LG01	GeMoMa	exon	2908111	2908318	.	-	.	Parent=TRANSCRIPT:ENSPFOT00000019598_R0
LG01	GeMoMa	exon	2908426	2908570	.	-	.	Parent=TRANSCRIPT:ENSPFOT00000019598_R0
LG01	GeMoMa	exon	2908652	2908858	.	-	.	Parent=TRANSCRIPT:ENSPFOT00000019598_R0
LG01	GeMoMa	exon	2909711	2909955	.	-	.	Parent=TRANSCRIPT:ENSPFOT00000019598_R0
LG01	GeMoMa	exon	2910905	2911089	.	-	.	Parent=TRANSCRIPT:ENSPFOT00000019598_R0
LG01	GeMoMa	exon	2911162	2911534	.	-	.	Parent=TRANSCRIPT:ENSPFOT00000019598_R0
LG01	GeMoMa	exon	2912189	2912285	.	-	.	Parent=TRANSCRIPT:ENSPFOT00000019598_R0
LG01	GeMoMa	exon	2912385	2912599	.	-	.	Parent=TRANSCRIPT:ENSPFOT00000019598_R0
LG01	GeMoMa	exon	2913673	2913897	.	-	.	Parent=TRANSCRIPT:ENSPFOT00000019598_R0
LG01	GeMoMa	exon	2914532	2914695	.	-	.	Parent=TRANSCRIPT:ENSPFOT00000019598_R0
LG01	GeMoMa	exon	2914788	2915019	.	-	.	Parent=TRANSCRIPT:ENSPFOT00000019598_R0
LG01	GeMoMa	exon	2916056	2916199	.	-	.	Parent=TRANSCRIPT:ENSPFOT00000019598_R0
LG01	GeMoMa	exon	2916293	2916485	.	-	.	Parent=TRANSCRIPT:ENSPFOT00000019598_R0
LG01	GeMoMa	exon	2916999	2917119	.	-	.	Parent=TRANSCRIPT:ENSPFOT00000019598_R0
LG01	GeMoMa	exon	2918478	2918599	.	-	.	Parent=TRANSCRIPT:ENSPFOT00000019598_R0
LG01	GeMoMa	exon	2919019	2919180	.	-	.	Parent=TRANSCRIPT:ENSPFOT00000019598_R0
LG01	GeMoMa	exon	2919351	2919491	.	-	.	Parent=TRANSCRIPT:ENSPFOT00000019598_R0
LG01	GeMoMa	exon	2920802	2920958	.	-	.	Parent=TRANSCRIPT:ENSPFOT00000019598_R0
LG01	GeMoMa	exon	2921110	2921189	.	-	.	Parent=TRANSCRIPT:ENSPFOT00000019598_R0
LG01	GeMoMa	exon	2921716	2921828	.	-	.	Parent=TRANSCRIPT:ENSPFOT00000019598_R0
LG01	GeMoMa	exon	2921918	2922097	.	-	.	Parent=TRANSCRIPT:ENSPFOT00000019598_R0
LG01	GeMoMa	exon	2923567	2923755	.	-	.	Parent=TRANSCRIPT:ENSPFOT00000019598_R0
LG01	GeMoMa	exon	2924917	2925037	.	-	.	Parent=TRANSCRIPT:ENSPFOT00000019598_R0
LG01	GeMoMa	exon	2925545	2925747	.	-	.	Parent=TRANSCRIPT:ENSPFOT00000019598_R0
LG01	GeMoMa	exon	2926860	2926923	.	-	.	Parent=TRANSCRIPT:ENSPFOT00000019598_R0
LG01	GeMoMa	exon	2927499	2927687	.	-	.	Parent=TRANSCRIPT:ENSPFOT00000019598_R0
LG01	GeMoMa	exon	2928139	2928212	.	-	.	Parent=TRANSCRIPT:ENSPFOT00000019598_R0
LG01	GeMoMa	exon	2928359	2928494	.	-	.	Parent=TRANSCRIPT:ENSPFOT00000019598_R0
LG01	GeMoMa	exon	2932450	2932619	.	-	.	Parent=TRANSCRIPT:ENSPFOT00000019598_R0
LG01	GeMoMa	exon	2939283	2939346	.	-	.	Parent=TRANSCRIPT:ENSPFOT00000019598_R0
LG01	GeMoMa	CDS	2905358	2905494	.	-	2	Parent=TRANSCRIPT:ENSPFOT00000019598_R0
LG01	GeMoMa	CDS	2906366	2906528	.	-	0	Parent=TRANSCRIPT:ENSPFOT00000019598_R0
LG01	GeMoMa	CDS	2906928	2907104	.	-	0	Parent=TRANSCRIPT:ENSPFOT00000019598_R0
LG01	GeMoMa	CDS	2907219	2907360	.	-	1	Parent=TRANSCRIPT:ENSPFOT00000019598_R0
LG01	GeMoMa	CDS	2908111	2908318	.	-	2	Parent=TRANSCRIPT:ENSPFOT00000019598_R0
LG01	GeMoMa	CDS	2908426	2908570	.	-	0	Parent=TRANSCRIPT:ENSPFOT00000019598_R0
LG01	GeMoMa	CDS	2908652	2908858	.	-	0	Parent=TRANSCRIPT:ENSPFOT00000019598_R0
LG01	GeMoMa	CDS	2909711	2909955	.	-	2	Parent=TRANSCRIPT:ENSPFOT00000019598_R0
LG01	GeMoMa	CDS	2910905	2911089	.	-	1	Parent=TRANSCRIPT:ENSPFOT00000019598_R0
LG01	GeMoMa	CDS	2911162	2911534	.	-	2	Parent=TRANSCRIPT:ENSPFOT00000019598_R0
LG01	GeMoMa	CDS	2912189	2912285	.	-	0	Parent=TRANSCRIPT:ENSPFOT00000019598_R0
LG01	GeMoMa	CDS	2912385	2912599	.	-	2	Parent=TRANSCRIPT:ENSPFOT00000019598_R0
LG01	GeMoMa	CDS	2913673	2913897	.	-	2	Parent=TRANSCRIPT:ENSPFOT00000019598_R0
LG01	GeMoMa	CDS	2914532	2914695	.	-	1	Parent=TRANSCRIPT:ENSPFOT00000019598_R0
LG01	GeMoMa	CDS	2914788	2915019	.	-	2	Parent=TRANSCRIPT:ENSPFOT00000019598_R0
LG01	GeMoMa	CDS	2916056	2916199	.	-	2	Parent=TRANSCRIPT:ENSPFOT00000019598_R0
LG01	GeMoMa	CDS	2916293	2916485	.	-	0	Parent=TRANSCRIPT:ENSPFOT00000019598_R0
LG01	GeMoMa	CDS	2916999	2917119	.	-	1	Parent=TRANSCRIPT:ENSPFOT00000019598_R0
LG01	GeMoMa	CDS	2918478	2918599	.	-	0	Parent=TRANSCRIPT:ENSPFOT00000019598_R0
LG01	GeMoMa	CDS	2919019	2919180	.	-	0	Parent=TRANSCRIPT:ENSPFOT00000019598_R0
LG01	GeMoMa	CDS	2919351	2919491	.	-	0	Parent=TRANSCRIPT:ENSPFOT00000019598_R0
LG01	GeMoMa	CDS	2920802	2920958	.	-	1	Parent=TRANSCRIPT:ENSPFOT00000019598_R0
LG01	GeMoMa	CDS	2921110	2921189	.	-	0	Parent=TRANSCRIPT:ENSPFOT00000019598_R0
LG01	GeMoMa	CDS	2921716	2921828	.	-	2	Parent=TRANSCRIPT:ENSPFOT00000019598_R0
LG01	GeMoMa	CDS	2921918	2922097	.	-	2	Parent=TRANSCRIPT:ENSPFOT00000019598_R0
LG01	GeMoMa	CDS	2923567	2923755	.	-	2	Parent=TRANSCRIPT:ENSPFOT00000019598_R0
LG01	GeMoMa	CDS	2924917	2925037	.	-	0	Parent=TRANSCRIPT:ENSPFOT00000019598_R0
LG01	GeMoMa	CDS	2925545	2925747	.	-	2	Parent=TRANSCRIPT:ENSPFOT00000019598_R0
LG01	GeMoMa	CDS	2926860	2926923	.	-	0	Parent=TRANSCRIPT:ENSPFOT00000019598_R0
LG01	GeMoMa	CDS	2927499	2927687	.	-	0	Parent=TRANSCRIPT:ENSPFOT00000019598_R0
LG01	GeMoMa	CDS	2928139	2928212	.	-	2	Parent=TRANSCRIPT:ENSPFOT00000019598_R0
LG01	GeMoMa	CDS	2928359	2928494	.	-	0	Parent=TRANSCRIPT:ENSPFOT00000019598_R0
LG01	GeMoMa	CDS	2932450	2932619	.	-	2	Parent=TRANSCRIPT:ENSPFOT00000019598_R0
LG01	GeMoMa	CDS	2939283	2939346	.	-	0	Parent=TRANSCRIPT:ENSPFOT00000019598_R0
LG01	GeMoMa	gene	2957881	2958891	.	+	.	ID=TRANSCRIPT:ENSPFOT00000030773_R2-gene
LG01	GeMoMa	mRNA	2957881	2958891	.	+	.	ID=TRANSCRIPT:ENSPFOT00000030773_R2;Parent=TRANSCRIPT:ENSPFOT00000030773_R2-gene
LG01	GeMoMa	exon	2957881	2958891	.	+	.	Parent=TRANSCRIPT:ENSPFOT00000030773_R2
LG01	GeMoMa	CDS	2957881	2958891	.	+	0	Parent=TRANSCRIPT:ENSPFOT00000030773_R2
LG01	GeMoMa	gene	2963952	2977256	.	-	.	ID=TRANSCRIPT:ENSPFOT00000000964_R0-gene
LG01	GeMoMa	mRNA	2963952	2977256	.	-	.	ID=TRANSCRIPT:ENSPFOT00000000964_R0;Parent=TRANSCRIPT:ENSPFOT00000000964_R0-gene
LG01	GeMoMa	exon	2963952	2964209	.	-	.	Parent=TRANSCRIPT:ENSPFOT00000000964_R0
LG01	GeMoMa	exon	2965212	2965369	.	-	.	Parent=TRANSCRIPT:ENSPFOT00000000964_R0
LG01	GeMoMa	exon	2965561	2965672	.	-	.	Parent=TRANSCRIPT:ENSPFOT00000000964_R0
LG01	GeMoMa	exon	2967001	2967131	.	-	.	Parent=TRANSCRIPT:ENSPFOT00000000964_R0
LG01	GeMoMa	exon	2967412	2967502	.	-	.	Parent=TRANSCRIPT:ENSPFOT00000000964_R0
LG01	GeMoMa	exon	2967595	2967738	.	-	.	Parent=TRANSCRIPT:ENSPFOT00000000964_R0
LG01	GeMoMa	exon	2968571	2968665	.	-	.	Parent=TRANSCRIPT:ENSPFOT00000000964_R0
LG01	GeMoMa	exon	2970195	2970420	.	-	.	Parent=TRANSCRIPT:ENSPFOT00000000964_R0
LG01	GeMoMa	exon	2972875	2972940	.	-	.	Parent=TRANSCRIPT:ENSPFOT00000000964_R0
LG01	GeMoMa	exon	2973057	2973690	.	-	.	Parent=TRANSCRIPT:ENSPFOT00000000964_R0
LG01	GeMoMa	exon	2975654	2976861	.	-	.	Parent=TRANSCRIPT:ENSPFOT00000000964_R0
LG01	GeMoMa	exon	2977065	2977256	.	-	.	Parent=TRANSCRIPT:ENSPFOT00000000964_R0
LG01	GeMoMa	CDS	2963952	2964209	.	-	0	Parent=TRANSCRIPT:ENSPFOT00000000964_R0
LG01	GeMoMa	CDS	2965212	2965369	.	-	2	Parent=TRANSCRIPT:ENSPFOT00000000964_R0
LG01	GeMoMa	CDS	2965561	2965672	.	-	0	Parent=TRANSCRIPT:ENSPFOT00000000964_R0
LG01	GeMoMa	CDS	2967001	2967131	.	-	2	Parent=TRANSCRIPT:ENSPFOT00000000964_R0
LG01	GeMoMa	CDS	2967412	2967502	.	-	0	Parent=TRANSCRIPT:ENSPFOT00000000964_R0
LG01	GeMoMa	CDS	2967595	2967738	.	-	0	Parent=TRANSCRIPT:ENSPFOT00000000964_R0
LG01	GeMoMa	CDS	2968571	2968665	.	-	2	Parent=TRANSCRIPT:ENSPFOT00000000964_R0
LG01	GeMoMa	CDS	2970195	2970420	.	-	0	Parent=TRANSCRIPT:ENSPFOT00000000964_R0
LG01	GeMoMa	CDS	2972875	2972940	.	-	0	Parent=TRANSCRIPT:ENSPFOT00000000964_R0
LG01	GeMoMa	CDS	2973057	2973690	.	-	1	Parent=TRANSCRIPT:ENSPFOT00000000964_R0
LG01	GeMoMa	CDS	2975654	2976861	.	-	0	Parent=TRANSCRIPT:ENSPFOT00000000964_R0
LG01	GeMoMa	CDS	2977065	2977256	.	-	0	Parent=TRANSCRIPT:ENSPFOT00000000964_R0
LG01	GeMoMa	gene	2984196	2985236	.	-	.	ID=TRANSCRIPT:ENSPFOT00000030773_R0-gene
LG01	GeMoMa	mRNA	2984196	2985236	.	-	.	ID=TRANSCRIPT:ENSPFOT00000030773_R0;Parent=TRANSCRIPT:ENSPFOT00000030773_R0-gene
LG01	GeMoMa	exon	2984196	2985236	.	-	.	Parent=TRANSCRIPT:ENSPFOT00000030773_R0
LG01	GeMoMa	CDS	2984196	2985236	.	-	0	Parent=TRANSCRIPT:ENSPFOT00000030773_R0
LG01	GeMoMa	gene	2992290	3000418	.	+	.	ID=TRANSCRIPT:ENSPFOT00000025862_R0-gene
LG01	GeMoMa	mRNA	2992290	3000418	.	+	.	ID=TRANSCRIPT:ENSPFOT00000025862_R0;Parent=TRANSCRIPT:ENSPFOT00000025862_R0-gene
LG01	GeMoMa	exon	2992290	2992344	.	+	.	Parent=TRANSCRIPT:ENSPFOT00000025862_R0
LG01	GeMoMa	exon	2992521	2992664	.	+	.	Parent=TRANSCRIPT:ENSPFOT00000025862_R0
LG01	GeMoMa	exon	2993649	2993763	.	+	.	Parent=TRANSCRIPT:ENSPFOT00000025862_R0
LG01	GeMoMa	exon	2994221	2994357	.	+	.	Parent=TRANSCRIPT:ENSPFOT00000025862_R0
LG01	GeMoMa	exon	3000387	3000418	.	+	.	Parent=TRANSCRIPT:ENSPFOT00000025862_R0
LG01	GeMoMa	CDS	2992290	2992344	.	+	0	Parent=TRANSCRIPT:ENSPFOT00000025862_R0
LG01	GeMoMa	CDS	2992521	2992664	.	+	2	Parent=TRANSCRIPT:ENSPFOT00000025862_R0
LG01	GeMoMa	CDS	2993649	2993763	.	+	2	Parent=TRANSCRIPT:ENSPFOT00000025862_R0
LG01	GeMoMa	CDS	2994221	2994357	.	+	1	Parent=TRANSCRIPT:ENSPFOT00000025862_R0
LG01	GeMoMa	CDS	3000387	3000418	.	+	2	Parent=TRANSCRIPT:ENSPFOT00000025862_R0
LG01	GeMoMa	gene	3002339	3002716	.	-	.	ID=TRANSCRIPT:ENSPFOT00000020724_R1-gene
LG01	GeMoMa	mRNA	3002339	3002716	.	-	.	ID=TRANSCRIPT:ENSPFOT00000020724_R1;Parent=TRANSCRIPT:ENSPFOT00000020724_R1-gene
LG01	GeMoMa	exon	3002339	3002716	.	-	.	Parent=TRANSCRIPT:ENSPFOT00000020724_R1
LG01	GeMoMa	CDS	3002339	3002716	.	-	0	Parent=TRANSCRIPT:ENSPFOT00000020724_R1
LG01	GeMoMa	gene	3004449	3010202	.	+	.	ID=TRANSCRIPT:ENSPFOT00000025344_R1-gene
LG01	GeMoMa	mRNA	3004449	3010202	.	+	.	ID=TRANSCRIPT:ENSPFOT00000025344_R1;Parent=TRANSCRIPT:ENSPFOT00000025344_R1-gene
LG01	GeMoMa	exon	3004449	3004559	.	+	.	Parent=TRANSCRIPT:ENSPFOT00000025344_R1
LG01	GeMoMa	exon	3004668	3004818	.	+	.	Parent=TRANSCRIPT:ENSPFOT00000025344_R1
LG01	GeMoMa	exon	3005622	3005685	.	+	.	Parent=TRANSCRIPT:ENSPFOT00000025344_R1
LG01	GeMoMa	exon	3005772	3005844	.	+	.	Parent=TRANSCRIPT:ENSPFOT00000025344_R1
LG01	GeMoMa	exon	3007029	3007197	.	+	.	Parent=TRANSCRIPT:ENSPFOT00000025344_R1
LG01	GeMoMa	exon	3007322	3007405	.	+	.	Parent=TRANSCRIPT:ENSPFOT00000025344_R1
LG01	GeMoMa	exon	3007925	3008100	.	+	.	Parent=TRANSCRIPT:ENSPFOT00000025344_R1
LG01	GeMoMa	exon	3009404	3009533	.	+	.	Parent=TRANSCRIPT:ENSPFOT00000025344_R1
LG01	GeMoMa	exon	3010057	3010202	.	+	.	Parent=TRANSCRIPT:ENSPFOT00000025344_R1
LG01	GeMoMa	CDS	3004449	3004559	.	+	0	Parent=TRANSCRIPT:ENSPFOT00000025344_R1
LG01	GeMoMa	CDS	3004668	3004818	.	+	0	Parent=TRANSCRIPT:ENSPFOT00000025344_R1
LG01	GeMoMa	CDS	3005622	3005685	.	+	2	Parent=TRANSCRIPT:ENSPFOT00000025344_R1
LG01	GeMoMa	CDS	3005772	3005844	.	+	1	Parent=TRANSCRIPT:ENSPFOT00000025344_R1
LG01	GeMoMa	CDS	3007029	3007197	.	+	0	Parent=TRANSCRIPT:ENSPFOT00000025344_R1
LG01	GeMoMa	CDS	3007322	3007405	.	+	2	Parent=TRANSCRIPT:ENSPFOT00000025344_R1
LG01	GeMoMa	CDS	3007925	3008100	.	+	2	Parent=TRANSCRIPT:ENSPFOT00000025344_R1
LG01	GeMoMa	CDS	3009404	3009533	.	+	0	Parent=TRANSCRIPT:ENSPFOT00000025344_R1
LG01	GeMoMa	CDS	3010057	3010202	.	+	2	Parent=TRANSCRIPT:ENSPFOT00000025344_R1
LG01	GeMoMa	gene	3017130	3042144	.	+	.	ID=TRANSCRIPT:ENSPFOT00000019582_R0-gene
LG01	GeMoMa	mRNA	3017130	3042144	.	+	.	ID=TRANSCRIPT:ENSPFOT00000019582_R0;Parent=TRANSCRIPT:ENSPFOT00000019582_R0-gene
LG01	GeMoMa	exon	3017130	3017220	.	+	.	Parent=TRANSCRIPT:ENSPFOT00000019582_R0
LG01	GeMoMa	exon	3018370	3018474	.	+	.	Parent=TRANSCRIPT:ENSPFOT00000019582_R0
LG01	GeMoMa	exon	3018987	3019130	.	+	.	Parent=TRANSCRIPT:ENSPFOT00000019582_R0
LG01	GeMoMa	exon	3020538	3020717	.	+	.	Parent=TRANSCRIPT:ENSPFOT00000019582_R0
LG01	GeMoMa	exon	3021490	3021630	.	+	.	Parent=TRANSCRIPT:ENSPFOT00000019582_R0
LG01	GeMoMa	exon	3023036	3023203	.	+	.	Parent=TRANSCRIPT:ENSPFOT00000019582_R0
LG01	GeMoMa	exon	3023299	3023418	.	+	.	Parent=TRANSCRIPT:ENSPFOT00000019582_R0
LG01	GeMoMa	exon	3023484	3023648	.	+	.	Parent=TRANSCRIPT:ENSPFOT00000019582_R0
LG01	GeMoMa	exon	3024462	3024620	.	+	.	Parent=TRANSCRIPT:ENSPFOT00000019582_R0
LG01	GeMoMa	exon	3024734	3024906	.	+	.	Parent=TRANSCRIPT:ENSPFOT00000019582_R0
LG01	GeMoMa	exon	3025638	3025767	.	+	.	Parent=TRANSCRIPT:ENSPFOT00000019582_R0
LG01	GeMoMa	exon	3026869	3027014	.	+	.	Parent=TRANSCRIPT:ENSPFOT00000019582_R0
LG01	GeMoMa	exon	3028729	3028858	.	+	.	Parent=TRANSCRIPT:ENSPFOT00000019582_R0
LG01	GeMoMa	exon	3028976	3029115	.	+	.	Parent=TRANSCRIPT:ENSPFOT00000019582_R0
LG01	GeMoMa	exon	3030073	3030199	.	+	.	Parent=TRANSCRIPT:ENSPFOT00000019582_R0
LG01	GeMoMa	exon	3030281	3030420	.	+	.	Parent=TRANSCRIPT:ENSPFOT00000019582_R0
LG01	GeMoMa	exon	3030634	3030766	.	+	.	Parent=TRANSCRIPT:ENSPFOT00000019582_R0
LG01	GeMoMa	exon	3032148	3032293	.	+	.	Parent=TRANSCRIPT:ENSPFOT00000019582_R0
LG01	GeMoMa	exon	3032428	3032557	.	+	.	Parent=TRANSCRIPT:ENSPFOT00000019582_R0
LG01	GeMoMa	exon	3033414	3033560	.	+	.	Parent=TRANSCRIPT:ENSPFOT00000019582_R0
LG01	GeMoMa	exon	3034787	3034843	.	+	.	Parent=TRANSCRIPT:ENSPFOT00000019582_R0
LG01	GeMoMa	exon	3035607	3035645	.	+	.	Parent=TRANSCRIPT:ENSPFOT00000019582_R0
LG01	GeMoMa	exon	3035755	3035893	.	+	.	Parent=TRANSCRIPT:ENSPFOT00000019582_R0
LG01	GeMoMa	exon	3036227	3036369	.	+	.	Parent=TRANSCRIPT:ENSPFOT00000019582_R0
LG01	GeMoMa	exon	3037856	3037959	.	+	.	Parent=TRANSCRIPT:ENSPFOT00000019582_R0
LG01	GeMoMa	exon	3038484	3038501	.	+	.	Parent=TRANSCRIPT:ENSPFOT00000019582_R0
LG01	GeMoMa	exon	3038604	3038681	.	+	.	Parent=TRANSCRIPT:ENSPFOT00000019582_R0
LG01	GeMoMa	exon	3038889	3038975	.	+	.	Parent=TRANSCRIPT:ENSPFOT00000019582_R0
LG01	GeMoMa	exon	3039100	3039153	.	+	.	Parent=TRANSCRIPT:ENSPFOT00000019582_R0
LG01	GeMoMa	exon	3040131	3040226	.	+	.	Parent=TRANSCRIPT:ENSPFOT00000019582_R0
LG01	GeMoMa	exon	3040330	3040383	.	+	.	Parent=TRANSCRIPT:ENSPFOT00000019582_R0
LG01	GeMoMa	exon	3040542	3040595	.	+	.	Parent=TRANSCRIPT:ENSPFOT00000019582_R0
LG01	GeMoMa	exon	3040645	3040689	.	+	.	Parent=TRANSCRIPT:ENSPFOT00000019582_R0
LG01	GeMoMa	exon	3041154	3041220	.	+	.	Parent=TRANSCRIPT:ENSPFOT00000019582_R0
LG01	GeMoMa	exon	3041331	3041519	.	+	.	Parent=TRANSCRIPT:ENSPFOT00000019582_R0
LG01	GeMoMa	exon	3041595	3041672	.	+	.	Parent=TRANSCRIPT:ENSPFOT00000019582_R0
LG01	GeMoMa	exon	3041774	3041935	.	+	.	Parent=TRANSCRIPT:ENSPFOT00000019582_R0
LG01	GeMoMa	exon	3042116	3042144	.	+	.	Parent=TRANSCRIPT:ENSPFOT00000019582_R0
LG01	GeMoMa	CDS	3017130	3017220	.	+	0	Parent=TRANSCRIPT:ENSPFOT00000019582_R0
LG01	GeMoMa	CDS	3018370	3018474	.	+	2	Parent=TRANSCRIPT:ENSPFOT00000019582_R0
LG01	GeMoMa	CDS	3018987	3019130	.	+	2	Parent=TRANSCRIPT:ENSPFOT00000019582_R0
LG01	GeMoMa	CDS	3020538	3020717	.	+	2	Parent=TRANSCRIPT:ENSPFOT00000019582_R0
LG01	GeMoMa	CDS	3021490	3021630	.	+	2	Parent=TRANSCRIPT:ENSPFOT00000019582_R0
LG01	GeMoMa	CDS	3023036	3023203	.	+	2	Parent=TRANSCRIPT:ENSPFOT00000019582_R0
LG01	GeMoMa	CDS	3023299	3023418	.	+	2	Parent=TRANSCRIPT:ENSPFOT00000019582_R0
LG01	GeMoMa	CDS	3023484	3023648	.	+	2	Parent=TRANSCRIPT:ENSPFOT00000019582_R0
LG01	GeMoMa	CDS	3024462	3024620	.	+	2	Parent=TRANSCRIPT:ENSPFOT00000019582_R0
LG01	GeMoMa	CDS	3024734	3024906	.	+	2	Parent=TRANSCRIPT:ENSPFOT00000019582_R0
LG01	GeMoMa	CDS	3025638	3025767	.	+	0	Parent=TRANSCRIPT:ENSPFOT00000019582_R0
LG01	GeMoMa	CDS	3026869	3027014	.	+	2	Parent=TRANSCRIPT:ENSPFOT00000019582_R0
LG01	GeMoMa	CDS	3028729	3028858	.	+	0	Parent=TRANSCRIPT:ENSPFOT00000019582_R0
LG01	GeMoMa	CDS	3028976	3029115	.	+	2	Parent=TRANSCRIPT:ENSPFOT00000019582_R0
LG01	GeMoMa	CDS	3030073	3030199	.	+	0	Parent=TRANSCRIPT:ENSPFOT00000019582_R0
LG01	GeMoMa	CDS	3030281	3030420	.	+	2	Parent=TRANSCRIPT:ENSPFOT00000019582_R0
LG01	GeMoMa	CDS	3030634	3030766	.	+	0	Parent=TRANSCRIPT:ENSPFOT00000019582_R0
LG01	GeMoMa	CDS	3032148	3032293	.	+	2	Parent=TRANSCRIPT:ENSPFOT00000019582_R0
LG01	GeMoMa	CDS	3032428	3032557	.	+	0	Parent=TRANSCRIPT:ENSPFOT00000019582_R0
LG01	GeMoMa	CDS	3033414	3033560	.	+	2	Parent=TRANSCRIPT:ENSPFOT00000019582_R0
LG01	GeMoMa	CDS	3034787	3034843	.	+	2	Parent=TRANSCRIPT:ENSPFOT00000019582_R0
LG01	GeMoMa	CDS	3035607	3035645	.	+	2	Parent=TRANSCRIPT:ENSPFOT00000019582_R0
LG01	GeMoMa	CDS	3035755	3035893	.	+	2	Parent=TRANSCRIPT:ENSPFOT00000019582_R0
LG01	GeMoMa	CDS	3036227	3036369	.	+	1	Parent=TRANSCRIPT:ENSPFOT00000019582_R0
LG01	GeMoMa	CDS	3037856	3037959	.	+	2	Parent=TRANSCRIPT:ENSPFOT00000019582_R0
LG01	GeMoMa	CDS	3038484	3038501	.	+	0	Parent=TRANSCRIPT:ENSPFOT00000019582_R0
LG01	GeMoMa	CDS	3038604	3038681	.	+	0	Parent=TRANSCRIPT:ENSPFOT00000019582_R0
LG01	GeMoMa	CDS	3038889	3038975	.	+	0	Parent=TRANSCRIPT:ENSPFOT00000019582_R0
LG01	GeMoMa	CDS	3039100	3039153	.	+	0	Parent=TRANSCRIPT:ENSPFOT00000019582_R0
LG01	GeMoMa	CDS	3040131	3040226	.	+	0	Parent=TRANSCRIPT:ENSPFOT00000019582_R0
LG01	GeMoMa	CDS	3040330	3040383	.	+	0	Parent=TRANSCRIPT:ENSPFOT00000019582_R0
LG01	GeMoMa	CDS	3040542	3040595	.	+	0	Parent=TRANSCRIPT:ENSPFOT00000019582_R0
LG01	GeMoMa	CDS	3040645	3040689	.	+	0	Parent=TRANSCRIPT:ENSPFOT00000019582_R0
LG01	GeMoMa	CDS	3041154	3041220	.	+	0	Parent=TRANSCRIPT:ENSPFOT00000019582_R0
LG01	GeMoMa	CDS	3041331	3041519	.	+	2	Parent=TRANSCRIPT:ENSPFOT00000019582_R0
LG01	GeMoMa	CDS	3041595	3041672	.	+	2	Parent=TRANSCRIPT:ENSPFOT00000019582_R0
LG01	GeMoMa	CDS	3041774	3041935	.	+	2	Parent=TRANSCRIPT:ENSPFOT00000019582_R0
LG01	GeMoMa	CDS	3042116	3042144	.	+	2	Parent=TRANSCRIPT:ENSPFOT00000019582_R0
LG01	GeMoMa	gene	3043039	3047910	.	+	.	ID=TRANSCRIPT:ENSPFOT00000031318_R0-gene
LG01	GeMoMa	mRNA	3043039	3047910	.	+	.	ID=TRANSCRIPT:ENSPFOT00000031318_R0;Parent=TRANSCRIPT:ENSPFOT00000031318_R0-gene
LG01	GeMoMa	exon	3043039	3043169	.	+	.	Parent=TRANSCRIPT:ENSPFOT00000031318_R0
LG01	GeMoMa	exon	3044213	3044312	.	+	.	Parent=TRANSCRIPT:ENSPFOT00000031318_R0
LG01	GeMoMa	exon	3044528	3044561	.	+	.	Parent=TRANSCRIPT:ENSPFOT00000031318_R0
LG01	GeMoMa	exon	3044640	3044716	.	+	.	Parent=TRANSCRIPT:ENSPFOT00000031318_R0
LG01	GeMoMa	exon	3044883	3044908	.	+	.	Parent=TRANSCRIPT:ENSPFOT00000031318_R0
LG01	GeMoMa	exon	3046087	3046182	.	+	.	Parent=TRANSCRIPT:ENSPFOT00000031318_R0
LG01	GeMoMa	exon	3046494	3046562	.	+	.	Parent=TRANSCRIPT:ENSPFOT00000031318_R0
LG01	GeMoMa	exon	3046696	3046810	.	+	.	Parent=TRANSCRIPT:ENSPFOT00000031318_R0
LG01	GeMoMa	exon	3047806	3047910	.	+	.	Parent=TRANSCRIPT:ENSPFOT00000031318_R0
LG01	GeMoMa	CDS	3043039	3043169	.	+	0	Parent=TRANSCRIPT:ENSPFOT00000031318_R0
LG01	GeMoMa	CDS	3044213	3044312	.	+	1	Parent=TRANSCRIPT:ENSPFOT00000031318_R0
LG01	GeMoMa	CDS	3044528	3044561	.	+	0	Parent=TRANSCRIPT:ENSPFOT00000031318_R0
LG01	GeMoMa	CDS	3044640	3044716	.	+	2	Parent=TRANSCRIPT:ENSPFOT00000031318_R0
LG01	GeMoMa	CDS	3044883	3044908	.	+	0	Parent=TRANSCRIPT:ENSPFOT00000031318_R0
LG01	GeMoMa	CDS	3046087	3046182	.	+	1	Parent=TRANSCRIPT:ENSPFOT00000031318_R0
LG01	GeMoMa	CDS	3046494	3046562	.	+	1	Parent=TRANSCRIPT:ENSPFOT00000031318_R0
LG01	GeMoMa	CDS	3046696	3046810	.	+	1	Parent=TRANSCRIPT:ENSPFOT00000031318_R0
LG01	GeMoMa	CDS	3047806	3047910	.	+	0	Parent=TRANSCRIPT:ENSPFOT00000031318_R0
LG01	GeMoMa	gene	3053713	3058257	.	+	.	ID=TRANSCRIPT:ENSPFOT00000001845_R0-gene
LG01	GeMoMa	mRNA	3053713	3058257	.	+	.	ID=TRANSCRIPT:ENSPFOT00000001845_R0;Parent=TRANSCRIPT:ENSPFOT00000001845_R0-gene
LG01	GeMoMa	exon	3053713	3053820	.	+	.	Parent=TRANSCRIPT:ENSPFOT00000001845_R0
LG01	GeMoMa	exon	3055089	3055181	.	+	.	Parent=TRANSCRIPT:ENSPFOT00000001845_R0
LG01	GeMoMa	exon	3055300	3058257	.	+	.	Parent=TRANSCRIPT:ENSPFOT00000001845_R0
LG01	GeMoMa	CDS	3053713	3053820	.	+	0	Parent=TRANSCRIPT:ENSPFOT00000001845_R0
LG01	GeMoMa	CDS	3055089	3055181	.	+	0	Parent=TRANSCRIPT:ENSPFOT00000001845_R0
LG01	GeMoMa	CDS	3055300	3058257	.	+	0	Parent=TRANSCRIPT:ENSPFOT00000001845_R0
LG01	GeMoMa	gene	3064074	3084023	.	+	.	ID=TRANSCRIPT:ENSPFOT00000001885_R0-gene
LG01	GeMoMa	mRNA	3064074	3084023	.	+	.	ID=TRANSCRIPT:ENSPFOT00000001885_R0;Parent=TRANSCRIPT:ENSPFOT00000001885_R0-gene
LG01	GeMoMa	exon	3064074	3064142	.	+	.	Parent=TRANSCRIPT:ENSPFOT00000001885_R0
LG01	GeMoMa	exon	3067296	3067518	.	+	.	Parent=TRANSCRIPT:ENSPFOT00000001885_R0
LG01	GeMoMa	exon	3083101	3084023	.	+	.	Parent=TRANSCRIPT:ENSPFOT00000001885_R0
LG01	GeMoMa	CDS	3064074	3064142	.	+	0	Parent=TRANSCRIPT:ENSPFOT00000001885_R0
LG01	GeMoMa	CDS	3067296	3067518	.	+	0	Parent=TRANSCRIPT:ENSPFOT00000001885_R0
LG01	GeMoMa	CDS	3083101	3084023	.	+	2	Parent=TRANSCRIPT:ENSPFOT00000001885_R0
LG01	GeMoMa	gene	3096176	3123041	.	+	.	ID=TRANSCRIPT:ENSPFOT00000002366_R0-gene
LG01	GeMoMa	mRNA	3096176	3123041	.	+	.	ID=TRANSCRIPT:ENSPFOT00000002366_R0;Parent=TRANSCRIPT:ENSPFOT00000002366_R0-gene
LG01	GeMoMa	exon	3096176	3096350	.	+	.	Parent=TRANSCRIPT:ENSPFOT00000002366_R0
LG01	GeMoMa	exon	3100617	3100647	.	+	.	Parent=TRANSCRIPT:ENSPFOT00000002366_R0
LG01	GeMoMa	exon	3100928	3101051	.	+	.	Parent=TRANSCRIPT:ENSPFOT00000002366_R0
LG01	GeMoMa	exon	3102453	3102599	.	+	.	Parent=TRANSCRIPT:ENSPFOT00000002366_R0
LG01	GeMoMa	exon	3103741	3103920	.	+	.	Parent=TRANSCRIPT:ENSPFOT00000002366_R0
LG01	GeMoMa	exon	3104708	3104996	.	+	.	Parent=TRANSCRIPT:ENSPFOT00000002366_R0
LG01	GeMoMa	exon	3105086	3105208	.	+	.	Parent=TRANSCRIPT:ENSPFOT00000002366_R0
LG01	GeMoMa	exon	3105604	3105731	.	+	.	Parent=TRANSCRIPT:ENSPFOT00000002366_R0
LG01	GeMoMa	exon	3106009	3106142	.	+	.	Parent=TRANSCRIPT:ENSPFOT00000002366_R0
LG01	GeMoMa	exon	3107208	3107442	.	+	.	Parent=TRANSCRIPT:ENSPFOT00000002366_R0
LG01	GeMoMa	exon	3107530	3107629	.	+	.	Parent=TRANSCRIPT:ENSPFOT00000002366_R0
LG01	GeMoMa	exon	3107799	3107938	.	+	.	Parent=TRANSCRIPT:ENSPFOT00000002366_R0
LG01	GeMoMa	exon	3108653	3108761	.	+	.	Parent=TRANSCRIPT:ENSPFOT00000002366_R0
LG01	GeMoMa	exon	3108844	3109030	.	+	.	Parent=TRANSCRIPT:ENSPFOT00000002366_R0
LG01	GeMoMa	exon	3109382	3109493	.	+	.	Parent=TRANSCRIPT:ENSPFOT00000002366_R0
LG01	GeMoMa	exon	3109579	3109784	.	+	.	Parent=TRANSCRIPT:ENSPFOT00000002366_R0
LG01	GeMoMa	exon	3109904	3109988	.	+	.	Parent=TRANSCRIPT:ENSPFOT00000002366_R0
LG01	GeMoMa	exon	3110163	3110334	.	+	.	Parent=TRANSCRIPT:ENSPFOT00000002366_R0
LG01	GeMoMa	exon	3110508	3110659	.	+	.	Parent=TRANSCRIPT:ENSPFOT00000002366_R0
LG01	GeMoMa	exon	3111585	3111713	.	+	.	Parent=TRANSCRIPT:ENSPFOT00000002366_R0
LG01	GeMoMa	exon	3111806	3111964	.	+	.	Parent=TRANSCRIPT:ENSPFOT00000002366_R0
LG01	GeMoMa	exon	3112056	3112203	.	+	.	Parent=TRANSCRIPT:ENSPFOT00000002366_R0
LG01	GeMoMa	exon	3113062	3113158	.	+	.	Parent=TRANSCRIPT:ENSPFOT00000002366_R0
LG01	GeMoMa	exon	3113237	3113277	.	+	.	Parent=TRANSCRIPT:ENSPFOT00000002366_R0
LG01	GeMoMa	exon	3113352	3113521	.	+	.	Parent=TRANSCRIPT:ENSPFOT00000002366_R0
LG01	GeMoMa	exon	3114327	3114478	.	+	.	Parent=TRANSCRIPT:ENSPFOT00000002366_R0
LG01	GeMoMa	exon	3115282	3115454	.	+	.	Parent=TRANSCRIPT:ENSPFOT00000002366_R0
LG01	GeMoMa	exon	3115579	3115739	.	+	.	Parent=TRANSCRIPT:ENSPFOT00000002366_R0
LG01	GeMoMa	exon	3116249	3116379	.	+	.	Parent=TRANSCRIPT:ENSPFOT00000002366_R0
LG01	GeMoMa	exon	3117319	3117448	.	+	.	Parent=TRANSCRIPT:ENSPFOT00000002366_R0
LG01	GeMoMa	exon	3117542	3117677	.	+	.	Parent=TRANSCRIPT:ENSPFOT00000002366_R0
LG01	GeMoMa	exon	3118096	3118234	.	+	.	Parent=TRANSCRIPT:ENSPFOT00000002366_R0
LG01	GeMoMa	exon	3118422	3118479	.	+	.	Parent=TRANSCRIPT:ENSPFOT00000002366_R0
LG01	GeMoMa	exon	3118568	3118676	.	+	.	Parent=TRANSCRIPT:ENSPFOT00000002366_R0
LG01	GeMoMa	exon	3118761	3118900	.	+	.	Parent=TRANSCRIPT:ENSPFOT00000002366_R0
LG01	GeMoMa	exon	3120085	3120262	.	+	.	Parent=TRANSCRIPT:ENSPFOT00000002366_R0
LG01	GeMoMa	exon	3120435	3120573	.	+	.	Parent=TRANSCRIPT:ENSPFOT00000002366_R0
LG01	GeMoMa	exon	3121673	3121790	.	+	.	Parent=TRANSCRIPT:ENSPFOT00000002366_R0
LG01	GeMoMa	exon	3122877	3123041	.	+	.	Parent=TRANSCRIPT:ENSPFOT00000002366_R0
LG01	GeMoMa	CDS	3096176	3096350	.	+	0	Parent=TRANSCRIPT:ENSPFOT00000002366_R0
LG01	GeMoMa	CDS	3100617	3100647	.	+	2	Parent=TRANSCRIPT:ENSPFOT00000002366_R0
LG01	GeMoMa	CDS	3100928	3101051	.	+	1	Parent=TRANSCRIPT:ENSPFOT00000002366_R0
LG01	GeMoMa	CDS	3102453	3102599	.	+	0	Parent=TRANSCRIPT:ENSPFOT00000002366_R0
LG01	GeMoMa	CDS	3103741	3103920	.	+	0	Parent=TRANSCRIPT:ENSPFOT00000002366_R0
LG01	GeMoMa	CDS	3104708	3104996	.	+	0	Parent=TRANSCRIPT:ENSPFOT00000002366_R0
LG01	GeMoMa	CDS	3105086	3105208	.	+	2	Parent=TRANSCRIPT:ENSPFOT00000002366_R0
LG01	GeMoMa	CDS	3105604	3105731	.	+	2	Parent=TRANSCRIPT:ENSPFOT00000002366_R0
LG01	GeMoMa	CDS	3106009	3106142	.	+	0	Parent=TRANSCRIPT:ENSPFOT00000002366_R0
LG01	GeMoMa	CDS	3107208	3107442	.	+	1	Parent=TRANSCRIPT:ENSPFOT00000002366_R0
LG01	GeMoMa	CDS	3107530	3107629	.	+	0	Parent=TRANSCRIPT:ENSPFOT00000002366_R0
LG01	GeMoMa	CDS	3107799	3107938	.	+	2	Parent=TRANSCRIPT:ENSPFOT00000002366_R0
LG01	GeMoMa	CDS	3108653	3108761	.	+	0	Parent=TRANSCRIPT:ENSPFOT00000002366_R0
LG01	GeMoMa	CDS	3108844	3109030	.	+	2	Parent=TRANSCRIPT:ENSPFOT00000002366_R0
LG01	GeMoMa	CDS	3109382	3109493	.	+	1	Parent=TRANSCRIPT:ENSPFOT00000002366_R0
LG01	GeMoMa	CDS	3109579	3109784	.	+	0	Parent=TRANSCRIPT:ENSPFOT00000002366_R0
LG01	GeMoMa	CDS	3109904	3109988	.	+	1	Parent=TRANSCRIPT:ENSPFOT00000002366_R0
LG01	GeMoMa	CDS	3110163	3110334	.	+	0	Parent=TRANSCRIPT:ENSPFOT00000002366_R0
LG01	GeMoMa	CDS	3110508	3110659	.	+	2	Parent=TRANSCRIPT:ENSPFOT00000002366_R0
LG01	GeMoMa	CDS	3111585	3111713	.	+	0	Parent=TRANSCRIPT:ENSPFOT00000002366_R0
LG01	GeMoMa	CDS	3111806	3111964	.	+	0	Parent=TRANSCRIPT:ENSPFOT00000002366_R0
LG01	GeMoMa	CDS	3112056	3112203	.	+	0	Parent=TRANSCRIPT:ENSPFOT00000002366_R0
LG01	GeMoMa	CDS	3113062	3113158	.	+	2	Parent=TRANSCRIPT:ENSPFOT00000002366_R0
LG01	GeMoMa	CDS	3113237	3113277	.	+	1	Parent=TRANSCRIPT:ENSPFOT00000002366_R0
LG01	GeMoMa	CDS	3113352	3113521	.	+	2	Parent=TRANSCRIPT:ENSPFOT00000002366_R0
LG01	GeMoMa	CDS	3114327	3114478	.	+	0	Parent=TRANSCRIPT:ENSPFOT00000002366_R0
LG01	GeMoMa	CDS	3115282	3115454	.	+	1	Parent=TRANSCRIPT:ENSPFOT00000002366_R0
LG01	GeMoMa	CDS	3115579	3115739	.	+	2	Parent=TRANSCRIPT:ENSPFOT00000002366_R0
LG01	GeMoMa	CDS	3116249	3116379	.	+	0	Parent=TRANSCRIPT:ENSPFOT00000002366_R0
LG01	GeMoMa	CDS	3117319	3117448	.	+	1	Parent=TRANSCRIPT:ENSPFOT00000002366_R0
LG01	GeMoMa	CDS	3117542	3117677	.	+	0	Parent=TRANSCRIPT:ENSPFOT00000002366_R0
LG01	GeMoMa	CDS	3118096	3118234	.	+	2	Parent=TRANSCRIPT:ENSPFOT00000002366_R0
LG01	GeMoMa	CDS	3118422	3118479	.	+	1	Parent=TRANSCRIPT:ENSPFOT00000002366_R0
LG01	GeMoMa	CDS	3118568	3118676	.	+	0	Parent=TRANSCRIPT:ENSPFOT00000002366_R0
LG01	GeMoMa	CDS	3118761	3118900	.	+	2	Parent=TRANSCRIPT:ENSPFOT00000002366_R0
LG01	GeMoMa	CDS	3120085	3120262	.	+	0	Parent=TRANSCRIPT:ENSPFOT00000002366_R0
LG01	GeMoMa	CDS	3120435	3120573	.	+	2	Parent=TRANSCRIPT:ENSPFOT00000002366_R0
LG01	GeMoMa	CDS	3121673	3121790	.	+	1	Parent=TRANSCRIPT:ENSPFOT00000002366_R0
LG01	GeMoMa	CDS	3122877	3123041	.	+	0	Parent=TRANSCRIPT:ENSPFOT00000002366_R0
LG01	GeMoMa	gene	3132117	3161394	.	+	.	ID=TRANSCRIPT:ENSPFOT00000002374_R0-gene
LG01	GeMoMa	mRNA	3132117	3161394	.	+	.	ID=TRANSCRIPT:ENSPFOT00000002374_R0;Parent=TRANSCRIPT:ENSPFOT00000002374_R0-gene
LG01	GeMoMa	exon	3132117	3132656	.	+	.	Parent=TRANSCRIPT:ENSPFOT00000002374_R0
LG01	GeMoMa	exon	3161251	3161394	.	+	.	Parent=TRANSCRIPT:ENSPFOT00000002374_R0
LG01	GeMoMa	CDS	3132117	3132656	.	+	0	Parent=TRANSCRIPT:ENSPFOT00000002374_R0
LG01	GeMoMa	CDS	3161251	3161394	.	+	0	Parent=TRANSCRIPT:ENSPFOT00000002374_R0
LG01	GeMoMa	gene	3169290	3172523	.	-	.	ID=TRANSCRIPT:ENSPFOT00000002408_R0-gene
LG01	GeMoMa	mRNA	3169290	3172523	.	-	.	ID=TRANSCRIPT:ENSPFOT00000002408_R0;Parent=TRANSCRIPT:ENSPFOT00000002408_R0-gene
LG01	GeMoMa	exon	3169290	3169387	.	-	.	Parent=TRANSCRIPT:ENSPFOT00000002408_R0
LG01	GeMoMa	exon	3169474	3169605	.	-	.	Parent=TRANSCRIPT:ENSPFOT00000002408_R0
LG01	GeMoMa	exon	3171419	3171583	.	-	.	Parent=TRANSCRIPT:ENSPFOT00000002408_R0
LG01	GeMoMa	exon	3172418	3172523	.	-	.	Parent=TRANSCRIPT:ENSPFOT00000002408_R0
LG01	GeMoMa	CDS	3169290	3169387	.	-	2	Parent=TRANSCRIPT:ENSPFOT00000002408_R0
LG01	GeMoMa	CDS	3169474	3169605	.	-	2	Parent=TRANSCRIPT:ENSPFOT00000002408_R0
LG01	GeMoMa	CDS	3171419	3171583	.	-	2	Parent=TRANSCRIPT:ENSPFOT00000002408_R0
LG01	GeMoMa	CDS	3172418	3172523	.	-	0	Parent=TRANSCRIPT:ENSPFOT00000002408_R0
LG01	GeMoMa	gene	3251355	3252761	.	+	.	ID=TRANSCRIPT:ENSPFOT00000002418_R0-gene
LG01	GeMoMa	mRNA	3251355	3252761	.	+	.	ID=TRANSCRIPT:ENSPFOT00000002418_R0;Parent=TRANSCRIPT:ENSPFOT00000002418_R0-gene
LG01	GeMoMa	exon	3251355	3252761	.	+	.	Parent=TRANSCRIPT:ENSPFOT00000002418_R0
LG01	GeMoMa	CDS	3251355	3252761	.	+	0	Parent=TRANSCRIPT:ENSPFOT00000002418_R0
LG01	GeMoMa	gene	3295408	3303908	.	+	.	ID=TRANSCRIPT:ENSPFOT00000002499_R0-gene
LG01	GeMoMa	mRNA	3295408	3303908	.	+	.	ID=TRANSCRIPT:ENSPFOT00000002499_R0;Parent=TRANSCRIPT:ENSPFOT00000002499_R0-gene
LG01	GeMoMa	exon	3295408	3295509	.	+	.	Parent=TRANSCRIPT:ENSPFOT00000002499_R0
LG01	GeMoMa	exon	3297582	3297682	.	+	.	Parent=TRANSCRIPT:ENSPFOT00000002499_R0
LG01	GeMoMa	exon	3297793	3297870	.	+	.	Parent=TRANSCRIPT:ENSPFOT00000002499_R0
LG01	GeMoMa	exon	3300164	3300329	.	+	.	Parent=TRANSCRIPT:ENSPFOT00000002499_R0
LG01	GeMoMa	exon	3300407	3300502	.	+	.	Parent=TRANSCRIPT:ENSPFOT00000002499_R0
LG01	GeMoMa	exon	3301260	3301369	.	+	.	Parent=TRANSCRIPT:ENSPFOT00000002499_R0
LG01	GeMoMa	exon	3301714	3301851	.	+	.	Parent=TRANSCRIPT:ENSPFOT00000002499_R0
LG01	GeMoMa	exon	3301957	3302127	.	+	.	Parent=TRANSCRIPT:ENSPFOT00000002499_R0
LG01	GeMoMa	exon	3303746	3303908	.	+	.	Parent=TRANSCRIPT:ENSPFOT00000002499_R0
LG01	GeMoMa	CDS	3295408	3295509	.	+	0	Parent=TRANSCRIPT:ENSPFOT00000002499_R0
LG01	GeMoMa	CDS	3297582	3297682	.	+	0	Parent=TRANSCRIPT:ENSPFOT00000002499_R0
LG01	GeMoMa	CDS	3297793	3297870	.	+	1	Parent=TRANSCRIPT:ENSPFOT00000002499_R0
LG01	GeMoMa	CDS	3300164	3300329	.	+	1	Parent=TRANSCRIPT:ENSPFOT00000002499_R0
LG01	GeMoMa	CDS	3300407	3300502	.	+	0	Parent=TRANSCRIPT:ENSPFOT00000002499_R0
LG01	GeMoMa	CDS	3301260	3301369	.	+	0	Parent=TRANSCRIPT:ENSPFOT00000002499_R0
LG01	GeMoMa	CDS	3301714	3301851	.	+	1	Parent=TRANSCRIPT:ENSPFOT00000002499_R0
LG01	GeMoMa	CDS	3301957	3302127	.	+	1	Parent=TRANSCRIPT:ENSPFOT00000002499_R0
LG01	GeMoMa	CDS	3303746	3303908	.	+	1	Parent=TRANSCRIPT:ENSPFOT00000002499_R0
LG01	GeMoMa	gene	3306513	3308117	.	-	.	ID=TRANSCRIPT:ENSPFOT00000020504_R0-gene
LG01	GeMoMa	mRNA	3306513	3308117	.	-	.	ID=TRANSCRIPT:ENSPFOT00000020504_R0;Parent=TRANSCRIPT:ENSPFOT00000020504_R0-gene
LG01	GeMoMa	exon	3306513	3308117	.	-	.	Parent=TRANSCRIPT:ENSPFOT00000020504_R0
LG01	GeMoMa	CDS	3306513	3308117	.	-	0	Parent=TRANSCRIPT:ENSPFOT00000020504_R0
LG01	GeMoMa	gene	3329673	3337150	.	+	.	ID=TRANSCRIPT:ENSPFOT00000002503_R0-gene
LG01	GeMoMa	mRNA	3329673	3337150	.	+	.	ID=TRANSCRIPT:ENSPFOT00000002503_R0;Parent=TRANSCRIPT:ENSPFOT00000002503_R0-gene
LG01	GeMoMa	exon	3329673	3329709	.	+	.	Parent=TRANSCRIPT:ENSPFOT00000002503_R0
LG01	GeMoMa	exon	3329855	3329902	.	+	.	Parent=TRANSCRIPT:ENSPFOT00000002503_R0
LG01	GeMoMa	exon	3336059	3336171	.	+	.	Parent=TRANSCRIPT:ENSPFOT00000002503_R0
LG01	GeMoMa	exon	3337022	3337150	.	+	.	Parent=TRANSCRIPT:ENSPFOT00000002503_R0
LG01	GeMoMa	CDS	3329673	3329709	.	+	0	Parent=TRANSCRIPT:ENSPFOT00000002503_R0
LG01	GeMoMa	CDS	3329855	3329902	.	+	2	Parent=TRANSCRIPT:ENSPFOT00000002503_R0
LG01	GeMoMa	CDS	3336059	3336171	.	+	2	Parent=TRANSCRIPT:ENSPFOT00000002503_R0
LG01	GeMoMa	CDS	3337022	3337150	.	+	0	Parent=TRANSCRIPT:ENSPFOT00000002503_R0
LG01	GeMoMa	gene	3351846	3359087	.	+	.	ID=TRANSCRIPT:ENSPFOT00000002587_R0-gene
LG01	GeMoMa	mRNA	3351846	3359087	.	+	.	ID=TRANSCRIPT:ENSPFOT00000002587_R0;Parent=TRANSCRIPT:ENSPFOT00000002587_R0-gene
LG01	GeMoMa	exon	3351846	3351896	.	+	.	Parent=TRANSCRIPT:ENSPFOT00000002587_R0
LG01	GeMoMa	exon	3352755	3352851	.	+	.	Parent=TRANSCRIPT:ENSPFOT00000002587_R0
LG01	GeMoMa	exon	3354663	3354763	.	+	.	Parent=TRANSCRIPT:ENSPFOT00000002587_R0
LG01	GeMoMa	exon	3356373	3356537	.	+	.	Parent=TRANSCRIPT:ENSPFOT00000002587_R0
LG01	GeMoMa	exon	3357422	3357597	.	+	.	Parent=TRANSCRIPT:ENSPFOT00000002587_R0
LG01	GeMoMa	exon	3357876	3358047	.	+	.	Parent=TRANSCRIPT:ENSPFOT00000002587_R0
LG01	GeMoMa	exon	3358785	3358876	.	+	.	Parent=TRANSCRIPT:ENSPFOT00000002587_R0
LG01	GeMoMa	exon	3359033	3359087	.	+	.	Parent=TRANSCRIPT:ENSPFOT00000002587_R0
LG01	GeMoMa	CDS	3351846	3351896	.	+	0	Parent=TRANSCRIPT:ENSPFOT00000002587_R0
LG01	GeMoMa	CDS	3352755	3352851	.	+	0	Parent=TRANSCRIPT:ENSPFOT00000002587_R0
LG01	GeMoMa	CDS	3354663	3354763	.	+	2	Parent=TRANSCRIPT:ENSPFOT00000002587_R0
LG01	GeMoMa	CDS	3356373	3356537	.	+	0	Parent=TRANSCRIPT:ENSPFOT00000002587_R0
LG01	GeMoMa	CDS	3357422	3357597	.	+	0	Parent=TRANSCRIPT:ENSPFOT00000002587_R0
LG01	GeMoMa	CDS	3357876	3358047	.	+	1	Parent=TRANSCRIPT:ENSPFOT00000002587_R0
LG01	GeMoMa	CDS	3358785	3358876	.	+	0	Parent=TRANSCRIPT:ENSPFOT00000002587_R0
LG01	GeMoMa	CDS	3359033	3359087	.	+	1	Parent=TRANSCRIPT:ENSPFOT00000002587_R0
LG01	GeMoMa	gene	3368096	3371349	.	-	.	ID=TRANSCRIPT:ENSPFOT00000002674_R0-gene
LG01	GeMoMa	mRNA	3368096	3371349	.	-	.	ID=TRANSCRIPT:ENSPFOT00000002674_R0;Parent=TRANSCRIPT:ENSPFOT00000002674_R0-gene
LG01	GeMoMa	exon	3368096	3369989	.	-	.	Parent=TRANSCRIPT:ENSPFOT00000002674_R0
LG01	GeMoMa	exon	3370102	3370248	.	-	.	Parent=TRANSCRIPT:ENSPFOT00000002674_R0
LG01	GeMoMa	exon	3370692	3370799	.	-	.	Parent=TRANSCRIPT:ENSPFOT00000002674_R0
LG01	GeMoMa	exon	3371240	3371349	.	-	.	Parent=TRANSCRIPT:ENSPFOT00000002674_R0
LG01	GeMoMa	CDS	3368096	3369989	.	-	1	Parent=TRANSCRIPT:ENSPFOT00000002674_R0
LG01	GeMoMa	CDS	3370102	3370248	.	-	1	Parent=TRANSCRIPT:ENSPFOT00000002674_R0
LG01	GeMoMa	CDS	3370692	3370799	.	-	1	Parent=TRANSCRIPT:ENSPFOT00000002674_R0
LG01	GeMoMa	CDS	3371240	3371349	.	-	0	Parent=TRANSCRIPT:ENSPFOT00000002674_R0
LG01	GeMoMa	gene	3422915	3507564	.	-	.	ID=TRANSCRIPT:ENSPFOT00000031679_R0-gene
LG01	GeMoMa	mRNA	3422915	3507564	.	-	.	ID=TRANSCRIPT:ENSPFOT00000031679_R0;Parent=TRANSCRIPT:ENSPFOT00000031679_R0-gene
LG01	GeMoMa	exon	3422915	3423170	.	-	.	Parent=TRANSCRIPT:ENSPFOT00000031679_R0
LG01	GeMoMa	exon	3427930	3428014	.	-	.	Parent=TRANSCRIPT:ENSPFOT00000031679_R0
LG01	GeMoMa	exon	3436813	3436932	.	-	.	Parent=TRANSCRIPT:ENSPFOT00000031679_R0
LG01	GeMoMa	exon	3438305	3438394	.	-	.	Parent=TRANSCRIPT:ENSPFOT00000031679_R0
LG01	GeMoMa	exon	3486824	3487025	.	-	.	Parent=TRANSCRIPT:ENSPFOT00000031679_R0
LG01	GeMoMa	exon	3506896	3507564	.	-	.	Parent=TRANSCRIPT:ENSPFOT00000031679_R0
LG01	GeMoMa	CDS	3422915	3423170	.	-	1	Parent=TRANSCRIPT:ENSPFOT00000031679_R0
LG01	GeMoMa	CDS	3427930	3428014	.	-	2	Parent=TRANSCRIPT:ENSPFOT00000031679_R0
LG01	GeMoMa	CDS	3436813	3436932	.	-	2	Parent=TRANSCRIPT:ENSPFOT00000031679_R0
LG01	GeMoMa	CDS	3438305	3438394	.	-	2	Parent=TRANSCRIPT:ENSPFOT00000031679_R0
LG01	GeMoMa	CDS	3486824	3487025	.	-	0	Parent=TRANSCRIPT:ENSPFOT00000031679_R0
LG01	GeMoMa	CDS	3506896	3507564	.	-	0	Parent=TRANSCRIPT:ENSPFOT00000031679_R0
LG01	GeMoMa	gene	3538592	3548855	.	-	.	ID=TRANSCRIPT:ENSPFOT00000015754_R0-gene
LG01	GeMoMa	mRNA	3538592	3548855	.	-	.	ID=TRANSCRIPT:ENSPFOT00000015754_R0;Parent=TRANSCRIPT:ENSPFOT00000015754_R0-gene
LG01	GeMoMa	exon	3538592	3538762	.	-	.	Parent=TRANSCRIPT:ENSPFOT00000015754_R0
LG01	GeMoMa	exon	3539210	3539358	.	-	.	Parent=TRANSCRIPT:ENSPFOT00000015754_R0
LG01	GeMoMa	exon	3539467	3539531	.	-	.	Parent=TRANSCRIPT:ENSPFOT00000015754_R0
LG01	GeMoMa	exon	3540092	3540267	.	-	.	Parent=TRANSCRIPT:ENSPFOT00000015754_R0
LG01	GeMoMa	exon	3540970	3541132	.	-	.	Parent=TRANSCRIPT:ENSPFOT00000015754_R0
LG01	GeMoMa	exon	3542099	3542369	.	-	.	Parent=TRANSCRIPT:ENSPFOT00000015754_R0
LG01	GeMoMa	exon	3543459	3543613	.	-	.	Parent=TRANSCRIPT:ENSPFOT00000015754_R0
LG01	GeMoMa	exon	3545268	3545379	.	-	.	Parent=TRANSCRIPT:ENSPFOT00000015754_R0
LG01	GeMoMa	exon	3545528	3545649	.	-	.	Parent=TRANSCRIPT:ENSPFOT00000015754_R0
LG01	GeMoMa	exon	3546913	3547003	.	-	.	Parent=TRANSCRIPT:ENSPFOT00000015754_R0
LG01	GeMoMa	exon	3548009	3548855	.	-	.	Parent=TRANSCRIPT:ENSPFOT00000015754_R0
LG01	GeMoMa	CDS	3538592	3538762	.	-	0	Parent=TRANSCRIPT:ENSPFOT00000015754_R0
LG01	GeMoMa	CDS	3539210	3539358	.	-	2	Parent=TRANSCRIPT:ENSPFOT00000015754_R0
LG01	GeMoMa	CDS	3539467	3539531	.	-	1	Parent=TRANSCRIPT:ENSPFOT00000015754_R0
LG01	GeMoMa	CDS	3540092	3540267	.	-	0	Parent=TRANSCRIPT:ENSPFOT00000015754_R0
LG01	GeMoMa	CDS	3540970	3541132	.	-	1	Parent=TRANSCRIPT:ENSPFOT00000015754_R0
LG01	GeMoMa	CDS	3542099	3542369	.	-	2	Parent=TRANSCRIPT:ENSPFOT00000015754_R0
LG01	GeMoMa	CDS	3543459	3543613	.	-	1	Parent=TRANSCRIPT:ENSPFOT00000015754_R0
LG01	GeMoMa	CDS	3545268	3545379	.	-	2	Parent=TRANSCRIPT:ENSPFOT00000015754_R0
LG01	GeMoMa	CDS	3545528	3545649	.	-	1	Parent=TRANSCRIPT:ENSPFOT00000015754_R0
LG01	GeMoMa	CDS	3546913	3547003	.	-	2	Parent=TRANSCRIPT:ENSPFOT00000015754_R0
LG01	GeMoMa	CDS	3548009	3548855	.	-	0	Parent=TRANSCRIPT:ENSPFOT00000015754_R0
LG01	GeMoMa	gene	3574606	3576137	.	+	.	ID=TRANSCRIPT:ENSPFOT00000031225_R0-gene
LG01	GeMoMa	mRNA	3574606	3576137	.	+	.	ID=TRANSCRIPT:ENSPFOT00000031225_R0;Parent=TRANSCRIPT:ENSPFOT00000031225_R0-gene
LG01	GeMoMa	exon	3574606	3574827	.	+	.	Parent=TRANSCRIPT:ENSPFOT00000031225_R0
LG01	GeMoMa	exon	3574938	3576137	.	+	.	Parent=TRANSCRIPT:ENSPFOT00000031225_R0
LG01	GeMoMa	CDS	3574606	3574827	.	+	0	Parent=TRANSCRIPT:ENSPFOT00000031225_R0
LG01	GeMoMa	CDS	3574938	3576137	.	+	0	Parent=TRANSCRIPT:ENSPFOT00000031225_R0
LG01	GeMoMa	gene	3577290	3580678	.	+	.	ID=TRANSCRIPT:ENSPFOT00000015758_R0-gene
LG01	GeMoMa	mRNA	3577290	3580678	.	+	.	ID=TRANSCRIPT:ENSPFOT00000015758_R0;Parent=TRANSCRIPT:ENSPFOT00000015758_R0-gene
LG01	GeMoMa	exon	3577290	3577547	.	+	.	Parent=TRANSCRIPT:ENSPFOT00000015758_R0
LG01	GeMoMa	exon	3579434	3580678	.	+	.	Parent=TRANSCRIPT:ENSPFOT00000015758_R0
LG01	GeMoMa	CDS	3577290	3577547	.	+	0	Parent=TRANSCRIPT:ENSPFOT00000015758_R0
LG01	GeMoMa	CDS	3579434	3580678	.	+	0	Parent=TRANSCRIPT:ENSPFOT00000015758_R0
LG01	GeMoMa	gene	3798898	3805410	.	+	.	ID=TRANSCRIPT:ENSPFOT00000015783_R0-gene
LG01	GeMoMa	mRNA	3798898	3805410	.	+	.	ID=TRANSCRIPT:ENSPFOT00000015783_R0;Parent=TRANSCRIPT:ENSPFOT00000015783_R0-gene
LG01	GeMoMa	exon	3798898	3799384	.	+	.	Parent=TRANSCRIPT:ENSPFOT00000015783_R0
LG01	GeMoMa	exon	3802294	3802463	.	+	.	Parent=TRANSCRIPT:ENSPFOT00000015783_R0
LG01	GeMoMa	exon	3803843	3803971	.	+	.	Parent=TRANSCRIPT:ENSPFOT00000015783_R0
LG01	GeMoMa	exon	3804167	3804251	.	+	.	Parent=TRANSCRIPT:ENSPFOT00000015783_R0
LG01	GeMoMa	exon	3804377	3804504	.	+	.	Parent=TRANSCRIPT:ENSPFOT00000015783_R0
LG01	GeMoMa	exon	3805291	3805410	.	+	.	Parent=TRANSCRIPT:ENSPFOT00000015783_R0
LG01	GeMoMa	CDS	3798898	3799384	.	+	0	Parent=TRANSCRIPT:ENSPFOT00000015783_R0
LG01	GeMoMa	CDS	3802294	3802463	.	+	2	Parent=TRANSCRIPT:ENSPFOT00000015783_R0
LG01	GeMoMa	CDS	3803843	3803971	.	+	0	Parent=TRANSCRIPT:ENSPFOT00000015783_R0
LG01	GeMoMa	CDS	3804167	3804251	.	+	0	Parent=TRANSCRIPT:ENSPFOT00000015783_R0
LG01	GeMoMa	CDS	3804377	3804504	.	+	2	Parent=TRANSCRIPT:ENSPFOT00000015783_R0
LG01	GeMoMa	CDS	3805291	3805410	.	+	0	Parent=TRANSCRIPT:ENSPFOT00000015783_R0
LG01	GeMoMa	gene	3852779	3852910	.	+	.	ID=TRANSCRIPT:ENSPFOT00000020422_R2-gene
LG01	GeMoMa	mRNA	3852779	3852910	.	+	.	ID=TRANSCRIPT:ENSPFOT00000020422_R2;Parent=TRANSCRIPT:ENSPFOT00000020422_R2-gene
LG01	GeMoMa	exon	3852779	3852910	.	+	.	Parent=TRANSCRIPT:ENSPFOT00000020422_R2
LG01	GeMoMa	CDS	3852779	3852910	.	+	0	Parent=TRANSCRIPT:ENSPFOT00000020422_R2
LG01	GeMoMa	gene	3855638	3871541	.	+	.	ID=TRANSCRIPT:ENSPFOT00000029119_R0-gene
LG01	GeMoMa	mRNA	3855638	3871541	.	+	.	ID=TRANSCRIPT:ENSPFOT00000029119_R0;Parent=TRANSCRIPT:ENSPFOT00000029119_R0-gene
LG01	GeMoMa	exon	3855638	3855698	.	+	.	Parent=TRANSCRIPT:ENSPFOT00000029119_R0
LG01	GeMoMa	exon	3855808	3855850	.	+	.	Parent=TRANSCRIPT:ENSPFOT00000029119_R0
LG01	GeMoMa	exon	3859822	3859917	.	+	.	Parent=TRANSCRIPT:ENSPFOT00000029119_R0
LG01	GeMoMa	exon	3860827	3860939	.	+	.	Parent=TRANSCRIPT:ENSPFOT00000029119_R0
LG01	GeMoMa	exon	3861079	3861154	.	+	.	Parent=TRANSCRIPT:ENSPFOT00000029119_R0
LG01	GeMoMa	exon	3862114	3862301	.	+	.	Parent=TRANSCRIPT:ENSPFOT00000029119_R0
LG01	GeMoMa	exon	3862419	3862462	.	+	.	Parent=TRANSCRIPT:ENSPFOT00000029119_R0
LG01	GeMoMa	exon	3863282	3863361	.	+	.	Parent=TRANSCRIPT:ENSPFOT00000029119_R0
LG01	GeMoMa	exon	3863999	3864716	.	+	.	Parent=TRANSCRIPT:ENSPFOT00000029119_R0
LG01	GeMoMa	exon	3864806	3864899	.	+	.	Parent=TRANSCRIPT:ENSPFOT00000029119_R0
LG01	GeMoMa	exon	3867590	3867657	.	+	.	Parent=TRANSCRIPT:ENSPFOT00000029119_R0
LG01	GeMoMa	exon	3867969	3868161	.	+	.	Parent=TRANSCRIPT:ENSPFOT00000029119_R0
LG01	GeMoMa	exon	3871480	3871541	.	+	.	Parent=TRANSCRIPT:ENSPFOT00000029119_R0
LG01	GeMoMa	CDS	3855638	3855698	.	+	0	Parent=TRANSCRIPT:ENSPFOT00000029119_R0
LG01	GeMoMa	CDS	3855808	3855850	.	+	2	Parent=TRANSCRIPT:ENSPFOT00000029119_R0
LG01	GeMoMa	CDS	3859822	3859917	.	+	1	Parent=TRANSCRIPT:ENSPFOT00000029119_R0
LG01	GeMoMa	CDS	3860827	3860939	.	+	1	Parent=TRANSCRIPT:ENSPFOT00000029119_R0
LG01	GeMoMa	CDS	3861079	3861154	.	+	2	Parent=TRANSCRIPT:ENSPFOT00000029119_R0
LG01	GeMoMa	CDS	3862114	3862301	.	+	1	Parent=TRANSCRIPT:ENSPFOT00000029119_R0
LG01	GeMoMa	CDS	3862419	3862462	.	+	2	Parent=TRANSCRIPT:ENSPFOT00000029119_R0
LG01	GeMoMa	CDS	3863282	3863361	.	+	0	Parent=TRANSCRIPT:ENSPFOT00000029119_R0
LG01	GeMoMa	CDS	3863999	3864716	.	+	1	Parent=TRANSCRIPT:ENSPFOT00000029119_R0
LG01	GeMoMa	CDS	3864806	3864899	.	+	0	Parent=TRANSCRIPT:ENSPFOT00000029119_R0
LG01	GeMoMa	CDS	3867590	3867657	.	+	2	Parent=TRANSCRIPT:ENSPFOT00000029119_R0
LG01	GeMoMa	CDS	3867969	3868161	.	+	0	Parent=TRANSCRIPT:ENSPFOT00000029119_R0
LG01	GeMoMa	CDS	3871480	3871541	.	+	2	Parent=TRANSCRIPT:ENSPFOT00000029119_R0
LG01	GeMoMa	gene	3897572	3907344	.	+	.	ID=TRANSCRIPT:ENSPFOT00000022441_R0-gene
LG01	GeMoMa	mRNA	3897572	3907344	.	+	.	ID=TRANSCRIPT:ENSPFOT00000022441_R0;Parent=TRANSCRIPT:ENSPFOT00000022441_R0-gene
LG01	GeMoMa	exon	3897572	3897694	.	+	.	Parent=TRANSCRIPT:ENSPFOT00000022441_R0
LG01	GeMoMa	exon	3898706	3898717	.	+	.	Parent=TRANSCRIPT:ENSPFOT00000022441_R0
LG01	GeMoMa	exon	3900863	3900896	.	+	.	Parent=TRANSCRIPT:ENSPFOT00000022441_R0
LG01	GeMoMa	exon	3902564	3902657	.	+	.	Parent=TRANSCRIPT:ENSPFOT00000022441_R0
LG01	GeMoMa	exon	3903092	3903187	.	+	.	Parent=TRANSCRIPT:ENSPFOT00000022441_R0
LG01	GeMoMa	exon	3903281	3903384	.	+	.	Parent=TRANSCRIPT:ENSPFOT00000022441_R0
LG01	GeMoMa	exon	3903583	3903732	.	+	.	Parent=TRANSCRIPT:ENSPFOT00000022441_R0
LG01	GeMoMa	exon	3904172	3904324	.	+	.	Parent=TRANSCRIPT:ENSPFOT00000022441_R0
LG01	GeMoMa	exon	3904450	3904632	.	+	.	Parent=TRANSCRIPT:ENSPFOT00000022441_R0
LG01	GeMoMa	exon	3905241	3905317	.	+	.	Parent=TRANSCRIPT:ENSPFOT00000022441_R0
LG01	GeMoMa	exon	3906172	3906325	.	+	.	Parent=TRANSCRIPT:ENSPFOT00000022441_R0
LG01	GeMoMa	exon	3906891	3907022	.	+	.	Parent=TRANSCRIPT:ENSPFOT00000022441_R0
LG01	GeMoMa	exon	3907142	3907344	.	+	.	Parent=TRANSCRIPT:ENSPFOT00000022441_R0
LG01	GeMoMa	CDS	3897572	3897694	.	+	0	Parent=TRANSCRIPT:ENSPFOT00000022441_R0
LG01	GeMoMa	CDS	3898706	3898717	.	+	0	Parent=TRANSCRIPT:ENSPFOT00000022441_R0
LG01	GeMoMa	CDS	3900863	3900896	.	+	0	Parent=TRANSCRIPT:ENSPFOT00000022441_R0
LG01	GeMoMa	CDS	3902564	3902657	.	+	2	Parent=TRANSCRIPT:ENSPFOT00000022441_R0
LG01	GeMoMa	CDS	3903092	3903187	.	+	1	Parent=TRANSCRIPT:ENSPFOT00000022441_R0
LG01	GeMoMa	CDS	3903281	3903384	.	+	1	Parent=TRANSCRIPT:ENSPFOT00000022441_R0
LG01	GeMoMa	CDS	3903583	3903732	.	+	2	Parent=TRANSCRIPT:ENSPFOT00000022441_R0
LG01	GeMoMa	CDS	3904172	3904324	.	+	2	Parent=TRANSCRIPT:ENSPFOT00000022441_R0
LG01	GeMoMa	CDS	3904450	3904632	.	+	2	Parent=TRANSCRIPT:ENSPFOT00000022441_R0
LG01	GeMoMa	CDS	3905241	3905317	.	+	2	Parent=TRANSCRIPT:ENSPFOT00000022441_R0
LG01	GeMoMa	CDS	3906172	3906325	.	+	0	Parent=TRANSCRIPT:ENSPFOT00000022441_R0
LG01	GeMoMa	CDS	3906891	3907022	.	+	2	Parent=TRANSCRIPT:ENSPFOT00000022441_R0
LG01	GeMoMa	CDS	3907142	3907344	.	+	2	Parent=TRANSCRIPT:ENSPFOT00000022441_R0
LG01	GeMoMa	gene	3915231	3923816	.	+	.	ID=TRANSCRIPT:ENSPFOT00000015930_R0-gene
LG01	GeMoMa	mRNA	3915231	3923816	.	+	.	ID=TRANSCRIPT:ENSPFOT00000015930_R0;Parent=TRANSCRIPT:ENSPFOT00000015930_R0-gene
LG01	GeMoMa	exon	3915231	3915337	.	+	.	Parent=TRANSCRIPT:ENSPFOT00000015930_R0
LG01	GeMoMa	exon	3915562	3915706	.	+	.	Parent=TRANSCRIPT:ENSPFOT00000015930_R0
LG01	GeMoMa	exon	3916695	3916818	.	+	.	Parent=TRANSCRIPT:ENSPFOT00000015930_R0
LG01	GeMoMa	exon	3916971	3917092	.	+	.	Parent=TRANSCRIPT:ENSPFOT00000015930_R0
LG01	GeMoMa	exon	3917803	3917914	.	+	.	Parent=TRANSCRIPT:ENSPFOT00000015930_R0
LG01	GeMoMa	exon	3919040	3919110	.	+	.	Parent=TRANSCRIPT:ENSPFOT00000015930_R0
LG01	GeMoMa	exon	3919256	3919388	.	+	.	Parent=TRANSCRIPT:ENSPFOT00000015930_R0
LG01	GeMoMa	exon	3919690	3919771	.	+	.	Parent=TRANSCRIPT:ENSPFOT00000015930_R0
LG01	GeMoMa	exon	3919871	3919946	.	+	.	Parent=TRANSCRIPT:ENSPFOT00000015930_R0
[truncated: 25,733 more rows]

## Sheet: Male G. affinis LG01 (Z)
All genes located on the male Gambusia affinis LG01 (Z sex chromosome) with their locations
LG01	Genbank	region	5281722	5453110	.	+	.	ID=NHOQ01000023.1:1..171389;Dbxref=taxon:33528;dev-stage=adult;gbkey=Src;isolate=NE01/NJP1002.9;isolation-source=stream	bed;mol_type=genomic	DNA;sex=male;tissue-type=muscle
LG01	Genbank	gene	5282921	5286193	.	+	.	ID=gene-CCH79_00019937;Name=CCH79_00019937;gbkey=Gene;gene_biotype=protein_coding;locus_tag=CCH79_00019937
LG01	Genbank	mRNA	5282921	5286193	.	+	.	ID=rna-gnl|WGS:NHOQ|CCH79_00019937-RA_mrna;Parent=gene-CCH79_00019937;gbkey=mRNA;locus_tag=CCH79_00019937;orig_protein_id=gnl|WGS:NHOQ|CCH79_00019937-RA;orig_transcript_id=gnl|WGS:NHOQ|CCH79_00019937-RA_mrna;product=hypothetical	protein
LG01	Genbank	exon	5282921	5283196	.	+	.	ID=exon-gnl|WGS:NHOQ|CCH79_00019937-RA_mrna-1;Parent=rna-gnl|WGS:NHOQ|CCH79_00019937-RA_mrna;gbkey=mRNA;locus_tag=CCH79_00019937;orig_protein_id=gnl|WGS:NHOQ|CCH79_00019937-RA;orig_transcript_id=gnl|WGS:NHOQ|CCH79_00019937-RA_mrna;product=hypothetical	protein
LG01	Genbank	exon	5284763	5286193	.	+	.	ID=exon-gnl|WGS:NHOQ|CCH79_00019937-RA_mrna-2;Parent=rna-gnl|WGS:NHOQ|CCH79_00019937-RA_mrna;gbkey=mRNA;locus_tag=CCH79_00019937;orig_protein_id=gnl|WGS:NHOQ|CCH79_00019937-RA;orig_transcript_id=gnl|WGS:NHOQ|CCH79_00019937-RA_mrna;product=hypothetical	protein
LG01	Genbank	CDS	5282921	5283196	.	+	0	ID=cds-PWA33755.1;Parent=rna-gnl|WGS:NHOQ|CCH79_00019937-RA_mrna;Dbxref=NCBI_GP:PWA33755.1;Name=PWA33755.1;gbkey=CDS;locus_tag=CCH79_00019937;orig_transcript_id=gnl|WGS:NHOQ|CCH79_00019937-RA_mrna;product=hypothetical	protein;protein_id=PWA33755.1
LG01	Genbank	CDS	5284763	5286193	.	+	0	ID=cds-PWA33755.1;Parent=rna-gnl|WGS:NHOQ|CCH79_00019937-RA_mrna;Dbxref=NCBI_GP:PWA33755.1;Name=PWA33755.1;gbkey=CDS;locus_tag=CCH79_00019937;orig_transcript_id=gnl|WGS:NHOQ|CCH79_00019937-RA_mrna;product=hypothetical	protein;protein_id=PWA33755.1
LG01	Genbank	gene	5286504	5290816	.	+	.	ID=gene-CCH79_00019938;Name=CCH79_00019938;gbkey=Gene;gene_biotype=protein_coding;locus_tag=CCH79_00019938
LG01	Genbank	mRNA	5286504	5290816	.	+	.	ID=rna-gnl|WGS:NHOQ|CCH79_00019938-RA_mrna;Parent=gene-CCH79_00019938;gbkey=mRNA;locus_tag=CCH79_00019938;orig_protein_id=gnl|WGS:NHOQ|CCH79_00019938-RA;orig_transcript_id=gnl|WGS:NHOQ|CCH79_00019938-RA_mrna;product=hypothetical	protein
LG01	Genbank	exon	5286504	5286573	.	+	.	ID=exon-gnl|WGS:NHOQ|CCH79_00019938-RA_mrna-1;Parent=rna-gnl|WGS:NHOQ|CCH79_00019938-RA_mrna;gbkey=mRNA;locus_tag=CCH79_00019938;orig_protein_id=gnl|WGS:NHOQ|CCH79_00019938-RA;orig_transcript_id=gnl|WGS:NHOQ|CCH79_00019938-RA_mrna;product=hypothetical	protein
LG01	Genbank	exon	5290401	5290525	.	+	.	ID=exon-gnl|WGS:NHOQ|CCH79_00019938-RA_mrna-2;Parent=rna-gnl|WGS:NHOQ|CCH79_00019938-RA_mrna;gbkey=mRNA;locus_tag=CCH79_00019938;orig_protein_id=gnl|WGS:NHOQ|CCH79_00019938-RA;orig_transcript_id=gnl|WGS:NHOQ|CCH79_00019938-RA_mrna;product=hypothetical	protein
LG01	Genbank	exon	5290766	5290816	.	+	.	ID=exon-gnl|WGS:NHOQ|CCH79_00019938-RA_mrna-3;Parent=rna-gnl|WGS:NHOQ|CCH79_00019938-RA_mrna;gbkey=mRNA;locus_tag=CCH79_00019938;orig_protein_id=gnl|WGS:NHOQ|CCH79_00019938-RA;orig_transcript_id=gnl|WGS:NHOQ|CCH79_00019938-RA_mrna;product=hypothetical	protein
LG01	Genbank	CDS	5286504	5286573	.	+	0	ID=cds-PWA33757.1;Parent=rna-gnl|WGS:NHOQ|CCH79_00019938-RA_mrna;Dbxref=NCBI_GP:PWA33757.1;Name=PWA33757.1;gbkey=CDS;locus_tag=CCH79_00019938;orig_transcript_id=gnl|WGS:NHOQ|CCH79_00019938-RA_mrna;product=hypothetical	protein;protein_id=PWA33757.1
LG01	Genbank	CDS	5290401	5290525	.	+	2	ID=cds-PWA33757.1;Parent=rna-gnl|WGS:NHOQ|CCH79_00019938-RA_mrna;Dbxref=NCBI_GP:PWA33757.1;Name=PWA33757.1;gbkey=CDS;locus_tag=CCH79_00019938;orig_transcript_id=gnl|WGS:NHOQ|CCH79_00019938-RA_mrna;product=hypothetical	protein;protein_id=PWA33757.1
LG01	Genbank	CDS	5290766	5290816	.	+	0	ID=cds-PWA33757.1;Parent=rna-gnl|WGS:NHOQ|CCH79_00019938-RA_mrna;Dbxref=NCBI_GP:PWA33757.1;Name=PWA33757.1;gbkey=CDS;locus_tag=CCH79_00019938;orig_transcript_id=gnl|WGS:NHOQ|CCH79_00019938-RA_mrna;product=hypothetical	protein;protein_id=PWA33757.1
LG01	Genbank	gene	5291831	5300010	.	+	.	ID=gene-CCH79_00019939;Name=CCH79_00019939;gbkey=Gene;gene_biotype=protein_coding;locus_tag=CCH79_00019939
LG01	Genbank	mRNA	5291831	5300010	.	+	.	ID=rna-gnl|WGS:NHOQ|CCH79_00019939-RA_mrna;Parent=gene-CCH79_00019939;gbkey=mRNA;locus_tag=CCH79_00019939;orig_protein_id=gnl|WGS:NHOQ|CCH79_00019939-RA;orig_transcript_id=gnl|WGS:NHOQ|CCH79_00019939-RA_mrna;product=hypothetical	protein
LG01	Genbank	exon	5291831	5291920	.	+	.	ID=exon-gnl|WGS:NHOQ|CCH79_00019939-RA_mrna-1;Parent=rna-gnl|WGS:NHOQ|CCH79_00019939-RA_mrna;gbkey=mRNA;locus_tag=CCH79_00019939;orig_protein_id=gnl|WGS:NHOQ|CCH79_00019939-RA;orig_transcript_id=gnl|WGS:NHOQ|CCH79_00019939-RA_mrna;product=hypothetical	protein
LG01	Genbank	exon	5292962	5293069	.	+	.	ID=exon-gnl|WGS:NHOQ|CCH79_00019939-RA_mrna-2;Parent=rna-gnl|WGS:NHOQ|CCH79_00019939-RA_mrna;gbkey=mRNA;locus_tag=CCH79_00019939;orig_protein_id=gnl|WGS:NHOQ|CCH79_00019939-RA;orig_transcript_id=gnl|WGS:NHOQ|CCH79_00019939-RA_mrna;product=hypothetical	protein
LG01	Genbank	exon	5293141	5293176	.	+	.	ID=exon-gnl|WGS:NHOQ|CCH79_00019939-RA_mrna-3;Parent=rna-gnl|WGS:NHOQ|CCH79_00019939-RA_mrna;gbkey=mRNA;locus_tag=CCH79_00019939;orig_protein_id=gnl|WGS:NHOQ|CCH79_00019939-RA;orig_transcript_id=gnl|WGS:NHOQ|CCH79_00019939-RA_mrna;product=hypothetical	protein
LG01	Genbank	exon	5293258	5293333	.	+	.	ID=exon-gnl|WGS:NHOQ|CCH79_00019939-RA_mrna-4;Parent=rna-gnl|WGS:NHOQ|CCH79_00019939-RA_mrna;gbkey=mRNA;locus_tag=CCH79_00019939;orig_protein_id=gnl|WGS:NHOQ|CCH79_00019939-RA;orig_transcript_id=gnl|WGS:NHOQ|CCH79_00019939-RA_mrna;product=hypothetical	protein
LG01	Genbank	exon	5293413	5293553	.	+	.	ID=exon-gnl|WGS:NHOQ|CCH79_00019939-RA_mrna-5;Parent=rna-gnl|WGS:NHOQ|CCH79_00019939-RA_mrna;gbkey=mRNA;locus_tag=CCH79_00019939;orig_protein_id=gnl|WGS:NHOQ|CCH79_00019939-RA;orig_transcript_id=gnl|WGS:NHOQ|CCH79_00019939-RA_mrna;product=hypothetical	protein
LG01	Genbank	exon	5293630	5293772	.	+	.	ID=exon-gnl|WGS:NHOQ|CCH79_00019939-RA_mrna-6;Parent=rna-gnl|WGS:NHOQ|CCH79_00019939-RA_mrna;gbkey=mRNA;locus_tag=CCH79_00019939;orig_protein_id=gnl|WGS:NHOQ|CCH79_00019939-RA;orig_transcript_id=gnl|WGS:NHOQ|CCH79_00019939-RA_mrna;product=hypothetical	protein
LG01	Genbank	exon	5294852	5294950	.	+	.	ID=exon-gnl|WGS:NHOQ|CCH79_00019939-RA_mrna-7;Parent=rna-gnl|WGS:NHOQ|CCH79_00019939-RA_mrna;gbkey=mRNA;locus_tag=CCH79_00019939;orig_protein_id=gnl|WGS:NHOQ|CCH79_00019939-RA;orig_transcript_id=gnl|WGS:NHOQ|CCH79_00019939-RA_mrna;product=hypothetical	protein
LG01	Genbank	exon	5295394	5295582	.	+	.	ID=exon-gnl|WGS:NHOQ|CCH79_00019939-RA_mrna-8;Parent=rna-gnl|WGS:NHOQ|CCH79_00019939-RA_mrna;gbkey=mRNA;locus_tag=CCH79_00019939;orig_protein_id=gnl|WGS:NHOQ|CCH79_00019939-RA;orig_transcript_id=gnl|WGS:NHOQ|CCH79_00019939-RA_mrna;product=hypothetical	protein
LG01	Genbank	exon	5296115	5296167	.	+	.	ID=exon-gnl|WGS:NHOQ|CCH79_00019939-RA_mrna-9;Parent=rna-gnl|WGS:NHOQ|CCH79_00019939-RA_mrna;gbkey=mRNA;locus_tag=CCH79_00019939;orig_protein_id=gnl|WGS:NHOQ|CCH79_00019939-RA;orig_transcript_id=gnl|WGS:NHOQ|CCH79_00019939-RA_mrna;product=hypothetical	protein
LG01	Genbank	exon	5298852	5298957	.	+	.	ID=exon-gnl|WGS:NHOQ|CCH79_00019939-RA_mrna-10;Parent=rna-gnl|WGS:NHOQ|CCH79_00019939-RA_mrna;gbkey=mRNA;locus_tag=CCH79_00019939;orig_protein_id=gnl|WGS:NHOQ|CCH79_00019939-RA;orig_transcript_id=gnl|WGS:NHOQ|CCH79_00019939-RA_mrna;product=hypothetical	protein
LG01	Genbank	exon	5299595	5299730	.	+	.	ID=exon-gnl|WGS:NHOQ|CCH79_00019939-RA_mrna-11;Parent=rna-gnl|WGS:NHOQ|CCH79_00019939-RA_mrna;gbkey=mRNA;locus_tag=CCH79_00019939;orig_protein_id=gnl|WGS:NHOQ|CCH79_00019939-RA;orig_transcript_id=gnl|WGS:NHOQ|CCH79_00019939-RA_mrna;product=hypothetical	protein
LG01	Genbank	exon	5299811	5300010	.	+	.	ID=exon-gnl|WGS:NHOQ|CCH79_00019939-RA_mrna-12;Parent=rna-gnl|WGS:NHOQ|CCH79_00019939-RA_mrna;gbkey=mRNA;locus_tag=CCH79_00019939;orig_protein_id=gnl|WGS:NHOQ|CCH79_00019939-RA;orig_transcript_id=gnl|WGS:NHOQ|CCH79_00019939-RA_mrna;product=hypothetical	protein
LG01	Genbank	CDS	5291831	5291920	.	+	0	ID=cds-PWA33756.1;Parent=rna-gnl|WGS:NHOQ|CCH79_00019939-RA_mrna;Dbxref=NCBI_GP:PWA33756.1;Name=PWA33756.1;gbkey=CDS;locus_tag=CCH79_00019939;orig_transcript_id=gnl|WGS:NHOQ|CCH79_00019939-RA_mrna;product=hypothetical	protein;protein_id=PWA33756.1
LG01	Genbank	CDS	5292962	5293069	.	+	0	ID=cds-PWA33756.1;Parent=rna-gnl|WGS:NHOQ|CCH79_00019939-RA_mrna;Dbxref=NCBI_GP:PWA33756.1;Name=PWA33756.1;gbkey=CDS;locus_tag=CCH79_00019939;orig_transcript_id=gnl|WGS:NHOQ|CCH79_00019939-RA_mrna;product=hypothetical	protein;protein_id=PWA33756.1
LG01	Genbank	CDS	5293141	5293176	.	+	0	ID=cds-PWA33756.1;Parent=rna-gnl|WGS:NHOQ|CCH79_00019939-RA_mrna;Dbxref=NCBI_GP:PWA33756.1;Name=PWA33756.1;gbkey=CDS;locus_tag=CCH79_00019939;orig_transcript_id=gnl|WGS:NHOQ|CCH79_00019939-RA_mrna;product=hypothetical	protein;protein_id=PWA33756.1
LG01	Genbank	CDS	5293258	5293333	.	+	0	ID=cds-PWA33756.1;Parent=rna-gnl|WGS:NHOQ|CCH79_00019939-RA_mrna;Dbxref=NCBI_GP:PWA33756.1;Name=PWA33756.1;gbkey=CDS;locus_tag=CCH79_00019939;orig_transcript_id=gnl|WGS:NHOQ|CCH79_00019939-RA_mrna;product=hypothetical	protein;protein_id=PWA33756.1
LG01	Genbank	CDS	5293413	5293553	.	+	2	ID=cds-PWA33756.1;Parent=rna-gnl|WGS:NHOQ|CCH79_00019939-RA_mrna;Dbxref=NCBI_GP:PWA33756.1;Name=PWA33756.1;gbkey=CDS;locus_tag=CCH79_00019939;orig_transcript_id=gnl|WGS:NHOQ|CCH79_00019939-RA_mrna;product=hypothetical	protein;protein_id=PWA33756.1
LG01	Genbank	CDS	5293630	5293772	.	+	2	ID=cds-PWA33756.1;Parent=rna-gnl|WGS:NHOQ|CCH79_00019939-RA_mrna;Dbxref=NCBI_GP:PWA33756.1;Name=PWA33756.1;gbkey=CDS;locus_tag=CCH79_00019939;orig_transcript_id=gnl|WGS:NHOQ|CCH79_00019939-RA_mrna;product=hypothetical	protein;protein_id=PWA33756.1
LG01	Genbank	CDS	5294852	5294950	.	+	0	ID=cds-PWA33756.1;Parent=rna-gnl|WGS:NHOQ|CCH79_00019939-RA_mrna;Dbxref=NCBI_GP:PWA33756.1;Name=PWA33756.1;gbkey=CDS;locus_tag=CCH79_00019939;orig_transcript_id=gnl|WGS:NHOQ|CCH79_00019939-RA_mrna;product=hypothetical	protein;protein_id=PWA33756.1
LG01	Genbank	CDS	5295394	5295582	.	+	0	ID=cds-PWA33756.1;Parent=rna-gnl|WGS:NHOQ|CCH79_00019939-RA_mrna;Dbxref=NCBI_GP:PWA33756.1;Name=PWA33756.1;gbkey=CDS;locus_tag=CCH79_00019939;orig_transcript_id=gnl|WGS:NHOQ|CCH79_00019939-RA_mrna;product=hypothetical	protein;protein_id=PWA33756.1
LG01	Genbank	CDS	5296115	5296167	.	+	0	ID=cds-PWA33756.1;Parent=rna-gnl|WGS:NHOQ|CCH79_00019939-RA_mrna;Dbxref=NCBI_GP:PWA33756.1;Name=PWA33756.1;gbkey=CDS;locus_tag=CCH79_00019939;orig_transcript_id=gnl|WGS:NHOQ|CCH79_00019939-RA_mrna;product=hypothetical	protein;protein_id=PWA33756.1
LG01	Genbank	CDS	5298852	5298957	.	+	1	ID=cds-PWA33756.1;Parent=rna-gnl|WGS:NHOQ|CCH79_00019939-RA_mrna;Dbxref=NCBI_GP:PWA33756.1;Name=PWA33756.1;gbkey=CDS;locus_tag=CCH79_00019939;orig_transcript_id=gnl|WGS:NHOQ|CCH79_00019939-RA_mrna;product=hypothetical	protein;protein_id=PWA33756.1
LG01	Genbank	CDS	5299595	5299730	.	+	0	ID=cds-PWA33756.1;Parent=rna-gnl|WGS:NHOQ|CCH79_00019939-RA_mrna;Dbxref=NCBI_GP:PWA33756.1;Name=PWA33756.1;gbkey=CDS;locus_tag=CCH79_00019939;orig_transcript_id=gnl|WGS:NHOQ|CCH79_00019939-RA_mrna;product=hypothetical	protein;protein_id=PWA33756.1
LG01	Genbank	CDS	5299811	5300010	.	+	2	ID=cds-PWA33756.1;Parent=rna-gnl|WGS:NHOQ|CCH79_00019939-RA_mrna;Dbxref=NCBI_GP:PWA33756.1;Name=PWA33756.1;gbkey=CDS;locus_tag=CCH79_00019939;orig_transcript_id=gnl|WGS:NHOQ|CCH79_00019939-RA_mrna;product=hypothetical	protein;protein_id=PWA33756.1
LG01	Genbank	gene	5299559	5302515	.	-	.	ID=gene-CCH79_00019940;Name=CCH79_00019940;gbkey=Gene;gene_biotype=protein_coding;locus_tag=CCH79_00019940
LG01	Genbank	mRNA	5299559	5302515	.	-	.	ID=rna-gnl|WGS:NHOQ|CCH79_00019940-RA_mrna;Parent=gene-CCH79_00019940;gbkey=mRNA;locus_tag=CCH79_00019940;orig_protein_id=gnl|WGS:NHOQ|CCH79_00019940-RA;orig_transcript_id=gnl|WGS:NHOQ|CCH79_00019940-RA_mrna;product=hypothetical	protein
LG01	Genbank	exon	5302377	5302515	.	-	.	ID=exon-gnl|WGS:NHOQ|CCH79_00019940-RA_mrna-1;Parent=rna-gnl|WGS:NHOQ|CCH79_00019940-RA_mrna;gbkey=mRNA;locus_tag=CCH79_00019940;orig_protein_id=gnl|WGS:NHOQ|CCH79_00019940-RA;orig_transcript_id=gnl|WGS:NHOQ|CCH79_00019940-RA_mrna;product=hypothetical	protein
LG01	Genbank	exon	5300747	5300874	.	-	.	ID=exon-gnl|WGS:NHOQ|CCH79_00019940-RA_mrna-2;Parent=rna-gnl|WGS:NHOQ|CCH79_00019940-RA_mrna;gbkey=mRNA;locus_tag=CCH79_00019940;orig_protein_id=gnl|WGS:NHOQ|CCH79_00019940-RA;orig_transcript_id=gnl|WGS:NHOQ|CCH79_00019940-RA_mrna;product=hypothetical	protein
LG01	Genbank	exon	5300535	5300660	.	-	.	ID=exon-gnl|WGS:NHOQ|CCH79_00019940-RA_mrna-3;Parent=rna-gnl|WGS:NHOQ|CCH79_00019940-RA_mrna;gbkey=mRNA;locus_tag=CCH79_00019940;orig_protein_id=gnl|WGS:NHOQ|CCH79_00019940-RA;orig_transcript_id=gnl|WGS:NHOQ|CCH79_00019940-RA_mrna;product=hypothetical	protein
LG01	Genbank	exon	5299801	5299947	.	-	.	ID=exon-gnl|WGS:NHOQ|CCH79_00019940-RA_mrna-4;Parent=rna-gnl|WGS:NHOQ|CCH79_00019940-RA_mrna;gbkey=mRNA;locus_tag=CCH79_00019940;orig_protein_id=gnl|WGS:NHOQ|CCH79_00019940-RA;orig_transcript_id=gnl|WGS:NHOQ|CCH79_00019940-RA_mrna;product=hypothetical	protein
LG01	Genbank	exon	5299559	5299708	.	-	.	ID=exon-gnl|WGS:NHOQ|CCH79_00019940-RA_mrna-5;Parent=rna-gnl|WGS:NHOQ|CCH79_00019940-RA_mrna;gbkey=mRNA;locus_tag=CCH79_00019940;orig_protein_id=gnl|WGS:NHOQ|CCH79_00019940-RA;orig_transcript_id=gnl|WGS:NHOQ|CCH79_00019940-RA_mrna;product=hypothetical	protein
LG01	Genbank	CDS	5302377	5302515	.	-	0	ID=cds-PWA33762.1;Parent=rna-gnl|WGS:NHOQ|CCH79_00019940-RA_mrna;Dbxref=NCBI_GP:PWA33762.1;Name=PWA33762.1;gbkey=CDS;locus_tag=CCH79_00019940;orig_transcript_id=gnl|WGS:NHOQ|CCH79_00019940-RA_mrna;product=hypothetical	protein;protein_id=PWA33762.1
LG01	Genbank	CDS	5300747	5300874	.	-	2	ID=cds-PWA33762.1;Parent=rna-gnl|WGS:NHOQ|CCH79_00019940-RA_mrna;Dbxref=NCBI_GP:PWA33762.1;Name=PWA33762.1;gbkey=CDS;locus_tag=CCH79_00019940;orig_transcript_id=gnl|WGS:NHOQ|CCH79_00019940-RA_mrna;product=hypothetical	protein;protein_id=PWA33762.1
LG01	Genbank	CDS	5300535	5300660	.	-	0	ID=cds-PWA33762.1;Parent=rna-gnl|WGS:NHOQ|CCH79_00019940-RA_mrna;Dbxref=NCBI_GP:PWA33762.1;Name=PWA33762.1;gbkey=CDS;locus_tag=CCH79_00019940;orig_transcript_id=gnl|WGS:NHOQ|CCH79_00019940-RA_mrna;product=hypothetical	protein;protein_id=PWA33762.1
LG01	Genbank	CDS	5299801	5299947	.	-	0	ID=cds-PWA33762.1;Parent=rna-gnl|WGS:NHOQ|CCH79_00019940-RA_mrna;Dbxref=NCBI_GP:PWA33762.1;Name=PWA33762.1;gbkey=CDS;locus_tag=CCH79_00019940;orig_transcript_id=gnl|WGS:NHOQ|CCH79_00019940-RA_mrna;product=hypothetical	protein;protein_id=PWA33762.1
LG01	Genbank	CDS	5299559	5299708	.	-	0	ID=cds-PWA33762.1;Parent=rna-gnl|WGS:NHOQ|CCH79_00019940-RA_mrna;Dbxref=NCBI_GP:PWA33762.1;Name=PWA33762.1;gbkey=CDS;locus_tag=CCH79_00019940;orig_transcript_id=gnl|WGS:NHOQ|CCH79_00019940-RA_mrna;product=hypothetical	protein;protein_id=PWA33762.1
LG01	Genbank	gene	5306665	5316076	.	+	.	ID=gene-CCH79_00019941;Name=CCH79_00019941;end_range=34355,.;gbkey=Gene;gene_biotype=protein_coding;locus_tag=CCH79_00019941;partial=true
LG01	Genbank	mRNA	5306665	5316076	.	+	.	ID=rna-gnl|WGS:NHOQ|CCH79_00019941-RA_mrna;Parent=gene-CCH79_00019941;end_range=34355,.;gbkey=mRNA;locus_tag=CCH79_00019941;orig_protein_id=gnl|WGS:NHOQ|CCH79_00019941-RA;orig_transcript_id=gnl|WGS:NHOQ|CCH79_00019941-RA_mrna;partial=true;product=hypothetical	protein
LG01	Genbank	exon	5306665	5306805	.	+	.	ID=exon-gnl|WGS:NHOQ|CCH79_00019941-RA_mrna-1;Parent=rna-gnl|WGS:NHOQ|CCH79_00019941-RA_mrna;gbkey=mRNA;locus_tag=CCH79_00019941;orig_protein_id=gnl|WGS:NHOQ|CCH79_00019941-RA;orig_transcript_id=gnl|WGS:NHOQ|CCH79_00019941-RA_mrna;partial=true;product=hypothetical	protein
LG01	Genbank	exon	5307604	5307869	.	+	.	ID=exon-gnl|WGS:NHOQ|CCH79_00019941-RA_mrna-2;Parent=rna-gnl|WGS:NHOQ|CCH79_00019941-RA_mrna;gbkey=mRNA;locus_tag=CCH79_00019941;orig_protein_id=gnl|WGS:NHOQ|CCH79_00019941-RA;orig_transcript_id=gnl|WGS:NHOQ|CCH79_00019941-RA_mrna;partial=true;product=hypothetical	protein
LG01	Genbank	exon	5309852	5309926	.	+	.	ID=exon-gnl|WGS:NHOQ|CCH79_00019941-RA_mrna-3;Parent=rna-gnl|WGS:NHOQ|CCH79_00019941-RA_mrna;gbkey=mRNA;locus_tag=CCH79_00019941;orig_protein_id=gnl|WGS:NHOQ|CCH79_00019941-RA;orig_transcript_id=gnl|WGS:NHOQ|CCH79_00019941-RA_mrna;partial=true;product=hypothetical	protein
LG01	Genbank	exon	5310282	5310467	.	+	.	ID=exon-gnl|WGS:NHOQ|CCH79_00019941-RA_mrna-4;Parent=rna-gnl|WGS:NHOQ|CCH79_00019941-RA_mrna;gbkey=mRNA;locus_tag=CCH79_00019941;orig_protein_id=gnl|WGS:NHOQ|CCH79_00019941-RA;orig_transcript_id=gnl|WGS:NHOQ|CCH79_00019941-RA_mrna;partial=true;product=hypothetical	protein
LG01	Genbank	exon	5310849	5310907	.	+	.	ID=exon-gnl|WGS:NHOQ|CCH79_00019941-RA_mrna-5;Parent=rna-gnl|WGS:NHOQ|CCH79_00019941-RA_mrna;gbkey=mRNA;locus_tag=CCH79_00019941;orig_protein_id=gnl|WGS:NHOQ|CCH79_00019941-RA;orig_transcript_id=gnl|WGS:NHOQ|CCH79_00019941-RA_mrna;partial=true;product=hypothetical	protein
LG01	Genbank	exon	5311153	5311200	.	+	.	ID=exon-gnl|WGS:NHOQ|CCH79_00019941-RA_mrna-6;Parent=rna-gnl|WGS:NHOQ|CCH79_00019941-RA_mrna;gbkey=mRNA;locus_tag=CCH79_00019941;orig_protein_id=gnl|WGS:NHOQ|CCH79_00019941-RA;orig_transcript_id=gnl|WGS:NHOQ|CCH79_00019941-RA_mrna;partial=true;product=hypothetical	protein
LG01	Genbank	exon	5311619	5311721	.	+	.	ID=exon-gnl|WGS:NHOQ|CCH79_00019941-RA_mrna-7;Parent=rna-gnl|WGS:NHOQ|CCH79_00019941-RA_mrna;gbkey=mRNA;locus_tag=CCH79_00019941;orig_protein_id=gnl|WGS:NHOQ|CCH79_00019941-RA;orig_transcript_id=gnl|WGS:NHOQ|CCH79_00019941-RA_mrna;partial=true;product=hypothetical	protein
LG01	Genbank	exon	5312982	5313097	.	+	.	ID=exon-gnl|WGS:NHOQ|CCH79_00019941-RA_mrna-8;Parent=rna-gnl|WGS:NHOQ|CCH79_00019941-RA_mrna;gbkey=mRNA;locus_tag=CCH79_00019941;orig_protein_id=gnl|WGS:NHOQ|CCH79_00019941-RA;orig_transcript_id=gnl|WGS:NHOQ|CCH79_00019941-RA_mrna;partial=true;product=hypothetical	protein
LG01	Genbank	exon	5313173	5313325	.	+	.	ID=exon-gnl|WGS:NHOQ|CCH79_00019941-RA_mrna-9;Parent=rna-gnl|WGS:NHOQ|CCH79_00019941-RA_mrna;gbkey=mRNA;locus_tag=CCH79_00019941;orig_protein_id=gnl|WGS:NHOQ|CCH79_00019941-RA;orig_transcript_id=gnl|WGS:NHOQ|CCH79_00019941-RA_mrna;partial=true;product=hypothetical	protein
LG01	Genbank	exon	5313421	5313493	.	+	.	ID=exon-gnl|WGS:NHOQ|CCH79_00019941-RA_mrna-10;Parent=rna-gnl|WGS:NHOQ|CCH79_00019941-RA_mrna;gbkey=mRNA;locus_tag=CCH79_00019941;orig_protein_id=gnl|WGS:NHOQ|CCH79_00019941-RA;orig_transcript_id=gnl|WGS:NHOQ|CCH79_00019941-RA_mrna;partial=true;product=hypothetical	protein
LG01	Genbank	exon	5313568	5313702	.	+	.	ID=exon-gnl|WGS:NHOQ|CCH79_00019941-RA_mrna-11;Parent=rna-gnl|WGS:NHOQ|CCH79_00019941-RA_mrna;gbkey=mRNA;locus_tag=CCH79_00019941;orig_protein_id=gnl|WGS:NHOQ|CCH79_00019941-RA;orig_transcript_id=gnl|WGS:NHOQ|CCH79_00019941-RA_mrna;partial=true;product=hypothetical	protein
LG01	Genbank	exon	5314201	5314337	.	+	.	ID=exon-gnl|WGS:NHOQ|CCH79_00019941-RA_mrna-12;Parent=rna-gnl|WGS:NHOQ|CCH79_00019941-RA_mrna;gbkey=mRNA;locus_tag=CCH79_00019941;orig_protein_id=gnl|WGS:NHOQ|CCH79_00019941-RA;orig_transcript_id=gnl|WGS:NHOQ|CCH79_00019941-RA_mrna;partial=true;product=hypothetical	protein
LG01	Genbank	exon	5315165	5315241	.	+	.	ID=exon-gnl|WGS:NHOQ|CCH79_00019941-RA_mrna-13;Parent=rna-gnl|WGS:NHOQ|CCH79_00019941-RA_mrna;gbkey=mRNA;locus_tag=CCH79_00019941;orig_protein_id=gnl|WGS:NHOQ|CCH79_00019941-RA;orig_transcript_id=gnl|WGS:NHOQ|CCH79_00019941-RA_mrna;partial=true;product=hypothetical	protein
LG01	Genbank	exon	5315895	5316076	.	+	.	ID=exon-gnl|WGS:NHOQ|CCH79_00019941-RA_mrna-14;Parent=rna-gnl|WGS:NHOQ|CCH79_00019941-RA_mrna;end_range=34355,.;gbkey=mRNA;locus_tag=CCH79_00019941;orig_protein_id=gnl|WGS:NHOQ|CCH79_00019941-RA;orig_transcript_id=gnl|WGS:NHOQ|CCH79_00019941-RA_mrna;partial=true;product=hypothetical	protein
LG01	Genbank	CDS	5306667	5306805	.	+	0	ID=cds-PWA33763.1;Parent=rna-gnl|WGS:NHOQ|CCH79_00019941-RA_mrna;Dbxref=NCBI_GP:PWA33763.1;Name=PWA33763.1;gbkey=CDS;locus_tag=CCH79_00019941;orig_transcript_id=gnl|WGS:NHOQ|CCH79_00019941-RA_mrna;partial=true;product=hypothetical	protein;protein_id=PWA33763.1
LG01	Genbank	CDS	5307604	5307869	.	+	2	ID=cds-PWA33763.1;Parent=rna-gnl|WGS:NHOQ|CCH79_00019941-RA_mrna;Dbxref=NCBI_GP:PWA33763.1;Name=PWA33763.1;gbkey=CDS;locus_tag=CCH79_00019941;orig_transcript_id=gnl|WGS:NHOQ|CCH79_00019941-RA_mrna;partial=true;product=hypothetical	protein;protein_id=PWA33763.1
LG01	Genbank	CDS	5309852	5309926	.	+	0	ID=cds-PWA33763.1;Parent=rna-gnl|WGS:NHOQ|CCH79_00019941-RA_mrna;Dbxref=NCBI_GP:PWA33763.1;Name=PWA33763.1;gbkey=CDS;locus_tag=CCH79_00019941;orig_transcript_id=gnl|WGS:NHOQ|CCH79_00019941-RA_mrna;partial=true;product=hypothetical	protein;protein_id=PWA33763.1
LG01	Genbank	CDS	5310282	5310467	.	+	0	ID=cds-PWA33763.1;Parent=rna-gnl|WGS:NHOQ|CCH79_00019941-RA_mrna;Dbxref=NCBI_GP:PWA33763.1;Name=PWA33763.1;gbkey=CDS;locus_tag=CCH79_00019941;orig_transcript_id=gnl|WGS:NHOQ|CCH79_00019941-RA_mrna;partial=true;product=hypothetical	protein;protein_id=PWA33763.1
LG01	Genbank	CDS	5310849	5310907	.	+	0	ID=cds-PWA33763.1;Parent=rna-gnl|WGS:NHOQ|CCH79_00019941-RA_mrna;Dbxref=NCBI_GP:PWA33763.1;Name=PWA33763.1;gbkey=CDS;locus_tag=CCH79_00019941;orig_transcript_id=gnl|WGS:NHOQ|CCH79_00019941-RA_mrna;partial=true;product=hypothetical	protein;protein_id=PWA33763.1
LG01	Genbank	CDS	5311153	5311200	.	+	1	ID=cds-PWA33763.1;Parent=rna-gnl|WGS:NHOQ|CCH79_00019941-RA_mrna;Dbxref=NCBI_GP:PWA33763.1;Name=PWA33763.1;gbkey=CDS;locus_tag=CCH79_00019941;orig_transcript_id=gnl|WGS:NHOQ|CCH79_00019941-RA_mrna;partial=true;product=hypothetical	protein;protein_id=PWA33763.1
LG01	Genbank	CDS	5311619	5311721	.	+	1	ID=cds-PWA33763.1;Parent=rna-gnl|WGS:NHOQ|CCH79_00019941-RA_mrna;Dbxref=NCBI_GP:PWA33763.1;Name=PWA33763.1;gbkey=CDS;locus_tag=CCH79_00019941;orig_transcript_id=gnl|WGS:NHOQ|CCH79_00019941-RA_mrna;partial=true;product=hypothetical	protein;protein_id=PWA33763.1
LG01	Genbank	CDS	5312982	5313097	.	+	0	ID=cds-PWA33763.1;Parent=rna-gnl|WGS:NHOQ|CCH79_00019941-RA_mrna;Dbxref=NCBI_GP:PWA33763.1;Name=PWA33763.1;gbkey=CDS;locus_tag=CCH79_00019941;orig_transcript_id=gnl|WGS:NHOQ|CCH79_00019941-RA_mrna;partial=true;product=hypothetical	protein;protein_id=PWA33763.1
LG01	Genbank	CDS	5313173	5313325	.	+	1	ID=cds-PWA33763.1;Parent=rna-gnl|WGS:NHOQ|CCH79_00019941-RA_mrna;Dbxref=NCBI_GP:PWA33763.1;Name=PWA33763.1;gbkey=CDS;locus_tag=CCH79_00019941;orig_transcript_id=gnl|WGS:NHOQ|CCH79_00019941-RA_mrna;partial=true;product=hypothetical	protein;protein_id=PWA33763.1
LG01	Genbank	CDS	5313421	5313493	.	+	1	ID=cds-PWA33763.1;Parent=rna-gnl|WGS:NHOQ|CCH79_00019941-RA_mrna;Dbxref=NCBI_GP:PWA33763.1;Name=PWA33763.1;gbkey=CDS;locus_tag=CCH79_00019941;orig_transcript_id=gnl|WGS:NHOQ|CCH79_00019941-RA_mrna;partial=true;product=hypothetical	protein;protein_id=PWA33763.1
LG01	Genbank	CDS	5313568	5313702	.	+	0	ID=cds-PWA33763.1;Parent=rna-gnl|WGS:NHOQ|CCH79_00019941-RA_mrna;Dbxref=NCBI_GP:PWA33763.1;Name=PWA33763.1;gbkey=CDS;locus_tag=CCH79_00019941;orig_transcript_id=gnl|WGS:NHOQ|CCH79_00019941-RA_mrna;partial=true;product=hypothetical	protein;protein_id=PWA33763.1
LG01	Genbank	CDS	5314201	5314337	.	+	0	ID=cds-PWA33763.1;Parent=rna-gnl|WGS:NHOQ|CCH79_00019941-RA_mrna;Dbxref=NCBI_GP:PWA33763.1;Name=PWA33763.1;gbkey=CDS;locus_tag=CCH79_00019941;orig_transcript_id=gnl|WGS:NHOQ|CCH79_00019941-RA_mrna;partial=true;product=hypothetical	protein;protein_id=PWA33763.1
LG01	Genbank	CDS	5315165	5315241	.	+	1	ID=cds-PWA33763.1;Parent=rna-gnl|WGS:NHOQ|CCH79_00019941-RA_mrna;Dbxref=NCBI_GP:PWA33763.1;Name=PWA33763.1;gbkey=CDS;locus_tag=CCH79_00019941;orig_transcript_id=gnl|WGS:NHOQ|CCH79_00019941-RA_mrna;partial=true;product=hypothetical	protein;protein_id=PWA33763.1
LG01	Genbank	CDS	5315895	5316076	.	+	2	ID=cds-PWA33763.1;Parent=rna-gnl|WGS:NHOQ|CCH79_00019941-RA_mrna;Dbxref=NCBI_GP:PWA33763.1;Name=PWA33763.1;end_range=34355,.;gbkey=CDS;locus_tag=CCH79_00019941;orig_transcript_id=gnl|WGS:NHOQ|CCH79_00019941-RA_mrna;partial=true;product=hypothetical	protein;protein_id=PWA33763.1
LG01	Genbank	gene	5318216	5324787	.	+	.	ID=gene-CCH79_00019942;Name=CCH79_00019942;end_range=43066,.;gbkey=Gene;gene_biotype=protein_coding;locus_tag=CCH79_00019942;partial=true
LG01	Genbank	mRNA	5318216	5324787	.	+	.	ID=rna-gnl|WGS:NHOQ|CCH79_00019942-RA_mrna;Parent=gene-CCH79_00019942;end_range=43066,.;gbkey=mRNA;locus_tag=CCH79_00019942;orig_protein_id=gnl|WGS:NHOQ|CCH79_00019942-RA;orig_transcript_id=gnl|WGS:NHOQ|CCH79_00019942-RA_mrna;partial=true;product=hypothetical	protein
LG01	Genbank	exon	5318216	5318484	.	+	.	ID=exon-gnl|WGS:NHOQ|CCH79_00019942-RA_mrna-1;Parent=rna-gnl|WGS:NHOQ|CCH79_00019942-RA_mrna;gbkey=mRNA;locus_tag=CCH79_00019942;orig_protein_id=gnl|WGS:NHOQ|CCH79_00019942-RA;orig_transcript_id=gnl|WGS:NHOQ|CCH79_00019942-RA_mrna;partial=true;product=hypothetical	protein
LG01	Genbank	exon	5318518	5318646	.	+	.	ID=exon-gnl|WGS:NHOQ|CCH79_00019942-RA_mrna-2;Parent=rna-gnl|WGS:NHOQ|CCH79_00019942-RA_mrna;gbkey=mRNA;locus_tag=CCH79_00019942;orig_protein_id=gnl|WGS:NHOQ|CCH79_00019942-RA;orig_transcript_id=gnl|WGS:NHOQ|CCH79_00019942-RA_mrna;partial=true;product=hypothetical	protein
LG01	Genbank	exon	5319104	5319207	.	+	.	ID=exon-gnl|WGS:NHOQ|CCH79_00019942-RA_mrna-3;Parent=rna-gnl|WGS:NHOQ|CCH79_00019942-RA_mrna;gbkey=mRNA;locus_tag=CCH79_00019942;orig_protein_id=gnl|WGS:NHOQ|CCH79_00019942-RA;orig_transcript_id=gnl|WGS:NHOQ|CCH79_00019942-RA_mrna;partial=true;product=hypothetical	protein
LG01	Genbank	exon	5321352	5321459	.	+	.	ID=exon-gnl|WGS:NHOQ|CCH79_00019942-RA_mrna-4;Parent=rna-gnl|WGS:NHOQ|CCH79_00019942-RA_mrna;gbkey=mRNA;locus_tag=CCH79_00019942;orig_protein_id=gnl|WGS:NHOQ|CCH79_00019942-RA;orig_transcript_id=gnl|WGS:NHOQ|CCH79_00019942-RA_mrna;partial=true;product=hypothetical	protein
LG01	Genbank	exon	5321608	5321762	.	+	.	ID=exon-gnl|WGS:NHOQ|CCH79_00019942-RA_mrna-5;Parent=rna-gnl|WGS:NHOQ|CCH79_00019942-RA_mrna;gbkey=mRNA;locus_tag=CCH79_00019942;orig_protein_id=gnl|WGS:NHOQ|CCH79_00019942-RA;orig_transcript_id=gnl|WGS:NHOQ|CCH79_00019942-RA_mrna;partial=true;product=hypothetical	protein
LG01	Genbank	exon	5322319	5322409	.	+	.	ID=exon-gnl|WGS:NHOQ|CCH79_00019942-RA_mrna-6;Parent=rna-gnl|WGS:NHOQ|CCH79_00019942-RA_mrna;gbkey=mRNA;locus_tag=CCH79_00019942;orig_protein_id=gnl|WGS:NHOQ|CCH79_00019942-RA;orig_transcript_id=gnl|WGS:NHOQ|CCH79_00019942-RA_mrna;partial=true;product=hypothetical	protein
LG01	Genbank	exon	5323460	5323559	.	+	.	ID=exon-gnl|WGS:NHOQ|CCH79_00019942-RA_mrna-7;Parent=rna-gnl|WGS:NHOQ|CCH79_00019942-RA_mrna;gbkey=mRNA;locus_tag=CCH79_00019942;orig_protein_id=gnl|WGS:NHOQ|CCH79_00019942-RA;orig_transcript_id=gnl|WGS:NHOQ|CCH79_00019942-RA_mrna;partial=true;product=hypothetical	protein
LG01	Genbank	exon	5323707	5323919	.	+	.	ID=exon-gnl|WGS:NHOQ|CCH79_00019942-RA_mrna-8;Parent=rna-gnl|WGS:NHOQ|CCH79_00019942-RA_mrna;gbkey=mRNA;locus_tag=CCH79_00019942;orig_protein_id=gnl|WGS:NHOQ|CCH79_00019942-RA;orig_transcript_id=gnl|WGS:NHOQ|CCH79_00019942-RA_mrna;partial=true;product=hypothetical	protein
LG01	Genbank	exon	5324549	5324787	.	+	.	ID=exon-gnl|WGS:NHOQ|CCH79_00019942-RA_mrna-9;Parent=rna-gnl|WGS:NHOQ|CCH79_00019942-RA_mrna;end_range=43066,.;gbkey=mRNA;locus_tag=CCH79_00019942;orig_protein_id=gnl|WGS:NHOQ|CCH79_00019942-RA;orig_transcript_id=gnl|WGS:NHOQ|CCH79_00019942-RA_mrna;partial=true;product=hypothetical	protein
LG01	Genbank	CDS	5318298	5318484	.	+	0	ID=cds-PWA33764.1;Parent=rna-gnl|WGS:NHOQ|CCH79_00019942-RA_mrna;Dbxref=NCBI_GP:PWA33764.1;Name=PWA33764.1;gbkey=CDS;locus_tag=CCH79_00019942;orig_transcript_id=gnl|WGS:NHOQ|CCH79_00019942-RA_mrna;partial=true;product=hypothetical	protein;protein_id=PWA33764.1
LG01	Genbank	CDS	5318518	5318646	.	+	2	ID=cds-PWA33764.1;Parent=rna-gnl|WGS:NHOQ|CCH79_00019942-RA_mrna;Dbxref=NCBI_GP:PWA33764.1;Name=PWA33764.1;gbkey=CDS;locus_tag=CCH79_00019942;orig_transcript_id=gnl|WGS:NHOQ|CCH79_00019942-RA_mrna;partial=true;product=hypothetical	protein;protein_id=PWA33764.1
LG01	Genbank	CDS	5319104	5319207	.	+	2	ID=cds-PWA33764.1;Parent=rna-gnl|WGS:NHOQ|CCH79_00019942-RA_mrna;Dbxref=NCBI_GP:PWA33764.1;Name=PWA33764.1;gbkey=CDS;locus_tag=CCH79_00019942;orig_transcript_id=gnl|WGS:NHOQ|CCH79_00019942-RA_mrna;partial=true;product=hypothetical	protein;protein_id=PWA33764.1
LG01	Genbank	CDS	5321352	5321459	.	+	0	ID=cds-PWA33764.1;Parent=rna-gnl|WGS:NHOQ|CCH79_00019942-RA_mrna;Dbxref=NCBI_GP:PWA33764.1;Name=PWA33764.1;gbkey=CDS;locus_tag=CCH79_00019942;orig_transcript_id=gnl|WGS:NHOQ|CCH79_00019942-RA_mrna;partial=true;product=hypothetical	protein;protein_id=PWA33764.1
LG01	Genbank	CDS	5321608	5321762	.	+	0	ID=cds-PWA33764.1;Parent=rna-gnl|WGS:NHOQ|CCH79_00019942-RA_mrna;Dbxref=NCBI_GP:PWA33764.1;Name=PWA33764.1;gbkey=CDS;locus_tag=CCH79_00019942;orig_transcript_id=gnl|WGS:NHOQ|CCH79_00019942-RA_mrna;partial=true;product=hypothetical	protein;protein_id=PWA33764.1
LG01	Genbank	CDS	5322319	5322409	.	+	1	ID=cds-PWA33764.1;Parent=rna-gnl|WGS:NHOQ|CCH79_00019942-RA_mrna;Dbxref=NCBI_GP:PWA33764.1;Name=PWA33764.1;gbkey=CDS;locus_tag=CCH79_00019942;orig_transcript_id=gnl|WGS:NHOQ|CCH79_00019942-RA_mrna;partial=true;product=hypothetical	protein;protein_id=PWA33764.1
LG01	Genbank	CDS	5323460	5323559	.	+	0	ID=cds-PWA33764.1;Parent=rna-gnl|WGS:NHOQ|CCH79_00019942-RA_mrna;Dbxref=NCBI_GP:PWA33764.1;Name=PWA33764.1;gbkey=CDS;locus_tag=CCH79_00019942;orig_transcript_id=gnl|WGS:NHOQ|CCH79_00019942-RA_mrna;partial=true;product=hypothetical	protein;protein_id=PWA33764.1
LG01	Genbank	CDS	5323707	5323919	.	+	2	ID=cds-PWA33764.1;Parent=rna-gnl|WGS:NHOQ|CCH79_00019942-RA_mrna;Dbxref=NCBI_GP:PWA33764.1;Name=PWA33764.1;gbkey=CDS;locus_tag=CCH79_00019942;orig_transcript_id=gnl|WGS:NHOQ|CCH79_00019942-RA_mrna;partial=true;product=hypothetical	protein;protein_id=PWA33764.1
LG01	Genbank	CDS	5324549	5324787	.	+	2	ID=cds-PWA33764.1;Parent=rna-gnl|WGS:NHOQ|CCH79_00019942-RA_mrna;Dbxref=NCBI_GP:PWA33764.1;Name=PWA33764.1;end_range=43066,.;gbkey=CDS;locus_tag=CCH79_00019942;orig_transcript_id=gnl|WGS:NHOQ|CCH79_00019942-RA_mrna;partial=true;product=hypothetical	protein;protein_id=PWA33764.1
LG01	Genbank	gene	5326567	5327884	.	+	.	ID=gene-CCH79_00019943;Name=CCH79_00019943;gbkey=Gene;gene_biotype=protein_coding;locus_tag=CCH79_00019943
LG01	Genbank	mRNA	5326567	5327884	.	+	.	ID=rna-gnl|WGS:NHOQ|CCH79_00019943-RA_mrna;Parent=gene-CCH79_00019943;gbkey=mRNA;locus_tag=CCH79_00019943;orig_protein_id=gnl|WGS:NHOQ|CCH79_00019943-RA;orig_transcript_id=gnl|WGS:NHOQ|CCH79_00019943-RA_mrna;product=hypothetical	protein
LG01	Genbank	exon	5326567	5326679	.	+	.	ID=exon-gnl|WGS:NHOQ|CCH79_00019943-RA_mrna-1;Parent=rna-gnl|WGS:NHOQ|CCH79_00019943-RA_mrna;gbkey=mRNA;locus_tag=CCH79_00019943;orig_protein_id=gnl|WGS:NHOQ|CCH79_00019943-RA;orig_transcript_id=gnl|WGS:NHOQ|CCH79_00019943-RA_mrna;product=hypothetical	protein
LG01	Genbank	exon	5327656	5327884	.	+	.	ID=exon-gnl|WGS:NHOQ|CCH79_00019943-RA_mrna-2;Parent=rna-gnl|WGS:NHOQ|CCH79_00019943-RA_mrna;gbkey=mRNA;locus_tag=CCH79_00019943;orig_protein_id=gnl|WGS:NHOQ|CCH79_00019943-RA;orig_transcript_id=gnl|WGS:NHOQ|CCH79_00019943-RA_mrna;product=hypothetical	protein
LG01	Genbank	CDS	5326567	5326679	.	+	0	ID=cds-PWA33765.1;Parent=rna-gnl|WGS:NHOQ|CCH79_00019943-RA_mrna;Dbxref=NCBI_GP:PWA33765.1;Name=PWA33765.1;gbkey=CDS;locus_tag=CCH79_00019943;orig_transcript_id=gnl|WGS:NHOQ|CCH79_00019943-RA_mrna;product=hypothetical	protein;protein_id=PWA33765.1
LG01	Genbank	CDS	5327656	5327884	.	+	1	ID=cds-PWA33765.1;Parent=rna-gnl|WGS:NHOQ|CCH79_00019943-RA_mrna;Dbxref=NCBI_GP:PWA33765.1;Name=PWA33765.1;gbkey=CDS;locus_tag=CCH79_00019943;orig_transcript_id=gnl|WGS:NHOQ|CCH79_00019943-RA_mrna;product=hypothetical	protein;protein_id=PWA33765.1
LG01	Genbank	gene	5327895	5356384	.	+	.	ID=gene-CCH79_00019944;Name=CCH79_00019944;gbkey=Gene;gene_biotype=protein_coding;locus_tag=CCH79_00019944
LG01	Genbank	mRNA	5327895	5356384	.	+	.	ID=rna-gnl|WGS:NHOQ|CCH79_00019944-RA_mrna;Parent=gene-CCH79_00019944;gbkey=mRNA;locus_tag=CCH79_00019944;orig_protein_id=gnl|WGS:NHOQ|CCH79_00019944-RA;orig_transcript_id=gnl|WGS:NHOQ|CCH79_00019944-RA_mrna;product=hypothetical	protein
LG01	Genbank	exon	5327895	5328096	.	+	.	ID=exon-gnl|WGS:NHOQ|CCH79_00019944-RA_mrna-1;Parent=rna-gnl|WGS:NHOQ|CCH79_00019944-RA_mrna;gbkey=mRNA;locus_tag=CCH79_00019944;orig_protein_id=gnl|WGS:NHOQ|CCH79_00019944-RA;orig_transcript_id=gnl|WGS:NHOQ|CCH79_00019944-RA_mrna;product=hypothetical	protein
LG01	Genbank	exon	5329013	5329160	.	+	.	ID=exon-gnl|WGS:NHOQ|CCH79_00019944-RA_mrna-2;Parent=rna-gnl|WGS:NHOQ|CCH79_00019944-RA_mrna;gbkey=mRNA;locus_tag=CCH79_00019944;orig_protein_id=gnl|WGS:NHOQ|CCH79_00019944-RA;orig_transcript_id=gnl|WGS:NHOQ|CCH79_00019944-RA_mrna;product=hypothetical	protein
LG01	Genbank	exon	5331533	5331818	.	+	.	ID=exon-gnl|WGS:NHOQ|CCH79_00019944-RA_mrna-3;Parent=rna-gnl|WGS:NHOQ|CCH79_00019944-RA_mrna;gbkey=mRNA;locus_tag=CCH79_00019944;orig_protein_id=gnl|WGS:NHOQ|CCH79_00019944-RA;orig_transcript_id=gnl|WGS:NHOQ|CCH79_00019944-RA_mrna;product=hypothetical	protein
LG01	Genbank	exon	5332075	5332173	.	+	.	ID=exon-gnl|WGS:NHOQ|CCH79_00019944-RA_mrna-4;Parent=rna-gnl|WGS:NHOQ|CCH79_00019944-RA_mrna;gbkey=mRNA;locus_tag=CCH79_00019944;orig_protein_id=gnl|WGS:NHOQ|CCH79_00019944-RA;orig_transcript_id=gnl|WGS:NHOQ|CCH79_00019944-RA_mrna;product=hypothetical	protein
LG01	Genbank	exon	5332816	5332927	.	+	.	ID=exon-gnl|WGS:NHOQ|CCH79_00019944-RA_mrna-5;Parent=rna-gnl|WGS:NHOQ|CCH79_00019944-RA_mrna;gbkey=mRNA;locus_tag=CCH79_00019944;orig_protein_id=gnl|WGS:NHOQ|CCH79_00019944-RA;orig_transcript_id=gnl|WGS:NHOQ|CCH79_00019944-RA_mrna;product=hypothetical	protein
LG01	Genbank	exon	5334248	5334331	.	+	.	ID=exon-gnl|WGS:NHOQ|CCH79_00019944-RA_mrna-6;Parent=rna-gnl|WGS:NHOQ|CCH79_00019944-RA_mrna;gbkey=mRNA;locus_tag=CCH79_00019944;orig_protein_id=gnl|WGS:NHOQ|CCH79_00019944-RA;orig_transcript_id=gnl|WGS:NHOQ|CCH79_00019944-RA_mrna;product=hypothetical	protein
LG01	Genbank	exon	5334454	5334557	.	+	.	ID=exon-gnl|WGS:NHOQ|CCH79_00019944-RA_mrna-7;Parent=rna-gnl|WGS:NHOQ|CCH79_00019944-RA_mrna;gbkey=mRNA;locus_tag=CCH79_00019944;orig_protein_id=gnl|WGS:NHOQ|CCH79_00019944-RA;orig_transcript_id=gnl|WGS:NHOQ|CCH79_00019944-RA_mrna;product=hypothetical	protein
LG01	Genbank	exon	5336308	5336515	.	+	.	ID=exon-gnl|WGS:NHOQ|CCH79_00019944-RA_mrna-8;Parent=rna-gnl|WGS:NHOQ|CCH79_00019944-RA_mrna;gbkey=mRNA;locus_tag=CCH79_00019944;orig_protein_id=gnl|WGS:NHOQ|CCH79_00019944-RA;orig_transcript_id=gnl|WGS:NHOQ|CCH79_00019944-RA_mrna;product=hypothetical	protein
LG01	Genbank	exon	5336593	5336907	.	+	.	ID=exon-gnl|WGS:NHOQ|CCH79_00019944-RA_mrna-9;Parent=rna-gnl|WGS:NHOQ|CCH79_00019944-RA_mrna;gbkey=mRNA;locus_tag=CCH79_00019944;orig_protein_id=gnl|WGS:NHOQ|CCH79_00019944-RA;orig_transcript_id=gnl|WGS:NHOQ|CCH79_00019944-RA_mrna;product=hypothetical	protein
LG01	Genbank	exon	5339378	5339530	.	+	.	ID=exon-gnl|WGS:NHOQ|CCH79_00019944-RA_mrna-10;Parent=rna-gnl|WGS:NHOQ|CCH79_00019944-RA_mrna;gbkey=mRNA;locus_tag=CCH79_00019944;orig_protein_id=gnl|WGS:NHOQ|CCH79_00019944-RA;orig_transcript_id=gnl|WGS:NHOQ|CCH79_00019944-RA_mrna;product=hypothetical	protein
LG01	Genbank	exon	5345279	5345691	.	+	.	ID=exon-gnl|WGS:NHOQ|CCH79_00019944-RA_mrna-11;Parent=rna-gnl|WGS:NHOQ|CCH79_00019944-RA_mrna;gbkey=mRNA;locus_tag=CCH79_00019944;orig_protein_id=gnl|WGS:NHOQ|CCH79_00019944-RA;orig_transcript_id=gnl|WGS:NHOQ|CCH79_00019944-RA_mrna;product=hypothetical	protein
LG01	Genbank	exon	5348660	5348802	.	+	.	ID=exon-gnl|WGS:NHOQ|CCH79_00019944-RA_mrna-12;Parent=rna-gnl|WGS:NHOQ|CCH79_00019944-RA_mrna;gbkey=mRNA;locus_tag=CCH79_00019944;orig_protein_id=gnl|WGS:NHOQ|CCH79_00019944-RA;orig_transcript_id=gnl|WGS:NHOQ|CCH79_00019944-RA_mrna;product=hypothetical	protein
LG01	Genbank	exon	5348877	5348965	.	+	.	ID=exon-gnl|WGS:NHOQ|CCH79_00019944-RA_mrna-13;Parent=rna-gnl|WGS:NHOQ|CCH79_00019944-RA_mrna;gbkey=mRNA;locus_tag=CCH79_00019944;orig_protein_id=gnl|WGS:NHOQ|CCH79_00019944-RA;orig_transcript_id=gnl|WGS:NHOQ|CCH79_00019944-RA_mrna;product=hypothetical	protein
LG01	Genbank	exon	5349042	5349376	.	+	.	ID=exon-gnl|WGS:NHOQ|CCH79_00019944-RA_mrna-14;Parent=rna-gnl|WGS:NHOQ|CCH79_00019944-RA_mrna;gbkey=mRNA;locus_tag=CCH79_00019944;orig_protein_id=gnl|WGS:NHOQ|CCH79_00019944-RA;orig_transcript_id=gnl|WGS:NHOQ|CCH79_00019944-RA_mrna;product=hypothetical	protein
LG01	Genbank	exon	5352545	5352643	.	+	.	ID=exon-gnl|WGS:NHOQ|CCH79_00019944-RA_mrna-15;Parent=rna-gnl|WGS:NHOQ|CCH79_00019944-RA_mrna;gbkey=mRNA;locus_tag=CCH79_00019944;orig_protein_id=gnl|WGS:NHOQ|CCH79_00019944-RA;orig_transcript_id=gnl|WGS:NHOQ|CCH79_00019944-RA_mrna;product=hypothetical	protein
LG01	Genbank	exon	5352758	5352858	.	+	.	ID=exon-gnl|WGS:NHOQ|CCH79_00019944-RA_mrna-16;Parent=rna-gnl|WGS:NHOQ|CCH79_00019944-RA_mrna;gbkey=mRNA;locus_tag=CCH79_00019944;orig_protein_id=gnl|WGS:NHOQ|CCH79_00019944-RA;orig_transcript_id=gnl|WGS:NHOQ|CCH79_00019944-RA_mrna;product=hypothetical	protein
LG01	Genbank	exon	5355123	5355406	.	+	.	ID=exon-gnl|WGS:NHOQ|CCH79_00019944-RA_mrna-17;Parent=rna-gnl|WGS:NHOQ|CCH79_00019944-RA_mrna;gbkey=mRNA;locus_tag=CCH79_00019944;orig_protein_id=gnl|WGS:NHOQ|CCH79_00019944-RA;orig_transcript_id=gnl|WGS:NHOQ|CCH79_00019944-RA_mrna;product=hypothetical	protein
LG01	Genbank	exon	5355498	5356384	.	+	.	ID=exon-gnl|WGS:NHOQ|CCH79_00019944-RA_mrna-18;Parent=rna-gnl|WGS:NHOQ|CCH79_00019944-RA_mrna;gbkey=mRNA;locus_tag=CCH79_00019944;orig_protein_id=gnl|WGS:NHOQ|CCH79_00019944-RA;orig_transcript_id=gnl|WGS:NHOQ|CCH79_00019944-RA_mrna;product=hypothetical	protein
LG01	Genbank	CDS	5327895	5328096	.	+	0	ID=cds-PWA33758.1;Parent=rna-gnl|WGS:NHOQ|CCH79_00019944-RA_mrna;Dbxref=NCBI_GP:PWA33758.1;Name=PWA33758.1;gbkey=CDS;locus_tag=CCH79_00019944;orig_transcript_id=gnl|WGS:NHOQ|CCH79_00019944-RA_mrna;product=hypothetical	protein;protein_id=PWA33758.1
LG01	Genbank	CDS	5329013	5329160	.	+	2	ID=cds-PWA33758.1;Parent=rna-gnl|WGS:NHOQ|CCH79_00019944-RA_mrna;Dbxref=NCBI_GP:PWA33758.1;Name=PWA33758.1;gbkey=CDS;locus_tag=CCH79_00019944;orig_transcript_id=gnl|WGS:NHOQ|CCH79_00019944-RA_mrna;product=hypothetical	protein;protein_id=PWA33758.1
LG01	Genbank	CDS	5331533	5331818	.	+	1	ID=cds-PWA33758.1;Parent=rna-gnl|WGS:NHOQ|CCH79_00019944-RA_mrna;Dbxref=NCBI_GP:PWA33758.1;Name=PWA33758.1;gbkey=CDS;locus_tag=CCH79_00019944;orig_transcript_id=gnl|WGS:NHOQ|CCH79_00019944-RA_mrna;product=hypothetical	protein;protein_id=PWA33758.1
LG01	Genbank	CDS	5332075	5332173	.	+	0	ID=cds-PWA33758.1;Parent=rna-gnl|WGS:NHOQ|CCH79_00019944-RA_mrna;Dbxref=NCBI_GP:PWA33758.1;Name=PWA33758.1;gbkey=CDS;locus_tag=CCH79_00019944;orig_transcript_id=gnl|WGS:NHOQ|CCH79_00019944-RA_mrna;product=hypothetical	protein;protein_id=PWA33758.1
LG01	Genbank	CDS	5332816	5332927	.	+	0	ID=cds-PWA33758.1;Parent=rna-gnl|WGS:NHOQ|CCH79_00019944-RA_mrna;Dbxref=NCBI_GP:PWA33758.1;Name=PWA33758.1;gbkey=CDS;locus_tag=CCH79_00019944;orig_transcript_id=gnl|WGS:NHOQ|CCH79_00019944-RA_mrna;product=hypothetical	protein;protein_id=PWA33758.1
LG01	Genbank	CDS	5334248	5334331	.	+	2	ID=cds-PWA33758.1;Parent=rna-gnl|WGS:NHOQ|CCH79_00019944-RA_mrna;Dbxref=NCBI_GP:PWA33758.1;Name=PWA33758.1;gbkey=CDS;locus_tag=CCH79_00019944;orig_transcript_id=gnl|WGS:NHOQ|CCH79_00019944-RA_mrna;product=hypothetical	protein;protein_id=PWA33758.1
LG01	Genbank	CDS	5334454	5334557	.	+	2	ID=cds-PWA33758.1;Parent=rna-gnl|WGS:NHOQ|CCH79_00019944-RA_mrna;Dbxref=NCBI_GP:PWA33758.1;Name=PWA33758.1;gbkey=CDS;locus_tag=CCH79_00019944;orig_transcript_id=gnl|WGS:NHOQ|CCH79_00019944-RA_mrna;product=hypothetical	protein;protein_id=PWA33758.1
LG01	Genbank	CDS	5336308	5336515	.	+	0	ID=cds-PWA33758.1;Parent=rna-gnl|WGS:NHOQ|CCH79_00019944-RA_mrna;Dbxref=NCBI_GP:PWA33758.1;Name=PWA33758.1;gbkey=CDS;locus_tag=CCH79_00019944;orig_transcript_id=gnl|WGS:NHOQ|CCH79_00019944-RA_mrna;product=hypothetical	protein;protein_id=PWA33758.1
LG01	Genbank	CDS	5336593	5336907	.	+	2	ID=cds-PWA33758.1;Parent=rna-gnl|WGS:NHOQ|CCH79_00019944-RA_mrna;Dbxref=NCBI_GP:PWA33758.1;Name=PWA33758.1;gbkey=CDS;locus_tag=CCH79_00019944;orig_transcript_id=gnl|WGS:NHOQ|CCH79_00019944-RA_mrna;product=hypothetical	protein;protein_id=PWA33758.1
LG01	Genbank	CDS	5339378	5339530	.	+	2	ID=cds-PWA33758.1;Parent=rna-gnl|WGS:NHOQ|CCH79_00019944-RA_mrna;Dbxref=NCBI_GP:PWA33758.1;Name=PWA33758.1;gbkey=CDS;locus_tag=CCH79_00019944;orig_transcript_id=gnl|WGS:NHOQ|CCH79_00019944-RA_mrna;product=hypothetical	protein;protein_id=PWA33758.1
LG01	Genbank	CDS	5345279	5345691	.	+	2	ID=cds-PWA33758.1;Parent=rna-gnl|WGS:NHOQ|CCH79_00019944-RA_mrna;Dbxref=NCBI_GP:PWA33758.1;Name=PWA33758.1;gbkey=CDS;locus_tag=CCH79_00019944;orig_transcript_id=gnl|WGS:NHOQ|CCH79_00019944-RA_mrna;product=hypothetical	protein;protein_id=PWA33758.1
LG01	Genbank	CDS	5348660	5348802	.	+	0	ID=cds-PWA33758.1;Parent=rna-gnl|WGS:NHOQ|CCH79_00019944-RA_mrna;Dbxref=NCBI_GP:PWA33758.1;Name=PWA33758.1;gbkey=CDS;locus_tag=CCH79_00019944;orig_transcript_id=gnl|WGS:NHOQ|CCH79_00019944-RA_mrna;product=hypothetical	protein;protein_id=PWA33758.1
LG01	Genbank	CDS	5348877	5348965	.	+	1	ID=cds-PWA33758.1;Parent=rna-gnl|WGS:NHOQ|CCH79_00019944-RA_mrna;Dbxref=NCBI_GP:PWA33758.1;Name=PWA33758.1;gbkey=CDS;locus_tag=CCH79_00019944;orig_transcript_id=gnl|WGS:NHOQ|CCH79_00019944-RA_mrna;product=hypothetical	protein;protein_id=PWA33758.1
LG01	Genbank	CDS	5349042	5349376	.	+	2	ID=cds-PWA33758.1;Parent=rna-gnl|WGS:NHOQ|CCH79_00019944-RA_mrna;Dbxref=NCBI_GP:PWA33758.1;Name=PWA33758.1;gbkey=CDS;locus_tag=CCH79_00019944;orig_transcript_id=gnl|WGS:NHOQ|CCH79_00019944-RA_mrna;product=hypothetical	protein;protein_id=PWA33758.1
LG01	Genbank	CDS	5352545	5352643	.	+	0	ID=cds-PWA33758.1;Parent=rna-gnl|WGS:NHOQ|CCH79_00019944-RA_mrna;Dbxref=NCBI_GP:PWA33758.1;Name=PWA33758.1;gbkey=CDS;locus_tag=CCH79_00019944;orig_transcript_id=gnl|WGS:NHOQ|CCH79_00019944-RA_mrna;product=hypothetical	protein;protein_id=PWA33758.1
LG01	Genbank	CDS	5352758	5352858	.	+	0	ID=cds-PWA33758.1;Parent=rna-gnl|WGS:NHOQ|CCH79_00019944-RA_mrna;Dbxref=NCBI_GP:PWA33758.1;Name=PWA33758.1;gbkey=CDS;locus_tag=CCH79_00019944;orig_transcript_id=gnl|WGS:NHOQ|CCH79_00019944-RA_mrna;product=hypothetical	protein;protein_id=PWA33758.1
LG01	Genbank	CDS	5355123	5355406	.	+	1	ID=cds-PWA33758.1;Parent=rna-gnl|WGS:NHOQ|CCH79_00019944-RA_mrna;Dbxref=NCBI_GP:PWA33758.1;Name=PWA33758.1;gbkey=CDS;locus_tag=CCH79_00019944;orig_transcript_id=gnl|WGS:NHOQ|CCH79_00019944-RA_mrna;product=hypothetical	protein;protein_id=PWA33758.1
LG01	Genbank	CDS	5355498	5356384	.	+	2	ID=cds-PWA33758.1;Parent=rna-gnl|WGS:NHOQ|CCH79_00019944-RA_mrna;Dbxref=NCBI_GP:PWA33758.1;Name=PWA33758.1;gbkey=CDS;locus_tag=CCH79_00019944;orig_transcript_id=gnl|WGS:NHOQ|CCH79_00019944-RA_mrna;product=hypothetical	protein;protein_id=PWA33758.1
LG01	Genbank	gene	5358855	5364942	.	-	.	ID=gene-CCH79_00019945;Name=CCH79_00019945;gbkey=Gene;gene_biotype=protein_coding;locus_tag=CCH79_00019945;partial=true;start_range=.,77134
LG01	Genbank	mRNA	5358855	5364942	.	-	.	ID=rna-gnl|WGS:NHOQ|CCH79_00019945-RA_mrna;Parent=gene-CCH79_00019945;gbkey=mRNA;locus_tag=CCH79_00019945;orig_protein_id=gnl|WGS:NHOQ|CCH79_00019945-RA;orig_transcript_id=gnl|WGS:NHOQ|CCH79_00019945-RA_mrna;partial=true;product=hypothetical	protein;start_range=.,77134
LG01	Genbank	exon	5364845	5364942	.	-	.	ID=exon-gnl|WGS:NHOQ|CCH79_00019945-RA_mrna-1;Parent=rna-gnl|WGS:NHOQ|CCH79_00019945-RA_mrna;gbkey=mRNA;locus_tag=CCH79_00019945;orig_protein_id=gnl|WGS:NHOQ|CCH79_00019945-RA;orig_transcript_id=gnl|WGS:NHOQ|CCH79_00019945-RA_mrna;partial=true;product=hypothetical	protein
LG01	Genbank	exon	5364684	5364746	.	-	.	ID=exon-gnl|WGS:NHOQ|CCH79_00019945-RA_mrna-2;Parent=rna-gnl|WGS:NHOQ|CCH79_00019945-RA_mrna;gbkey=mRNA;locus_tag=CCH79_00019945;orig_protein_id=gnl|WGS:NHOQ|CCH79_00019945-RA;orig_transcript_id=gnl|WGS:NHOQ|CCH79_00019945-RA_mrna;partial=true;product=hypothetical	protein
LG01	Genbank	exon	5364354	5364425	.	-	.	ID=exon-gnl|WGS:NHOQ|CCH79_00019945-RA_mrna-3;Parent=rna-gnl|WGS:NHOQ|CCH79_00019945-RA_mrna;gbkey=mRNA;locus_tag=CCH79_00019945;orig_protein_id=gnl|WGS:NHOQ|CCH79_00019945-RA;orig_transcript_id=gnl|WGS:NHOQ|CCH79_00019945-RA_mrna;partial=true;product=hypothetical	protein
LG01	Genbank	exon	5364075	5364263	.	-	.	ID=exon-gnl|WGS:NHOQ|CCH79_00019945-RA_mrna-4;Parent=rna-gnl|WGS:NHOQ|CCH79_00019945-RA_mrna;gbkey=mRNA;locus_tag=CCH79_00019945;orig_protein_id=gnl|WGS:NHOQ|CCH79_00019945-RA;orig_transcript_id=gnl|WGS:NHOQ|CCH79_00019945-RA_mrna;partial=true;product=hypothetical	protein
LG01	Genbank	exon	5358855	5359154	.	-	.	ID=exon-gnl|WGS:NHOQ|CCH79_00019945-RA_mrna-5;Parent=rna-gnl|WGS:NHOQ|CCH79_00019945-RA_mrna;gbkey=mRNA;locus_tag=CCH79_00019945;orig_protein_id=gnl|WGS:NHOQ|CCH79_00019945-RA;orig_transcript_id=gnl|WGS:NHOQ|CCH79_00019945-RA_mrna;partial=true;product=hypothetical	protein;start_range=.,77134
LG01	Genbank	CDS	5364845	5364871	.	-	0	ID=cds-PWA33759.1;Parent=rna-gnl|WGS:NHOQ|CCH79_00019945-RA_mrna;Dbxref=NCBI_GP:PWA33759.1;Name=PWA33759.1;gbkey=CDS;locus_tag=CCH79_00019945;orig_transcript_id=gnl|WGS:NHOQ|CCH79_00019945-RA_mrna;partial=true;product=hypothetical	protein;protein_id=PWA33759.1
LG01	Genbank	CDS	5364684	5364746	.	-	0	ID=cds-PWA33759.1;Parent=rna-gnl|WGS:NHOQ|CCH79_00019945-RA_mrna;Dbxref=NCBI_GP:PWA33759.1;Name=PWA33759.1;gbkey=CDS;locus_tag=CCH79_00019945;orig_transcript_id=gnl|WGS:NHOQ|CCH79_00019945-RA_mrna;partial=true;product=hypothetical	protein;protein_id=PWA33759.1
LG01	Genbank	CDS	5364354	5364425	.	-	0	ID=cds-PWA33759.1;Parent=rna-gnl|WGS:NHOQ|CCH79_00019945-RA_mrna;Dbxref=NCBI_GP:PWA33759.1;Name=PWA33759.1;gbkey=CDS;locus_tag=CCH79_00019945;orig_transcript_id=gnl|WGS:NHOQ|CCH79_00019945-RA_mrna;partial=true;product=hypothetical	protein;protein_id=PWA33759.1
LG01	Genbank	CDS	5364075	5364263	.	-	0	ID=cds-PWA33759.1;Parent=rna-gnl|WGS:NHOQ|CCH79_00019945-RA_mrna;Dbxref=NCBI_GP:PWA33759.1;Name=PWA33759.1;gbkey=CDS;locus_tag=CCH79_00019945;orig_transcript_id=gnl|WGS:NHOQ|CCH79_00019945-RA_mrna;partial=true;product=hypothetical	protein;protein_id=PWA33759.1
LG01	Genbank	CDS	5358855	5359154	.	-	0	ID=cds-PWA33759.1;Parent=rna-gnl|WGS:NHOQ|CCH79_00019945-RA_mrna;Dbxref=NCBI_GP:PWA33759.1;Name=PWA33759.1;gbkey=CDS;locus_tag=CCH79_00019945;orig_transcript_id=gnl|WGS:NHOQ|CCH79_00019945-RA_mrna;partial=true;product=hypothetical	protein;protein_id=PWA33759.1;start_range=.,77134
LG01	Genbank	gene	5365982	5369187	.	+	.	ID=gene-CCH79_00019946;Name=CCH79_00019946;end_range=87466,.;gbkey=Gene;gene_biotype=protein_coding;locus_tag=CCH79_00019946;partial=true
LG01	Genbank	mRNA	5365982	5369187	.	+	.	ID=rna-gnl|WGS:NHOQ|CCH79_00019946-RA_mrna;Parent=gene-CCH79_00019946;end_range=87466,.;gbkey=mRNA;locus_tag=CCH79_00019946;orig_protein_id=gnl|WGS:NHOQ|CCH79_00019946-RA;orig_transcript_id=gnl|WGS:NHOQ|CCH79_00019946-RA_mrna;partial=true;product=hypothetical	protein
LG01	Genbank	exon	5365982	5366119	.	+	.	ID=exon-gnl|WGS:NHOQ|CCH79_00019946-RA_mrna-1;Parent=rna-gnl|WGS:NHOQ|CCH79_00019946-RA_mrna;gbkey=mRNA;locus_tag=CCH79_00019946;orig_protein_id=gnl|WGS:NHOQ|CCH79_00019946-RA;orig_transcript_id=gnl|WGS:NHOQ|CCH79_00019946-RA_mrna;partial=true;product=hypothetical	protein
LG01	Genbank	exon	5367136	5367319	.	+	.	ID=exon-gnl|WGS:NHOQ|CCH79_00019946-RA_mrna-2;Parent=rna-gnl|WGS:NHOQ|CCH79_00019946-RA_mrna;gbkey=mRNA;locus_tag=CCH79_00019946;orig_protein_id=gnl|WGS:NHOQ|CCH79_00019946-RA;orig_transcript_id=gnl|WGS:NHOQ|CCH79_00019946-RA_mrna;partial=true;product=hypothetical	protein
LG01	Genbank	exon	5368446	5368578	.	+	.	ID=exon-gnl|WGS:NHOQ|CCH79_00019946-RA_mrna-3;Parent=rna-gnl|WGS:NHOQ|CCH79_00019946-RA_mrna;gbkey=mRNA;locus_tag=CCH79_00019946;orig_protein_id=gnl|WGS:NHOQ|CCH79_00019946-RA;orig_transcript_id=gnl|WGS:NHOQ|CCH79_00019946-RA_mrna;partial=true;product=hypothetical	protein
LG01	Genbank	exon	5368972	5369187	.	+	.	ID=exon-gnl|WGS:NHOQ|CCH79_00019946-RA_mrna-4;Parent=rna-gnl|WGS:NHOQ|CCH79_00019946-RA_mrna;end_range=87466,.;gbkey=mRNA;locus_tag=CCH79_00019946;orig_protein_id=gnl|WGS:NHOQ|CCH79_00019946-RA;orig_transcript_id=gnl|WGS:NHOQ|CCH79_00019946-RA_mrna;partial=true;product=hypothetical	protein
LG01	Genbank	CDS	5365987	5366119	.	+	0	ID=cds-PWA33760.1;Parent=rna-gnl|WGS:NHOQ|CCH79_00019946-RA_mrna;Dbxref=NCBI_GP:PWA33760.1;Name=PWA33760.1;gbkey=CDS;locus_tag=CCH79_00019946;orig_transcript_id=gnl|WGS:NHOQ|CCH79_00019946-RA_mrna;partial=true;product=hypothetical	protein;protein_id=PWA33760.1
LG01	Genbank	CDS	5367136	5367319	.	+	2	ID=cds-PWA33760.1;Parent=rna-gnl|WGS:NHOQ|CCH79_00019946-RA_mrna;Dbxref=NCBI_GP:PWA33760.1;Name=PWA33760.1;gbkey=CDS;locus_tag=CCH79_00019946;orig_transcript_id=gnl|WGS:NHOQ|CCH79_00019946-RA_mrna;partial=true;product=hypothetical	protein;protein_id=PWA33760.1
LG01	Genbank	CDS	5368446	5368578	.	+	1	ID=cds-PWA33760.1;Parent=rna-gnl|WGS:NHOQ|CCH79_00019946-RA_mrna;Dbxref=NCBI_GP:PWA33760.1;Name=PWA33760.1;gbkey=CDS;locus_tag=CCH79_00019946;orig_transcript_id=gnl|WGS:NHOQ|CCH79_00019946-RA_mrna;partial=true;product=hypothetical	protein;protein_id=PWA33760.1
LG01	Genbank	CDS	5368972	5369187	.	+	0	ID=cds-PWA33760.1;Parent=rna-gnl|WGS:NHOQ|CCH79_00019946-RA_mrna;Dbxref=NCBI_GP:PWA33760.1;Name=PWA33760.1;end_range=87466,.;gbkey=CDS;locus_tag=CCH79_00019946;orig_transcript_id=gnl|WGS:NHOQ|CCH79_00019946-RA_mrna;partial=true;product=hypothetical	protein;protein_id=PWA33760.1
LG01	Genbank	gene	5389188	5432654	.	+	.	ID=gene-CCH79_00019947;Name=CCH79_00019947;gbkey=Gene;gene_biotype=protein_coding;locus_tag=CCH79_00019947
LG01	Genbank	mRNA	5389188	5432654	.	+	.	ID=rna-gnl|WGS:NHOQ|CCH79_00019947-RA_mrna;Parent=gene-CCH79_00019947;gbkey=mRNA;locus_tag=CCH79_00019947;orig_protein_id=gnl|WGS:NHOQ|CCH79_00019947-RA;orig_transcript_id=gnl|WGS:NHOQ|CCH79_00019947-RA_mrna;product=hypothetical	protein
LG01	Genbank	exon	5389188	5389413	.	+	.	ID=exon-gnl|WGS:NHOQ|CCH79_00019947-RA_mrna-1;Parent=rna-gnl|WGS:NHOQ|CCH79_00019947-RA_mrna;gbkey=mRNA;locus_tag=CCH79_00019947;orig_protein_id=gnl|WGS:NHOQ|CCH79_00019947-RA;orig_transcript_id=gnl|WGS:NHOQ|CCH79_00019947-RA_mrna;product=hypothetical	protein
LG01	Genbank	exon	5398168	5398365	.	+	.	ID=exon-gnl|WGS:NHOQ|CCH79_00019947-RA_mrna-2;Parent=rna-gnl|WGS:NHOQ|CCH79_00019947-RA_mrna;gbkey=mRNA;locus_tag=CCH79_00019947;orig_protein_id=gnl|WGS:NHOQ|CCH79_00019947-RA;orig_transcript_id=gnl|WGS:NHOQ|CCH79_00019947-RA_mrna;product=hypothetical	protein
LG01	Genbank	exon	5402607	5402864	.	+	.	ID=exon-gnl|WGS:NHOQ|CCH79_00019947-RA_mrna-3;Parent=rna-gnl|WGS:NHOQ|CCH79_00019947-RA_mrna;gbkey=mRNA;locus_tag=CCH79_00019947;orig_protein_id=gnl|WGS:NHOQ|CCH79_00019947-RA;orig_transcript_id=gnl|WGS:NHOQ|CCH79_00019947-RA_mrna;product=hypothetical	protein
LG01	Genbank	exon	5404230	5404355	.	+	.	ID=exon-gnl|WGS:NHOQ|CCH79_00019947-RA_mrna-4;Parent=rna-gnl|WGS:NHOQ|CCH79_00019947-RA_mrna;gbkey=mRNA;locus_tag=CCH79_00019947;orig_protein_id=gnl|WGS:NHOQ|CCH79_00019947-RA;orig_transcript_id=gnl|WGS:NHOQ|CCH79_00019947-RA_mrna;product=hypothetical	protein
LG01	Genbank	exon	5405881	5406006	.	+	.	ID=exon-gnl|WGS:NHOQ|CCH79_00019947-RA_mrna-5;Parent=rna-gnl|WGS:NHOQ|CCH79_00019947-RA_mrna;gbkey=mRNA;locus_tag=CCH79_00019947;orig_protein_id=gnl|WGS:NHOQ|CCH79_00019947-RA;orig_transcript_id=gnl|WGS:NHOQ|CCH79_00019947-RA_mrna;product=hypothetical	protein
LG01	Genbank	exon	5408794	5408850	.	+	.	ID=exon-gnl|WGS:NHOQ|CCH79_00019947-RA_mrna-6;Parent=rna-gnl|WGS:NHOQ|CCH79_00019947-RA_mrna;gbkey=mRNA;locus_tag=CCH79_00019947;orig_protein_id=gnl|WGS:NHOQ|CCH79_00019947-RA;orig_transcript_id=gnl|WGS:NHOQ|CCH79_00019947-RA_mrna;product=hypothetical	protein
LG01	Genbank	exon	5409140	5409181	.	+	.	ID=exon-gnl|WGS:NHOQ|CCH79_00019947-RA_mrna-7;Parent=rna-gnl|WGS:NHOQ|CCH79_00019947-RA_mrna;gbkey=mRNA;locus_tag=CCH79_00019947;orig_protein_id=gnl|WGS:NHOQ|CCH79_00019947-RA;orig_transcript_id=gnl|WGS:NHOQ|CCH79_00019947-RA_mrna;product=hypothetical	protein
LG01	Genbank	exon	5410476	5410640	.	+	.	ID=exon-gnl|WGS:NHOQ|CCH79_00019947-RA_mrna-8;Parent=rna-gnl|WGS:NHOQ|CCH79_00019947-RA_mrna;gbkey=mRNA;locus_tag=CCH79_00019947;orig_protein_id=gnl|WGS:NHOQ|CCH79_00019947-RA;orig_transcript_id=gnl|WGS:NHOQ|CCH79_00019947-RA_mrna;product=hypothetical	protein
LG01	Genbank	exon	5412807	5412878	.	+	.	ID=exon-gnl|WGS:NHOQ|CCH79_00019947-RA_mrna-9;Parent=rna-gnl|WGS:NHOQ|CCH79_00019947-RA_mrna;gbkey=mRNA;locus_tag=CCH79_00019947;orig_protein_id=gnl|WGS:NHOQ|CCH79_00019947-RA;orig_transcript_id=gnl|WGS:NHOQ|CCH79_00019947-RA_mrna;product=hypothetical	protein
LG01	Genbank	exon	5412990	5413132	.	+	.	ID=exon-gnl|WGS:NHOQ|CCH79_00019947-RA_mrna-10;Parent=rna-gnl|WGS:NHOQ|CCH79_00019947-RA_mrna;gbkey=mRNA;locus_tag=CCH79_00019947;orig_protein_id=gnl|WGS:NHOQ|CCH79_00019947-RA;orig_transcript_id=gnl|WGS:NHOQ|CCH79_00019947-RA_mrna;product=hypothetical	protein
LG01	Genbank	exon	5413505	5413637	.	+	.	ID=exon-gnl|WGS:NHOQ|CCH79_00019947-RA_mrna-11;Parent=rna-gnl|WGS:NHOQ|CCH79_00019947-RA_mrna;gbkey=mRNA;locus_tag=CCH79_00019947;orig_protein_id=gnl|WGS:NHOQ|CCH79_00019947-RA;orig_transcript_id=gnl|WGS:NHOQ|CCH79_00019947-RA_mrna;product=hypothetical	protein
LG01	Genbank	exon	5415086	5415195	.	+	.	ID=exon-gnl|WGS:NHOQ|CCH79_00019947-RA_mrna-12;Parent=rna-gnl|WGS:NHOQ|CCH79_00019947-RA_mrna;gbkey=mRNA;locus_tag=CCH79_00019947;orig_protein_id=gnl|WGS:NHOQ|CCH79_00019947-RA;orig_transcript_id=gnl|WGS:NHOQ|CCH79_00019947-RA_mrna;product=hypothetical	protein
LG01	Genbank	exon	5415827	5415961	.	+	.	ID=exon-gnl|WGS:NHOQ|CCH79_00019947-RA_mrna-13;Parent=rna-gnl|WGS:NHOQ|CCH79_00019947-RA_mrna;gbkey=mRNA;locus_tag=CCH79_00019947;orig_protein_id=gnl|WGS:NHOQ|CCH79_00019947-RA;orig_transcript_id=gnl|WGS:NHOQ|CCH79_00019947-RA_mrna;product=hypothetical	protein
LG01	Genbank	exon	5416760	5416866	.	+	.	ID=exon-gnl|WGS:NHOQ|CCH79_00019947-RA_mrna-14;Parent=rna-gnl|WGS:NHOQ|CCH79_00019947-RA_mrna;gbkey=mRNA;locus_tag=CCH79_00019947;orig_protein_id=gnl|WGS:NHOQ|CCH79_00019947-RA;orig_transcript_id=gnl|WGS:NHOQ|CCH79_00019947-RA_mrna;product=hypothetical	protein
LG01	Genbank	exon	5417040	5417115	.	+	.	ID=exon-gnl|WGS:NHOQ|CCH79_00019947-RA_mrna-15;Parent=rna-gnl|WGS:NHOQ|CCH79_00019947-RA_mrna;gbkey=mRNA;locus_tag=CCH79_00019947;orig_protein_id=gnl|WGS:NHOQ|CCH79_00019947-RA;orig_transcript_id=gnl|WGS:NHOQ|CCH79_00019947-RA_mrna;product=hypothetical	protein
LG01	Genbank	exon	5419149	5419307	.	+	.	ID=exon-gnl|WGS:NHOQ|CCH79_00019947-RA_mrna-16;Parent=rna-gnl|WGS:NHOQ|CCH79_00019947-RA_mrna;gbkey=mRNA;locus_tag=CCH79_00019947;orig_protein_id=gnl|WGS:NHOQ|CCH79_00019947-RA;orig_transcript_id=gnl|WGS:NHOQ|CCH79_00019947-RA_mrna;product=hypothetical	protein
LG01	Genbank	exon	5419426	5419476	.	+	.	ID=exon-gnl|WGS:NHOQ|CCH79_00019947-RA_mrna-17;Parent=rna-gnl|WGS:NHOQ|CCH79_00019947-RA_mrna;gbkey=mRNA;locus_tag=CCH79_00019947;orig_protein_id=gnl|WGS:NHOQ|CCH79_00019947-RA;orig_transcript_id=gnl|WGS:NHOQ|CCH79_00019947-RA_mrna;product=hypothetical	protein
LG01	Genbank	exon	5421379	5421466	.	+	.	ID=exon-gnl|WGS:NHOQ|CCH79_00019947-RA_mrna-18;Parent=rna-gnl|WGS:NHOQ|CCH79_00019947-RA_mrna;gbkey=mRNA;locus_tag=CCH79_00019947;orig_protein_id=gnl|WGS:NHOQ|CCH79_00019947-RA;orig_transcript_id=gnl|WGS:NHOQ|CCH79_00019947-RA_mrna;product=hypothetical	protein
LG01	Genbank	exon	5421551	5421657	.	+	.	ID=exon-gnl|WGS:NHOQ|CCH79_00019947-RA_mrna-19;Parent=rna-gnl|WGS:NHOQ|CCH79_00019947-RA_mrna;gbkey=mRNA;locus_tag=CCH79_00019947;orig_protein_id=gnl|WGS:NHOQ|CCH79_00019947-RA;orig_transcript_id=gnl|WGS:NHOQ|CCH79_00019947-RA_mrna;product=hypothetical	protein
LG01	Genbank	exon	5423588	5423779	.	+	.	ID=exon-gnl|WGS:NHOQ|CCH79_00019947-RA_mrna-20;Parent=rna-gnl|WGS:NHOQ|CCH79_00019947-RA_mrna;gbkey=mRNA;locus_tag=CCH79_00019947;orig_protein_id=gnl|WGS:NHOQ|CCH79_00019947-RA;orig_transcript_id=gnl|WGS:NHOQ|CCH79_00019947-RA_mrna;product=hypothetical	protein
LG01	Genbank	exon	5424953	5425166	.	+	.	ID=exon-gnl|WGS:NHOQ|CCH79_00019947-RA_mrna-21;Parent=rna-gnl|WGS:NHOQ|CCH79_00019947-RA_mrna;gbkey=mRNA;locus_tag=CCH79_00019947;orig_protein_id=gnl|WGS:NHOQ|CCH79_00019947-RA;orig_transcript_id=gnl|WGS:NHOQ|CCH79_00019947-RA_mrna;product=hypothetical	protein
LG01	Genbank	exon	5426455	5426666	.	+	.	ID=exon-gnl|WGS:NHOQ|CCH79_00019947-RA_mrna-22;Parent=rna-gnl|WGS:NHOQ|CCH79_00019947-RA_mrna;gbkey=mRNA;locus_tag=CCH79_00019947;orig_protein_id=gnl|WGS:NHOQ|CCH79_00019947-RA;orig_transcript_id=gnl|WGS:NHOQ|CCH79_00019947-RA_mrna;product=hypothetical	protein
LG01	Genbank	exon	5427850	5427957	.	+	.	ID=exon-gnl|WGS:NHOQ|CCH79_00019947-RA_mrna-23;Parent=rna-gnl|WGS:NHOQ|CCH79_00019947-RA_mrna;gbkey=mRNA;locus_tag=CCH79_00019947;orig_protein_id=gnl|WGS:NHOQ|CCH79_00019947-RA;orig_transcript_id=gnl|WGS:NHOQ|CCH79_00019947-RA_mrna;product=hypothetical	protein
LG01	Genbank	exon	5430065	5430247	.	+	.	ID=exon-gnl|WGS:NHOQ|CCH79_00019947-RA_mrna-24;Parent=rna-gnl|WGS:NHOQ|CCH79_00019947-RA_mrna;gbkey=mRNA;locus_tag=CCH79_00019947;orig_protein_id=gnl|WGS:NHOQ|CCH79_00019947-RA;orig_transcript_id=gnl|WGS:NHOQ|CCH79_00019947-RA_mrna;product=hypothetical	protein
LG01	Genbank	exon	5432094	5432654	.	+	.	ID=exon-gnl|WGS:NHOQ|CCH79_00019947-RA_mrna-25;Parent=rna-gnl|WGS:NHOQ|CCH79_00019947-RA_mrna;gbkey=mRNA;locus_tag=CCH79_00019947;orig_protein_id=gnl|WGS:NHOQ|CCH79_00019947-RA;orig_transcript_id=gnl|WGS:NHOQ|CCH79_00019947-RA_mrna;product=hypothetical	protein
LG01	Genbank	CDS	5389188	5389413	.	+	0	ID=cds-PWA33761.1;Parent=rna-gnl|WGS:NHOQ|CCH79_00019947-RA_mrna;Dbxref=NCBI_GP:PWA33761.1;Name=PWA33761.1;gbkey=CDS;locus_tag=CCH79_00019947;orig_transcript_id=gnl|WGS:NHOQ|CCH79_00019947-RA_mrna;product=hypothetical	protein;protein_id=PWA33761.1
LG01	Genbank	CDS	5398168	5398365	.	+	2	ID=cds-PWA33761.1;Parent=rna-gnl|WGS:NHOQ|CCH79_00019947-RA_mrna;Dbxref=NCBI_GP:PWA33761.1;Name=PWA33761.1;gbkey=CDS;locus_tag=CCH79_00019947;orig_transcript_id=gnl|WGS:NHOQ|CCH79_00019947-RA_mrna;product=hypothetical	protein;protein_id=PWA33761.1
LG01	Genbank	CDS	5402607	5402864	.	+	2	ID=cds-PWA33761.1;Parent=rna-gnl|WGS:NHOQ|CCH79_00019947-RA_mrna;Dbxref=NCBI_GP:PWA33761.1;Name=PWA33761.1;gbkey=CDS;locus_tag=CCH79_00019947;orig_transcript_id=gnl|WGS:NHOQ|CCH79_00019947-RA_mrna;product=hypothetical	protein;protein_id=PWA33761.1
LG01	Genbank	CDS	5404230	5404355	.	+	2	ID=cds-PWA33761.1;Parent=rna-gnl|WGS:NHOQ|CCH79_00019947-RA_mrna;Dbxref=NCBI_GP:PWA33761.1;Name=PWA33761.1;gbkey=CDS;locus_tag=CCH79_00019947;orig_transcript_id=gnl|WGS:NHOQ|CCH79_00019947-RA_mrna;product=hypothetical	protein;protein_id=PWA33761.1
LG01	Genbank	CDS	5405881	5406006	.	+	2	ID=cds-PWA33761.1;Parent=rna-gnl|WGS:NHOQ|CCH79_00019947-RA_mrna;Dbxref=NCBI_GP:PWA33761.1;Name=PWA33761.1;gbkey=CDS;locus_tag=CCH79_00019947;orig_transcript_id=gnl|WGS:NHOQ|CCH79_00019947-RA_mrna;product=hypothetical	protein;protein_id=PWA33761.1
LG01	Genbank	CDS	5408794	5408850	.	+	2	ID=cds-PWA33761.1;Parent=rna-gnl|WGS:NHOQ|CCH79_00019947-RA_mrna;Dbxref=NCBI_GP:PWA33761.1;Name=PWA33761.1;gbkey=CDS;locus_tag=CCH79_00019947;orig_transcript_id=gnl|WGS:NHOQ|CCH79_00019947-RA_mrna;product=hypothetical	protein;protein_id=PWA33761.1
LG01	Genbank	CDS	5409140	5409181	.	+	2	ID=cds-PWA33761.1;Parent=rna-gnl|WGS:NHOQ|CCH79_00019947-RA_mrna;Dbxref=NCBI_GP:PWA33761.1;Name=PWA33761.1;gbkey=CDS;locus_tag=CCH79_00019947;orig_transcript_id=gnl|WGS:NHOQ|CCH79_00019947-RA_mrna;product=hypothetical	protein;protein_id=PWA33761.1
LG01	Genbank	CDS	5410476	5410640	.	+	2	ID=cds-PWA33761.1;Parent=rna-gnl|WGS:NHOQ|CCH79_00019947-RA_mrna;Dbxref=NCBI_GP:PWA33761.1;Name=PWA33761.1;gbkey=CDS;locus_tag=CCH79_00019947;orig_transcript_id=gnl|WGS:NHOQ|CCH79_00019947-RA_mrna;product=hypothetical	protein;protein_id=PWA33761.1
LG01	Genbank	CDS	5412807	5412878	.	+	2	ID=cds-PWA33761.1;Parent=rna-gnl|WGS:NHOQ|CCH79_00019947-RA_mrna;Dbxref=NCBI_GP:PWA33761.1;Name=PWA33761.1;gbkey=CDS;locus_tag=CCH79_00019947;orig_transcript_id=gnl|WGS:NHOQ|CCH79_00019947-RA_mrna;product=hypothetical	protein;protein_id=PWA33761.1
LG01	Genbank	CDS	5412990	5413132	.	+	2	ID=cds-PWA33761.1;Parent=rna-gnl|WGS:NHOQ|CCH79_00019947-RA_mrna;Dbxref=NCBI_GP:PWA33761.1;Name=PWA33761.1;gbkey=CDS;locus_tag=CCH79_00019947;orig_transcript_id=gnl|WGS:NHOQ|CCH79_00019947-RA_mrna;product=hypothetical	protein;protein_id=PWA33761.1
LG01	Genbank	CDS	5413505	5413637	.	+	0	ID=cds-PWA33761.1;Parent=rna-gnl|WGS:NHOQ|CCH79_00019947-RA_mrna;Dbxref=NCBI_GP:PWA33761.1;Name=PWA33761.1;gbkey=CDS;locus_tag=CCH79_00019947;orig_transcript_id=gnl|WGS:NHOQ|CCH79_00019947-RA_mrna;product=hypothetical	protein;protein_id=PWA33761.1
LG01	Genbank	CDS	5415086	5415195	.	+	2	ID=cds-PWA33761.1;Parent=rna-gnl|WGS:NHOQ|CCH79_00019947-RA_mrna;Dbxref=NCBI_GP:PWA33761.1;Name=PWA33761.1;gbkey=CDS;locus_tag=CCH79_00019947;orig_transcript_id=gnl|WGS:NHOQ|CCH79_00019947-RA_mrna;product=hypothetical	protein;protein_id=PWA33761.1
LG01	Genbank	CDS	5415827	5415961	.	+	0	ID=cds-PWA33761.1;Parent=rna-gnl|WGS:NHOQ|CCH79_00019947-RA_mrna;Dbxref=NCBI_GP:PWA33761.1;Name=PWA33761.1;gbkey=CDS;locus_tag=CCH79_00019947;orig_transcript_id=gnl|WGS:NHOQ|CCH79_00019947-RA_mrna;product=hypothetical	protein;protein_id=PWA33761.1
LG01	Genbank	CDS	5416760	5416866	.	+	0	ID=cds-PWA33761.1;Parent=rna-gnl|WGS:NHOQ|CCH79_00019947-RA_mrna;Dbxref=NCBI_GP:PWA33761.1;Name=PWA33761.1;gbkey=CDS;locus_tag=CCH79_00019947;orig_transcript_id=gnl|WGS:NHOQ|CCH79_00019947-RA_mrna;product=hypothetical	protein;protein_id=PWA33761.1
LG01	Genbank	CDS	5417040	5417115	.	+	1	ID=cds-PWA33761.1;Parent=rna-gnl|WGS:NHOQ|CCH79_00019947-RA_mrna;Dbxref=NCBI_GP:PWA33761.1;Name=PWA33761.1;gbkey=CDS;locus_tag=CCH79_00019947;orig_transcript_id=gnl|WGS:NHOQ|CCH79_00019947-RA_mrna;product=hypothetical	protein;protein_id=PWA33761.1
LG01	Genbank	CDS	5419149	5419307	.	+	0	ID=cds-PWA33761.1;Parent=rna-gnl|WGS:NHOQ|CCH79_00019947-RA_mrna;Dbxref=NCBI_GP:PWA33761.1;Name=PWA33761.1;gbkey=CDS;locus_tag=CCH79_00019947;orig_transcript_id=gnl|WGS:NHOQ|CCH79_00019947-RA_mrna;product=hypothetical	protein;protein_id=PWA33761.1
LG01	Genbank	CDS	5419426	5419476	.	+	0	ID=cds-PWA33761.1;Parent=rna-gnl|WGS:NHOQ|CCH79_00019947-RA_mrna;Dbxref=NCBI_GP:PWA33761.1;Name=PWA33761.1;gbkey=CDS;locus_tag=CCH79_00019947;orig_transcript_id=gnl|WGS:NHOQ|CCH79_00019947-RA_mrna;product=hypothetical	protein;protein_id=PWA33761.1
LG01	Genbank	CDS	5421379	5421466	.	+	0	ID=cds-PWA33761.1;Parent=rna-gnl|WGS:NHOQ|CCH79_00019947-RA_mrna;Dbxref=NCBI_GP:PWA33761.1;Name=PWA33761.1;gbkey=CDS;locus_tag=CCH79_00019947;orig_transcript_id=gnl|WGS:NHOQ|CCH79_00019947-RA_mrna;product=hypothetical	protein;protein_id=PWA33761.1
LG01	Genbank	CDS	5421551	5421657	.	+	2	ID=cds-PWA33761.1;Parent=rna-gnl|WGS:NHOQ|CCH79_00019947-RA_mrna;Dbxref=NCBI_GP:PWA33761.1;Name=PWA33761.1;gbkey=CDS;locus_tag=CCH79_00019947;orig_transcript_id=gnl|WGS:NHOQ|CCH79_00019947-RA_mrna;product=hypothetical	protein;protein_id=PWA33761.1
LG01	Genbank	CDS	5423588	5423779	.	+	0	ID=cds-PWA33761.1;Parent=rna-gnl|WGS:NHOQ|CCH79_00019947-RA_mrna;Dbxref=NCBI_GP:PWA33761.1;Name=PWA33761.1;gbkey=CDS;locus_tag=CCH79_00019947;orig_transcript_id=gnl|WGS:NHOQ|CCH79_00019947-RA_mrna;product=hypothetical	protein;protein_id=PWA33761.1
LG01	Genbank	CDS	5424953	5425166	.	+	0	ID=cds-PWA33761.1;Parent=rna-gnl|WGS:NHOQ|CCH79_00019947-RA_mrna;Dbxref=NCBI_GP:PWA33761.1;Name=PWA33761.1;gbkey=CDS;locus_tag=CCH79_00019947;orig_transcript_id=gnl|WGS:NHOQ|CCH79_00019947-RA_mrna;product=hypothetical	protein;protein_id=PWA33761.1
LG01	Genbank	CDS	5426455	5426666	.	+	2	ID=cds-PWA33761.1;Parent=rna-gnl|WGS:NHOQ|CCH79_00019947-RA_mrna;Dbxref=NCBI_GP:PWA33761.1;Name=PWA33761.1;gbkey=CDS;locus_tag=CCH79_00019947;orig_transcript_id=gnl|WGS:NHOQ|CCH79_00019947-RA_mrna;product=hypothetical	protein;protein_id=PWA33761.1
LG01	Genbank	CDS	5427850	5427957	.	+	0	ID=cds-PWA33761.1;Parent=rna-gnl|WGS:NHOQ|CCH79_00019947-RA_mrna;Dbxref=NCBI_GP:PWA33761.1;Name=PWA33761.1;gbkey=CDS;locus_tag=CCH79_00019947;orig_transcript_id=gnl|WGS:NHOQ|CCH79_00019947-RA_mrna;product=hypothetical	protein;protein_id=PWA33761.1
LG01	Genbank	CDS	5430065	5430247	.	+	0	ID=cds-PWA33761.1;Parent=rna-gnl|WGS:NHOQ|CCH79_00019947-RA_mrna;Dbxref=NCBI_GP:PWA33761.1;Name=PWA33761.1;gbkey=CDS;locus_tag=CCH79_00019947;orig_transcript_id=gnl|WGS:NHOQ|CCH79_00019947-RA_mrna;product=hypothetical	protein;protein_id=PWA33761.1
LG01	Genbank	CDS	5432094	5432654	.	+	0	ID=cds-PWA33761.1;Parent=rna-gnl|WGS:NHOQ|CCH79_00019947-RA_mrna;Dbxref=NCBI_GP:PWA33761.1;Name=PWA33761.1;gbkey=CDS;locus_tag=CCH79_00019947;orig_transcript_id=gnl|WGS:NHOQ|CCH79_00019947-RA_mrna;product=hypothetical	protein;protein_id=PWA33761.1
LG01	Genbank	gene	5444769	5451141	.	-	.	ID=gene-CCH79_00019948;Name=CCH79_00019948;gbkey=Gene;gene_biotype=protein_coding;locus_tag=CCH79_00019948
LG01	Genbank	mRNA	5444769	5451141	.	-	.	ID=rna-gnl|WGS:NHOQ|CCH79_00019948-RA_mrna;Parent=gene-CCH79_00019948;gbkey=mRNA;locus_tag=CCH79_00019948;orig_protein_id=gnl|WGS:NHOQ|CCH79_00019948-RA;orig_transcript_id=gnl|WGS:NHOQ|CCH79_00019948-RA_mrna;product=hypothetical	protein
LG01	Genbank	exon	5450599	5451141	.	-	.	ID=exon-gnl|WGS:NHOQ|CCH79_00019948-RA_mrna-1;Parent=rna-gnl|WGS:NHOQ|CCH79_00019948-RA_mrna;gbkey=mRNA;locus_tag=CCH79_00019948;orig_protein_id=gnl|WGS:NHOQ|CCH79_00019948-RA;orig_transcript_id=gnl|WGS:NHOQ|CCH79_00019948-RA_mrna;product=hypothetical	protein
LG01	Genbank	exon	5450458	5450562	.	-	.	ID=exon-gnl|WGS:NHOQ|CCH79_00019948-RA_mrna-2;Parent=rna-gnl|WGS:NHOQ|CCH79_00019948-RA_mrna;gbkey=mRNA;locus_tag=CCH79_00019948;orig_protein_id=gnl|WGS:NHOQ|CCH79_00019948-RA;orig_transcript_id=gnl|WGS:NHOQ|CCH79_00019948-RA_mrna;product=hypothetical	protein
LG01	Genbank	exon	5450138	5450203	.	-	.	ID=exon-gnl|WGS:NHOQ|CCH79_00019948-RA_mrna-3;Parent=rna-gnl|WGS:NHOQ|CCH79_00019948-RA_mrna;gbkey=mRNA;locus_tag=CCH79_00019948;orig_protein_id=gnl|WGS:NHOQ|CCH79_00019948-RA;orig_transcript_id=gnl|WGS:NHOQ|CCH79_00019948-RA_mrna;product=hypothetical	protein
LG01	Genbank	exon	5444769	5444912	.	-	.	ID=exon-gnl|WGS:NHOQ|CCH79_00019948-RA_mrna-4;Parent=rna-gnl|WGS:NHOQ|CCH79_00019948-RA_mrna;gbkey=mRNA;locus_tag=CCH79_00019948;orig_protein_id=gnl|WGS:NHOQ|CCH79_00019948-RA;orig_transcript_id=gnl|WGS:NHOQ|CCH79_00019948-RA_mrna;product=hypothetical	protein
LG01	Genbank	CDS	5450599	5451141	.	-	0	ID=cds-PWA33766.1;Parent=rna-gnl|WGS:NHOQ|CCH79_00019948-RA_mrna;Dbxref=NCBI_GP:PWA33766.1;Name=PWA33766.1;gbkey=CDS;locus_tag=CCH79_00019948;orig_transcript_id=gnl|WGS:NHOQ|CCH79_00019948-RA_mrna;product=hypothetical	protein;protein_id=PWA33766.1
LG01	Genbank	CDS	5450458	5450562	.	-	0	ID=cds-PWA33766.1;Parent=rna-gnl|WGS:NHOQ|CCH79_00019948-RA_mrna;Dbxref=NCBI_GP:PWA33766.1;Name=PWA33766.1;gbkey=CDS;locus_tag=CCH79_00019948;orig_transcript_id=gnl|WGS:NHOQ|CCH79_00019948-RA_mrna;product=hypothetical	protein;protein_id=PWA33766.1
LG01	Genbank	CDS	5450138	5450203	.	-	0	ID=cds-PWA33766.1;Parent=rna-gnl|WGS:NHOQ|CCH79_00019948-RA_mrna;Dbxref=NCBI_GP:PWA33766.1;Name=PWA33766.1;gbkey=CDS;locus_tag=CCH79_00019948;orig_transcript_id=gnl|WGS:NHOQ|CCH79_00019948-RA_mrna;product=hypothetical	protein;protein_id=PWA33766.1
LG01	Genbank	CDS	5444769	5444912	.	-	0	ID=cds-PWA33766.1;Parent=rna-gnl|WGS:NHOQ|CCH79_00019948-RA_mrna;Dbxref=NCBI_GP:PWA33766.1;Name=PWA33766.1;gbkey=CDS;locus_tag=CCH79_00019948;orig_transcript_id=gnl|WGS:NHOQ|CCH79_00019948-RA_mrna;product=hypothetical	protein;protein_id=PWA33766.1
LG01	Genbank	region	143328	192306	.	-	.	ID=NHOQ01000030.1:1..48979;Dbxref=taxon:33528;dev-stage=adult;gbkey=Src;isolate=NE01/NJP1002.9;isolation-source=stream	bed;mol_type=genomic	DNA;sex=male;tissue-type=muscle
LG01	Genbank	gene	187951	190864	.	-	.	ID=gene-CCH79_00020576;Name=CCH79_00020576;end_range=4356,.;gbkey=Gene;gene_biotype=protein_coding;locus_tag=CCH79_00020576;partial=true
LG01	Genbank	mRNA	187951	190864	.	-	.	ID=rna-gnl|WGS:NHOQ|CCH79_00020576-RA_mrna;Parent=gene-CCH79_00020576;end_range=4356,.;gbkey=mRNA;locus_tag=CCH79_00020576;orig_protein_id=gnl|WGS:NHOQ|CCH79_00020576-RA;orig_transcript_id=gnl|WGS:NHOQ|CCH79_00020576-RA_mrna;partial=true;product=hypothetical	protein
LG01	Genbank	exon	190681	190864	.	-	.	ID=exon-gnl|WGS:NHOQ|CCH79_00020576-RA_mrna-1;Parent=rna-gnl|WGS:NHOQ|CCH79_00020576-RA_mrna;gbkey=mRNA;locus_tag=CCH79_00020576;orig_protein_id=gnl|WGS:NHOQ|CCH79_00020576-RA;orig_transcript_id=gnl|WGS:NHOQ|CCH79_00020576-RA_mrna;partial=true;product=hypothetical	protein
LG01	Genbank	exon	188180	188450	.	-	.	ID=exon-gnl|WGS:NHOQ|CCH79_00020576-RA_mrna-2;Parent=rna-gnl|WGS:NHOQ|CCH79_00020576-RA_mrna;gbkey=mRNA;locus_tag=CCH79_00020576;orig_protein_id=gnl|WGS:NHOQ|CCH79_00020576-RA;orig_transcript_id=gnl|WGS:NHOQ|CCH79_00020576-RA_mrna;partial=true;product=hypothetical	protein
LG01	Genbank	exon	187951	188113	.	-	.	ID=exon-gnl|WGS:NHOQ|CCH79_00020576-RA_mrna-3;Parent=rna-gnl|WGS:NHOQ|CCH79_00020576-RA_mrna;end_range=4356,.;gbkey=mRNA;locus_tag=CCH79_00020576;orig_protein_id=gnl|WGS:NHOQ|CCH79_00020576-RA;orig_transcript_id=gnl|WGS:NHOQ|CCH79_00020576-RA_mrna;partial=true;product=hypothetical	protein
LG01	Genbank	CDS	190681	190864	.	-	0	ID=cds-PWA33752.1;Parent=rna-gnl|WGS:NHOQ|CCH79_00020576-RA_mrna;Dbxref=NCBI_GP:PWA33752.1;Name=PWA33752.1;gbkey=CDS;locus_tag=CCH79_00020576;orig_transcript_id=gnl|WGS:NHOQ|CCH79_00020576-RA_mrna;partial=true;product=hypothetical	protein;protein_id=PWA33752.1
LG01	Genbank	CDS	188180	188450	.	-	2	ID=cds-PWA33752.1;Parent=rna-gnl|WGS:NHOQ|CCH79_00020576-RA_mrna;Dbxref=NCBI_GP:PWA33752.1;Name=PWA33752.1;gbkey=CDS;locus_tag=CCH79_00020576;orig_transcript_id=gnl|WGS:NHOQ|CCH79_00020576-RA_mrna;partial=true;product=hypothetical	protein;protein_id=PWA33752.1
LG01	Genbank	CDS	187951	188113	.	-	1	ID=cds-PWA33752.1;Parent=rna-gnl|WGS:NHOQ|CCH79_00020576-RA_mrna;Dbxref=NCBI_GP:PWA33752.1;Name=PWA33752.1;end_range=4356,.;gbkey=CDS;locus_tag=CCH79_00020576;orig_transcript_id=gnl|WGS:NHOQ|CCH79_00020576-RA_mrna;partial=true;product=hypothetical	protein;protein_id=PWA33752.1
LG01	Genbank	gene	166696	170403	.	+	.	ID=gene-CCH79_00020577;Name=CCH79_00020577;gbkey=Gene;gene_biotype=protein_coding;locus_tag=CCH79_00020577
LG01	Genbank	mRNA	166696	170403	.	+	.	ID=rna-gnl|WGS:NHOQ|CCH79_00020577-RA_mrna;Parent=gene-CCH79_00020577;gbkey=mRNA;locus_tag=CCH79_00020577;orig_protein_id=gnl|WGS:NHOQ|CCH79_00020577-RA;orig_transcript_id=gnl|WGS:NHOQ|CCH79_00020577-RA_mrna;product=hypothetical	protein
LG01	Genbank	exon	166696	166915	.	+	.	ID=exon-gnl|WGS:NHOQ|CCH79_00020577-RA_mrna-1;Parent=rna-gnl|WGS:NHOQ|CCH79_00020577-RA_mrna;gbkey=mRNA;locus_tag=CCH79_00020577;orig_protein_id=gnl|WGS:NHOQ|CCH79_00020577-RA;orig_transcript_id=gnl|WGS:NHOQ|CCH79_00020577-RA_mrna;product=hypothetical	protein
LG01	Genbank	exon	166974	167125	.	+	.	ID=exon-gnl|WGS:NHOQ|CCH79_00020577-RA_mrna-2;Parent=rna-gnl|WGS:NHOQ|CCH79_00020577-RA_mrna;gbkey=mRNA;locus_tag=CCH79_00020577;orig_protein_id=gnl|WGS:NHOQ|CCH79_00020577-RA;orig_transcript_id=gnl|WGS:NHOQ|CCH79_00020577-RA_mrna;product=hypothetical	protein
LG01	Genbank	exon	168070	168192	.	+	.	ID=exon-gnl|WGS:NHOQ|CCH79_00020577-RA_mrna-3;Parent=rna-gnl|WGS:NHOQ|CCH79_00020577-RA_mrna;gbkey=mRNA;locus_tag=CCH79_00020577;orig_protein_id=gnl|WGS:NHOQ|CCH79_00020577-RA;orig_transcript_id=gnl|WGS:NHOQ|CCH79_00020577-RA_mrna;product=hypothetical	protein
LG01	Genbank	exon	169792	170403	.	+	.	ID=exon-gnl|WGS:NHOQ|CCH79_00020577-RA_mrna-4;Parent=rna-gnl|WGS:NHOQ|CCH79_00020577-RA_mrna;gbkey=mRNA;locus_tag=CCH79_00020577;orig_protein_id=gnl|WGS:NHOQ|CCH79_00020577-RA;orig_transcript_id=gnl|WGS:NHOQ|CCH79_00020577-RA_mrna;product=hypothetical	protein
LG01	Genbank	CDS	166696	166915	.	+	0	ID=cds-PWA33751.1;Parent=rna-gnl|WGS:NHOQ|CCH79_00020577-RA_mrna;Dbxref=NCBI_GP:PWA33751.1;Name=PWA33751.1;gbkey=CDS;locus_tag=CCH79_00020577;orig_transcript_id=gnl|WGS:NHOQ|CCH79_00020577-RA_mrna;product=hypothetical	protein;protein_id=PWA33751.1
LG01	Genbank	CDS	166974	167125	.	+	2	ID=cds-PWA33751.1;Parent=rna-gnl|WGS:NHOQ|CCH79_00020577-RA_mrna;Dbxref=NCBI_GP:PWA33751.1;Name=PWA33751.1;gbkey=CDS;locus_tag=CCH79_00020577;orig_transcript_id=gnl|WGS:NHOQ|CCH79_00020577-RA_mrna;product=hypothetical	protein;protein_id=PWA33751.1
LG01	Genbank	CDS	168070	168192	.	+	0	ID=cds-PWA33751.1;Parent=rna-gnl|WGS:NHOQ|CCH79_00020577-RA_mrna;Dbxref=NCBI_GP:PWA33751.1;Name=PWA33751.1;gbkey=CDS;locus_tag=CCH79_00020577;orig_transcript_id=gnl|WGS:NHOQ|CCH79_00020577-RA_mrna;product=hypothetical	protein;protein_id=PWA33751.1
LG01	Genbank	CDS	169792	170403	.	+	0	ID=cds-PWA33751.1;Parent=rna-gnl|WGS:NHOQ|CCH79_00020577-RA_mrna;Dbxref=NCBI_GP:PWA33751.1;Name=PWA33751.1;gbkey=CDS;locus_tag=CCH79_00020577;orig_transcript_id=gnl|WGS:NHOQ|CCH79_00020577-RA_mrna;product=hypothetical	protein;protein_id=PWA33751.1
LG01	Genbank	gene	149168	162960	.	+	.	ID=gene-CCH79_00020578;Name=CCH79_00020578;gbkey=Gene;gene_biotype=protein_coding;locus_tag=CCH79_00020578
LG01	Genbank	mRNA	149168	162960	.	+	.	ID=rna-gnl|WGS:NHOQ|CCH79_00020578-RA_mrna;Parent=gene-CCH79_00020578;gbkey=mRNA;locus_tag=CCH79_00020578;orig_protein_id=gnl|WGS:NHOQ|CCH79_00020578-RA;orig_transcript_id=gnl|WGS:NHOQ|CCH79_00020578-RA_mrna;product=hypothetical	protein
LG01	Genbank	exon	149168	149758	.	+	.	ID=exon-gnl|WGS:NHOQ|CCH79_00020578-RA_mrna-1;Parent=rna-gnl|WGS:NHOQ|CCH79_00020578-RA_mrna;gbkey=mRNA;locus_tag=CCH79_00020578;orig_protein_id=gnl|WGS:NHOQ|CCH79_00020578-RA;orig_transcript_id=gnl|WGS:NHOQ|CCH79_00020578-RA_mrna;product=hypothetical	protein
LG01	Genbank	exon	154072	154165	.	+	.	ID=exon-gnl|WGS:NHOQ|CCH79_00020578-RA_mrna-2;Parent=rna-gnl|WGS:NHOQ|CCH79_00020578-RA_mrna;gbkey=mRNA;locus_tag=CCH79_00020578;orig_protein_id=gnl|WGS:NHOQ|CCH79_00020578-RA;orig_transcript_id=gnl|WGS:NHOQ|CCH79_00020578-RA_mrna;product=hypothetical	protein
LG01	Genbank	exon	157596	157660	.	+	.	ID=exon-gnl|WGS:NHOQ|CCH79_00020578-RA_mrna-3;Parent=rna-gnl|WGS:NHOQ|CCH79_00020578-RA_mrna;gbkey=mRNA;locus_tag=CCH79_00020578;orig_protein_id=gnl|WGS:NHOQ|CCH79_00020578-RA;orig_transcript_id=gnl|WGS:NHOQ|CCH79_00020578-RA_mrna;product=hypothetical	protein
LG01	Genbank	exon	157739	157895	.	+	.	ID=exon-gnl|WGS:NHOQ|CCH79_00020578-RA_mrna-4;Parent=rna-gnl|WGS:NHOQ|CCH79_00020578-RA_mrna;gbkey=mRNA;locus_tag=CCH79_00020578;orig_protein_id=gnl|WGS:NHOQ|CCH79_00020578-RA;orig_transcript_id=gnl|WGS:NHOQ|CCH79_00020578-RA_mrna;product=hypothetical	protein
LG01	Genbank	exon	157970	158118	.	+	.	ID=exon-gnl|WGS:NHOQ|CCH79_00020578-RA_mrna-5;Parent=rna-gnl|WGS:NHOQ|CCH79_00020578-RA_mrna;gbkey=mRNA;locus_tag=CCH79_00020578;orig_protein_id=gnl|WGS:NHOQ|CCH79_00020578-RA;orig_transcript_id=gnl|WGS:NHOQ|CCH79_00020578-RA_mrna;product=hypothetical	protein
LG01	Genbank	exon	158193	158378	.	+	.	ID=exon-gnl|WGS:NHOQ|CCH79_00020578-RA_mrna-6;Parent=rna-gnl|WGS:NHOQ|CCH79_00020578-RA_mrna;gbkey=mRNA;locus_tag=CCH79_00020578;orig_protein_id=gnl|WGS:NHOQ|CCH79_00020578-RA;orig_transcript_id=gnl|WGS:NHOQ|CCH79_00020578-RA_mrna;product=hypothetical	protein
LG01	Genbank	exon	160089	160293	.	+	.	ID=exon-gnl|WGS:NHOQ|CCH79_00020578-RA_mrna-7;Parent=rna-gnl|WGS:NHOQ|CCH79_00020578-RA_mrna;gbkey=mRNA;locus_tag=CCH79_00020578;orig_protein_id=gnl|WGS:NHOQ|CCH79_00020578-RA;orig_transcript_id=gnl|WGS:NHOQ|CCH79_00020578-RA_mrna;product=hypothetical	protein
LG01	Genbank	exon	161244	161315	.	+	.	ID=exon-gnl|WGS:NHOQ|CCH79_00020578-RA_mrna-8;Parent=rna-gnl|WGS:NHOQ|CCH79_00020578-RA_mrna;gbkey=mRNA;locus_tag=CCH79_00020578;orig_protein_id=gnl|WGS:NHOQ|CCH79_00020578-RA;orig_transcript_id=gnl|WGS:NHOQ|CCH79_00020578-RA_mrna;product=hypothetical	protein
LG01	Genbank	exon	162821	162960	.	+	.	ID=exon-gnl|WGS:NHOQ|CCH79_00020578-RA_mrna-9;Parent=rna-gnl|WGS:NHOQ|CCH79_00020578-RA_mrna;gbkey=mRNA;locus_tag=CCH79_00020578;orig_protein_id=gnl|WGS:NHOQ|CCH79_00020578-RA;orig_transcript_id=gnl|WGS:NHOQ|CCH79_00020578-RA_mrna;product=hypothetical	protein
LG01	Genbank	CDS	149168	149758	.	+	0	ID=cds-PWA33750.1;Parent=rna-gnl|WGS:NHOQ|CCH79_00020578-RA_mrna;Dbxref=NCBI_GP:PWA33750.1;Name=PWA33750.1;gbkey=CDS;locus_tag=CCH79_00020578;orig_transcript_id=gnl|WGS:NHOQ|CCH79_00020578-RA_mrna;product=hypothetical	protein;protein_id=PWA33750.1
LG01	Genbank	CDS	154072	154165	.	+	0	ID=cds-PWA33750.1;Parent=rna-gnl|WGS:NHOQ|CCH79_00020578-RA_mrna;Dbxref=NCBI_GP:PWA33750.1;Name=PWA33750.1;gbkey=CDS;locus_tag=CCH79_00020578;orig_transcript_id=gnl|WGS:NHOQ|CCH79_00020578-RA_mrna;product=hypothetical	protein;protein_id=PWA33750.1
LG01	Genbank	CDS	157596	157660	.	+	2	ID=cds-PWA33750.1;Parent=rna-gnl|WGS:NHOQ|CCH79_00020578-RA_mrna;Dbxref=NCBI_GP:PWA33750.1;Name=PWA33750.1;gbkey=CDS;locus_tag=CCH79_00020578;orig_transcript_id=gnl|WGS:NHOQ|CCH79_00020578-RA_mrna;product=hypothetical	protein;protein_id=PWA33750.1
LG01	Genbank	CDS	157739	157895	.	+	0	ID=cds-PWA33750.1;Parent=rna-gnl|WGS:NHOQ|CCH79_00020578-RA_mrna;Dbxref=NCBI_GP:PWA33750.1;Name=PWA33750.1;gbkey=CDS;locus_tag=CCH79_00020578;orig_transcript_id=gnl|WGS:NHOQ|CCH79_00020578-RA_mrna;product=hypothetical	protein;protein_id=PWA33750.1
LG01	Genbank	CDS	157970	158118	.	+	2	ID=cds-PWA33750.1;Parent=rna-gnl|WGS:NHOQ|CCH79_00020578-RA_mrna;Dbxref=NCBI_GP:PWA33750.1;Name=PWA33750.1;gbkey=CDS;locus_tag=CCH79_00020578;orig_transcript_id=gnl|WGS:NHOQ|CCH79_00020578-RA_mrna;product=hypothetical	protein;protein_id=PWA33750.1
LG01	Genbank	CDS	158193	158378	.	+	0	ID=cds-PWA33750.1;Parent=rna-gnl|WGS:NHOQ|CCH79_00020578-RA_mrna;Dbxref=NCBI_GP:PWA33750.1;Name=PWA33750.1;gbkey=CDS;locus_tag=CCH79_00020578;orig_transcript_id=gnl|WGS:NHOQ|CCH79_00020578-RA_mrna;product=hypothetical	protein;protein_id=PWA33750.1
LG01	Genbank	CDS	160089	160293	.	+	0	ID=cds-PWA33750.1;Parent=rna-gnl|WGS:NHOQ|CCH79_00020578-RA_mrna;Dbxref=NCBI_GP:PWA33750.1;Name=PWA33750.1;gbkey=CDS;locus_tag=CCH79_00020578;orig_transcript_id=gnl|WGS:NHOQ|CCH79_00020578-RA_mrna;product=hypothetical	protein;protein_id=PWA33750.1
LG01	Genbank	CDS	161244	161315	.	+	2	ID=cds-PWA33750.1;Parent=rna-gnl|WGS:NHOQ|CCH79_00020578-RA_mrna;Dbxref=NCBI_GP:PWA33750.1;Name=PWA33750.1;gbkey=CDS;locus_tag=CCH79_00020578;orig_transcript_id=gnl|WGS:NHOQ|CCH79_00020578-RA_mrna;product=hypothetical	protein;protein_id=PWA33750.1
LG01	Genbank	CDS	162821	162960	.	+	2	ID=cds-PWA33750.1;Parent=rna-gnl|WGS:NHOQ|CCH79_00020578-RA_mrna;Dbxref=NCBI_GP:PWA33750.1;Name=PWA33750.1;gbkey=CDS;locus_tag=CCH79_00020578;orig_transcript_id=gnl|WGS:NHOQ|CCH79_00020578-RA_mrna;product=hypothetical	protein;protein_id=PWA33750.1
LG01	Genbank	region	1103762	1115457	.	-	.	ID=NHOQ01000033.1:1..11696;Dbxref=taxon:33528;dev-stage=adult;gbkey=Src;isolate=NE01/NJP1002.9;isolation-source=stream	bed;mol_type=genomic	DNA;sex=male;tissue-type=muscle
LG01	Genbank	region	24386	31911	.	-	.	ID=NHOQ01000050.1:1..7526;Dbxref=taxon:33528;dev-stage=adult;gbkey=Src;isolate=NE01/NJP1002.9;isolation-source=stream	bed;mol_type=genomic	DNA;sex=male;tissue-type=muscle
LG01	Genbank	gene	28809	31689	.	-	.	ID=gene-CCH79_00020759;Name=CCH79_00020759;end_range=3103,.;gbkey=Gene;gene_biotype=protein_coding;locus_tag=CCH79_00020759;partial=true;start_range=.,223
LG01	Genbank	mRNA	28809	31689	.	-	.	ID=rna-gnl|WGS:NHOQ|CCH79_00020759-RA_mrna;Parent=gene-CCH79_00020759;end_range=3103,.;gbkey=mRNA;locus_tag=CCH79_00020759;orig_protein_id=gnl|WGS:NHOQ|CCH79_00020759-RA;orig_transcript_id=gnl|WGS:NHOQ|CCH79_00020759-RA_mrna;partial=true;product=hypothetical	protein;start_range=.,223
LG01	Genbank	exon	31620	31689	.	-	.	ID=exon-gnl|WGS:NHOQ|CCH79_00020759-RA_mrna-1;Parent=rna-gnl|WGS:NHOQ|CCH79_00020759-RA_mrna;gbkey=mRNA;locus_tag=CCH79_00020759;orig_protein_id=gnl|WGS:NHOQ|CCH79_00020759-RA;orig_transcript_id=gnl|WGS:NHOQ|CCH79_00020759-RA_mrna;partial=true;product=hypothetical	protein;start_range=.,223
LG01	Genbank	exon	31042	31168	.	-	.	ID=exon-gnl|WGS:NHOQ|CCH79_00020759-RA_mrna-2;Parent=rna-gnl|WGS:NHOQ|CCH79_00020759-RA_mrna;gbkey=mRNA;locus_tag=CCH79_00020759;orig_protein_id=gnl|WGS:NHOQ|CCH79_00020759-RA;orig_transcript_id=gnl|WGS:NHOQ|CCH79_00020759-RA_mrna;partial=true;product=hypothetical	protein
LG01	Genbank	exon	30525	30999	.	-	.	ID=exon-gnl|WGS:NHOQ|CCH79_00020759-RA_mrna-3;Parent=rna-gnl|WGS:NHOQ|CCH79_00020759-RA_mrna;gbkey=mRNA;locus_tag=CCH79_00020759;orig_protein_id=gnl|WGS:NHOQ|CCH79_00020759-RA;orig_transcript_id=gnl|WGS:NHOQ|CCH79_00020759-RA_mrna;partial=true;product=hypothetical	protein
LG01	Genbank	exon	29800	29865	.	-	.	ID=exon-gnl|WGS:NHOQ|CCH79_00020759-RA_mrna-4;Parent=rna-gnl|WGS:NHOQ|CCH79_00020759-RA_mrna;gbkey=mRNA;locus_tag=CCH79_00020759;orig_protein_id=gnl|WGS:NHOQ|CCH79_00020759-RA;orig_transcript_id=gnl|WGS:NHOQ|CCH79_00020759-RA_mrna;partial=true;product=hypothetical	protein
LG01	Genbank	exon	29575	29735	.	-	.	ID=exon-gnl|WGS:NHOQ|CCH79_00020759-RA_mrna-5;Parent=rna-gnl|WGS:NHOQ|CCH79_00020759-RA_mrna;gbkey=mRNA;locus_tag=CCH79_00020759;orig_protein_id=gnl|WGS:NHOQ|CCH79_00020759-RA;orig_transcript_id=gnl|WGS:NHOQ|CCH79_00020759-RA_mrna;partial=true;product=hypothetical	protein
LG01	Genbank	exon	29017	29080	.	-	.	ID=exon-gnl|WGS:NHOQ|CCH79_00020759-RA_mrna-6;Parent=rna-gnl|WGS:NHOQ|CCH79_00020759-RA_mrna;gbkey=mRNA;locus_tag=CCH79_00020759;orig_protein_id=gnl|WGS:NHOQ|CCH79_00020759-RA;orig_transcript_id=gnl|WGS:NHOQ|CCH79_00020759-RA_mrna;partial=true;product=hypothetical	protein
LG01	Genbank	exon	28809	28880	.	-	.	ID=exon-gnl|WGS:NHOQ|CCH79_00020759-RA_mrna-7;Parent=rna-gnl|WGS:NHOQ|CCH79_00020759-RA_mrna;end_range=3103,.;gbkey=mRNA;locus_tag=CCH79_00020759;orig_protein_id=gnl|WGS:NHOQ|CCH79_00020759-RA;orig_transcript_id=gnl|WGS:NHOQ|CCH79_00020759-RA_mrna;partial=true;product=hypothetical	protein
LG01	Genbank	CDS	31620	31689	.	-	0	ID=cds-PWA33436.1;Parent=rna-gnl|WGS:NHOQ|CCH79_00020759-RA_mrna;Dbxref=NCBI_GP:PWA33436.1;Name=PWA33436.1;gbkey=CDS;locus_tag=CCH79_00020759;orig_transcript_id=gnl|WGS:NHOQ|CCH79_00020759-RA_mrna;partial=true;product=hypothetical	protein;protein_id=PWA33436.1;start_range=.,223
LG01	Genbank	CDS	31042	31168	.	-	2	ID=cds-PWA33436.1;Parent=rna-gnl|WGS:NHOQ|CCH79_00020759-RA_mrna;Dbxref=NCBI_GP:PWA33436.1;Name=PWA33436.1;gbkey=CDS;locus_tag=CCH79_00020759;orig_transcript_id=gnl|WGS:NHOQ|CCH79_00020759-RA_mrna;partial=true;product=hypothetical	protein;protein_id=PWA33436.1
LG01	Genbank	CDS	30525	30999	.	-	1	ID=cds-PWA33436.1;Parent=rna-gnl|WGS:NHOQ|CCH79_00020759-RA_mrna;Dbxref=NCBI_GP:PWA33436.1;Name=PWA33436.1;gbkey=CDS;locus_tag=CCH79_00020759;orig_transcript_id=gnl|WGS:NHOQ|CCH79_00020759-RA_mrna;partial=true;product=hypothetical	protein;protein_id=PWA33436.1
LG01	Genbank	CDS	29800	29865	.	-	0	ID=cds-PWA33436.1;Parent=rna-gnl|WGS:NHOQ|CCH79_00020759-RA_mrna;Dbxref=NCBI_GP:PWA33436.1;Name=PWA33436.1;gbkey=CDS;locus_tag=CCH79_00020759;orig_transcript_id=gnl|WGS:NHOQ|CCH79_00020759-RA_mrna;partial=true;product=hypothetical	protein;protein_id=PWA33436.1
LG01	Genbank	CDS	29575	29735	.	-	0	ID=cds-PWA33436.1;Parent=rna-gnl|WGS:NHOQ|CCH79_00020759-RA_mrna;Dbxref=NCBI_GP:PWA33436.1;Name=PWA33436.1;gbkey=CDS;locus_tag=CCH79_00020759;orig_transcript_id=gnl|WGS:NHOQ|CCH79_00020759-RA_mrna;partial=true;product=hypothetical	protein;protein_id=PWA33436.1
LG01	Genbank	CDS	29017	29080	.	-	1	ID=cds-PWA33436.1;Parent=rna-gnl|WGS:NHOQ|CCH79_00020759-RA_mrna;Dbxref=NCBI_GP:PWA33436.1;Name=PWA33436.1;gbkey=CDS;locus_tag=CCH79_00020759;orig_transcript_id=gnl|WGS:NHOQ|CCH79_00020759-RA_mrna;partial=true;product=hypothetical	protein;protein_id=PWA33436.1
LG01	Genbank	CDS	28809	28880	.	-	0	ID=cds-PWA33436.1;Parent=rna-gnl|WGS:NHOQ|CCH79_00020759-RA_mrna;Dbxref=NCBI_GP:PWA33436.1;Name=PWA33436.1;end_range=3103,.;gbkey=CDS;locus_tag=CCH79_00020759;orig_transcript_id=gnl|WGS:NHOQ|CCH79_00020759-RA_mrna;partial=true;product=hypothetical	protein;protein_id=PWA33436.1
LG01	Genbank	region	462503	468179	.	-	.	ID=NHOQ01000073.1:1..5677;Dbxref=taxon:33528;dev-stage=adult;gbkey=Src;isolate=NE01/NJP1002.9;isolation-source=stream	bed;mol_type=genomic	DNA;sex=male;tissue-type=muscle
LG01	Genbank	gene	463252	468116	.	+	.	ID=gene-CCH79_00020793;Name=CCH79_00020793;gbkey=Gene;gene_biotype=protein_coding;locus_tag=CCH79_00020793;partial=true;start_range=.,64
LG01	Genbank	mRNA	463252	468116	.	+	.	ID=rna-gnl|WGS:NHOQ|CCH79_00020793-RA_mrna;Parent=gene-CCH79_00020793;gbkey=mRNA;locus_tag=CCH79_00020793;orig_protein_id=gnl|WGS:NHOQ|CCH79_00020793-RA;orig_transcript_id=gnl|WGS:NHOQ|CCH79_00020793-RA_mrna;partial=true;product=hypothetical	protein;start_range=.,64
LG01	Genbank	exon	463252	463316	.	+	.	ID=exon-gnl|WGS:NHOQ|CCH79_00020793-RA_mrna-1;Parent=rna-gnl|WGS:NHOQ|CCH79_00020793-RA_mrna;gbkey=mRNA;locus_tag=CCH79_00020793;orig_protein_id=gnl|WGS:NHOQ|CCH79_00020793-RA;orig_transcript_id=gnl|WGS:NHOQ|CCH79_00020793-RA_mrna;partial=true;product=hypothetical	protein
LG01	Genbank	exon	463394	464078	.	+	.	ID=exon-gnl|WGS:NHOQ|CCH79_00020793-RA_mrna-2;Parent=rna-gnl|WGS:NHOQ|CCH79_00020793-RA_mrna;gbkey=mRNA;locus_tag=CCH79_00020793;orig_protein_id=gnl|WGS:NHOQ|CCH79_00020793-RA;orig_transcript_id=gnl|WGS:NHOQ|CCH79_00020793-RA_mrna;partial=true;product=hypothetical	protein
LG01	Genbank	exon	465429	465584	.	+	.	ID=exon-gnl|WGS:NHOQ|CCH79_00020793-RA_mrna-3;Parent=rna-gnl|WGS:NHOQ|CCH79_00020793-RA_mrna;gbkey=mRNA;locus_tag=CCH79_00020793;orig_protein_id=gnl|WGS:NHOQ|CCH79_00020793-RA;orig_transcript_id=gnl|WGS:NHOQ|CCH79_00020793-RA_mrna;partial=true;product=hypothetical	protein
LG01	Genbank	exon	466993	467328	.	+	.	ID=exon-gnl|WGS:NHOQ|CCH79_00020793-RA_mrna-4;Parent=rna-gnl|WGS:NHOQ|CCH79_00020793-RA_mrna;gbkey=mRNA;locus_tag=CCH79_00020793;orig_protein_id=gnl|WGS:NHOQ|CCH79_00020793-RA;orig_transcript_id=gnl|WGS:NHOQ|CCH79_00020793-RA_mrna;partial=true;product=hypothetical	protein
LG01	Genbank	exon	467697	467821	.	+	.	ID=exon-gnl|WGS:NHOQ|CCH79_00020793-RA_mrna-5;Parent=rna-gnl|WGS:NHOQ|CCH79_00020793-RA_mrna;gbkey=mRNA;locus_tag=CCH79_00020793;orig_protein_id=gnl|WGS:NHOQ|CCH79_00020793-RA;orig_transcript_id=gnl|WGS:NHOQ|CCH79_00020793-RA_mrna;partial=true;product=hypothetical	protein
LG01	Genbank	exon	467928	468116	.	+	.	ID=exon-gnl|WGS:NHOQ|CCH79_00020793-RA_mrna-6;Parent=rna-gnl|WGS:NHOQ|CCH79_00020793-RA_mrna;gbkey=mRNA;locus_tag=CCH79_00020793;orig_protein_id=gnl|WGS:NHOQ|CCH79_00020793-RA;orig_transcript_id=gnl|WGS:NHOQ|CCH79_00020793-RA_mrna;partial=true;product=hypothetical	protein;start_range=.,64
LG01	Genbank	CDS	463260	463316	.	+	0	ID=cds-PWA33311.1;Parent=rna-gnl|WGS:NHOQ|CCH79_00020793-RA_mrna;Dbxref=NCBI_GP:PWA33311.1;Name=PWA33311.1;gbkey=CDS;locus_tag=CCH79_00020793;orig_transcript_id=gnl|WGS:NHOQ|CCH79_00020793-RA_mrna;partial=true;product=hypothetical	protein;protein_id=PWA33311.1
LG01	Genbank	CDS	463394	464078	.	+	0	ID=cds-PWA33311.1;Parent=rna-gnl|WGS:NHOQ|CCH79_00020793-RA_mrna;Dbxref=NCBI_GP:PWA33311.1;Name=PWA33311.1;gbkey=CDS;locus_tag=CCH79_00020793;orig_transcript_id=gnl|WGS:NHOQ|CCH79_00020793-RA_mrna;partial=true;product=hypothetical	protein;protein_id=PWA33311.1
LG01	Genbank	CDS	465429	465584	.	+	2	ID=cds-PWA33311.1;Parent=rna-gnl|WGS:NHOQ|CCH79_00020793-RA_mrna;Dbxref=NCBI_GP:PWA33311.1;Name=PWA33311.1;gbkey=CDS;locus_tag=CCH79_00020793;orig_transcript_id=gnl|WGS:NHOQ|CCH79_00020793-RA_mrna;partial=true;product=hypothetical	protein;protein_id=PWA33311.1
LG01	Genbank	CDS	466993	467328	.	+	2	ID=cds-PWA33311.1;Parent=rna-gnl|WGS:NHOQ|CCH79_00020793-RA_mrna;Dbxref=NCBI_GP:PWA33311.1;Name=PWA33311.1;gbkey=CDS;locus_tag=CCH79_00020793;orig_transcript_id=gnl|WGS:NHOQ|CCH79_00020793-RA_mrna;partial=true;product=hypothetical	protein;protein_id=PWA33311.1
LG01	Genbank	CDS	467697	467821	.	+	2	ID=cds-PWA33311.1;Parent=rna-gnl|WGS:NHOQ|CCH79_00020793-RA_mrna;Dbxref=NCBI_GP:PWA33311.1;Name=PWA33311.1;gbkey=CDS;locus_tag=CCH79_00020793;orig_transcript_id=gnl|WGS:NHOQ|CCH79_00020793-RA_mrna;partial=true;product=hypothetical	protein;protein_id=PWA33311.1
LG01	Genbank	CDS	467928	468116	.	+	0	ID=cds-PWA33311.1;Parent=rna-gnl|WGS:NHOQ|CCH79_00020793-RA_mrna;Dbxref=NCBI_GP:PWA33311.1;Name=PWA33311.1;gbkey=CDS;locus_tag=CCH79_00020793;orig_transcript_id=gnl|WGS:NHOQ|CCH79_00020793-RA_mrna;partial=true;product=hypothetical	protein;protein_id=PWA33311.1;start_range=.,64
LG01	Genbank	region	3838	7516	.	-	.	ID=NHOQ01000075.1:1..3679;Dbxref=taxon:33528;dev-stage=adult;gbkey=Src;isolate=NE01/NJP1002.9;isolation-source=stream	bed;mol_type=genomic	DNA;sex=male;tissue-type=muscle
LG01	Genbank	region	6502000	7878251	.	-	.	ID=NHOQ01000099.1:1..1376252;Dbxref=taxon:33528;dev-stage=adult;gbkey=Src;isolate=NE01/NJP1002.9;isolation-source=stream	bed;mol_type=genomic	DNA;sex=male;tissue-type=muscle
LG01	Genbank	gene	7864546	7875682	.	+	.	ID=gene-CCH79_00016849;Name=CCH79_00016849;gbkey=Gene;gene_biotype=protein_coding;locus_tag=CCH79_00016849
LG01	Genbank	mRNA	7864546	7875682	.	+	.	ID=rna-gnl|WGS:NHOQ|CCH79_00016849-RA_mrna;Parent=gene-CCH79_00016849;gbkey=mRNA;locus_tag=CCH79_00016849;orig_protein_id=gnl|WGS:NHOQ|CCH79_00016849-RA;orig_transcript_id=gnl|WGS:NHOQ|CCH79_00016849-RA_mrna;product=hypothetical	protein
LG01	Genbank	exon	7864546	7864588	.	+	.	ID=exon-gnl|WGS:NHOQ|CCH79_00016849-RA_mrna-1;Parent=rna-gnl|WGS:NHOQ|CCH79_00016849-RA_mrna;gbkey=mRNA;locus_tag=CCH79_00016849;orig_protein_id=gnl|WGS:NHOQ|CCH79_00016849-RA;orig_transcript_id=gnl|WGS:NHOQ|CCH79_00016849-RA_mrna;product=hypothetical	protein
LG01	Genbank	exon	7868562	7868669	.	+	.	ID=exon-gnl|WGS:NHOQ|CCH79_00016849-RA_mrna-2;Parent=rna-gnl|WGS:NHOQ|CCH79_00016849-RA_mrna;gbkey=mRNA;locus_tag=CCH79_00016849;orig_protein_id=gnl|WGS:NHOQ|CCH79_00016849-RA;orig_transcript_id=gnl|WGS:NHOQ|CCH79_00016849-RA_mrna;product=hypothetical	protein
LG01	Genbank	exon	7868982	7869093	.	+	.	ID=exon-gnl|WGS:NHOQ|CCH79_00016849-RA_mrna-3;Parent=rna-gnl|WGS:NHOQ|CCH79_00016849-RA_mrna;gbkey=mRNA;locus_tag=CCH79_00016849;orig_protein_id=gnl|WGS:NHOQ|CCH79_00016849-RA;orig_transcript_id=gnl|WGS:NHOQ|CCH79_00016849-RA_mrna;product=hypothetical	protein
LG01	Genbank	exon	7871916	7872642	.	+	.	ID=exon-gnl|WGS:NHOQ|CCH79_00016849-RA_mrna-4;Parent=rna-gnl|WGS:NHOQ|CCH79_00016849-RA_mrna;gbkey=mRNA;locus_tag=CCH79_00016849;orig_protein_id=gnl|WGS:NHOQ|CCH79_00016849-RA;orig_transcript_id=gnl|WGS:NHOQ|CCH79_00016849-RA_mrna;product=hypothetical	protein
LG01	Genbank	exon	7872812	7872901	.	+	.	ID=exon-gnl|WGS:NHOQ|CCH79_00016849-RA_mrna-5;Parent=rna-gnl|WGS:NHOQ|CCH79_00016849-RA_mrna;gbkey=mRNA;locus_tag=CCH79_00016849;orig_protein_id=gnl|WGS:NHOQ|CCH79_00016849-RA;orig_transcript_id=gnl|WGS:NHOQ|CCH79_00016849-RA_mrna;product=hypothetical	protein
LG01	Genbank	exon	7872978	7873326	.	+	.	ID=exon-gnl|WGS:NHOQ|CCH79_00016849-RA_mrna-6;Parent=rna-gnl|WGS:NHOQ|CCH79_00016849-RA_mrna;gbkey=mRNA;locus_tag=CCH79_00016849;orig_protein_id=gnl|WGS:NHOQ|CCH79_00016849-RA;orig_transcript_id=gnl|WGS:NHOQ|CCH79_00016849-RA_mrna;product=hypothetical	protein
LG01	Genbank	exon	7874716	7874917	.	+	.	ID=exon-gnl|WGS:NHOQ|CCH79_00016849-RA_mrna-7;Parent=rna-gnl|WGS:NHOQ|CCH79_00016849-RA_mrna;gbkey=mRNA;locus_tag=CCH79_00016849;orig_protein_id=gnl|WGS:NHOQ|CCH79_00016849-RA;orig_transcript_id=gnl|WGS:NHOQ|CCH79_00016849-RA_mrna;product=hypothetical	protein
LG01	Genbank	exon	7875604	7875682	.	+	.	ID=exon-gnl|WGS:NHOQ|CCH79_00016849-RA_mrna-8;Parent=rna-gnl|WGS:NHOQ|CCH79_00016849-RA_mrna;gbkey=mRNA;locus_tag=CCH79_00016849;orig_protein_id=gnl|WGS:NHOQ|CCH79_00016849-RA;orig_transcript_id=gnl|WGS:NHOQ|CCH79_00016849-RA_mrna;product=hypothetical	protein
LG01	Genbank	CDS	7864546	7864588	.	+	0	ID=cds-PWA32980.1;Parent=rna-gnl|WGS:NHOQ|CCH79_00016849-RA_mrna;Dbxref=NCBI_GP:PWA32980.1;Name=PWA32980.1;gbkey=CDS;locus_tag=CCH79_00016849;orig_transcript_id=gnl|WGS:NHOQ|CCH79_00016849-RA_mrna;product=hypothetical	protein;protein_id=PWA32980.1
LG01	Genbank	CDS	7868562	7868669	.	+	2	ID=cds-PWA32980.1;Parent=rna-gnl|WGS:NHOQ|CCH79_00016849-RA_mrna;Dbxref=NCBI_GP:PWA32980.1;Name=PWA32980.1;gbkey=CDS;locus_tag=CCH79_00016849;orig_transcript_id=gnl|WGS:NHOQ|CCH79_00016849-RA_mrna;product=hypothetical	protein;protein_id=PWA32980.1
LG01	Genbank	CDS	7868982	7869093	.	+	2	ID=cds-PWA32980.1;Parent=rna-gnl|WGS:NHOQ|CCH79_00016849-RA_mrna;Dbxref=NCBI_GP:PWA32980.1;Name=PWA32980.1;gbkey=CDS;locus_tag=CCH79_00016849;orig_transcript_id=gnl|WGS:NHOQ|CCH79_00016849-RA_mrna;product=hypothetical	protein;protein_id=PWA32980.1
LG01	Genbank	CDS	7871916	7872642	.	+	1	ID=cds-PWA32980.1;Parent=rna-gnl|WGS:NHOQ|CCH79_00016849-RA_mrna;Dbxref=NCBI_GP:PWA32980.1;Name=PWA32980.1;gbkey=CDS;locus_tag=CCH79_00016849;orig_transcript_id=gnl|WGS:NHOQ|CCH79_00016849-RA_mrna;product=hypothetical	protein;protein_id=PWA32980.1
LG01	Genbank	CDS	7872812	7872901	.	+	0	ID=cds-PWA32980.1;Parent=rna-gnl|WGS:NHOQ|CCH79_00016849-RA_mrna;Dbxref=NCBI_GP:PWA32980.1;Name=PWA32980.1;gbkey=CDS;locus_tag=CCH79_00016849;orig_transcript_id=gnl|WGS:NHOQ|CCH79_00016849-RA_mrna;product=hypothetical	protein;protein_id=PWA32980.1
LG01	Genbank	CDS	7872978	7873326	.	+	0	ID=cds-PWA32980.1;Parent=rna-gnl|WGS:NHOQ|CCH79_00016849-RA_mrna;Dbxref=NCBI_GP:PWA32980.1;Name=PWA32980.1;gbkey=CDS;locus_tag=CCH79_00016849;orig_transcript_id=gnl|WGS:NHOQ|CCH79_00016849-RA_mrna;product=hypothetical	protein;protein_id=PWA32980.1
LG01	Genbank	CDS	7874716	7874917	.	+	2	ID=cds-PWA32980.1;Parent=rna-gnl|WGS:NHOQ|CCH79_00016849-RA_mrna;Dbxref=NCBI_GP:PWA32980.1;Name=PWA32980.1;gbkey=CDS;locus_tag=CCH79_00016849;orig_transcript_id=gnl|WGS:NHOQ|CCH79_00016849-RA_mrna;product=hypothetical	protein;protein_id=PWA32980.1
LG01	Genbank	CDS	7875604	7875682	.	+	1	ID=cds-PWA32980.1;Parent=rna-gnl|WGS:NHOQ|CCH79_00016849-RA_mrna;Dbxref=NCBI_GP:PWA32980.1;Name=PWA32980.1;gbkey=CDS;locus_tag=CCH79_00016849;orig_transcript_id=gnl|WGS:NHOQ|CCH79_00016849-RA_mrna;product=hypothetical	protein;protein_id=PWA32980.1
LG01	Genbank	gene	7841414	7866264	.	-	.	ID=gene-CCH79_00016850;Name=CCH79_00016850;gbkey=Gene;gene_biotype=protein_coding;locus_tag=CCH79_00016850;partial=true;start_range=.,11988
LG01	Genbank	mRNA	7841414	7866264	.	-	.	ID=rna-gnl|WGS:NHOQ|CCH79_00016850-RA_mrna;Parent=gene-CCH79_00016850;gbkey=mRNA;locus_tag=CCH79_00016850;orig_protein_id=gnl|WGS:NHOQ|CCH79_00016850-RA;orig_transcript_id=gnl|WGS:NHOQ|CCH79_00016850-RA_mrna;partial=true;product=hypothetical	protein;start_range=.,11988
LG01	Genbank	exon	7866187	7866264	.	-	.	ID=exon-gnl|WGS:NHOQ|CCH79_00016850-RA_mrna-1;Parent=rna-gnl|WGS:NHOQ|CCH79_00016850-RA_mrna;gbkey=mRNA;locus_tag=CCH79_00016850;orig_protein_id=gnl|WGS:NHOQ|CCH79_00016850-RA;orig_transcript_id=gnl|WGS:NHOQ|CCH79_00016850-RA_mrna;partial=true;product=hypothetical	protein;start_range=.,11988
LG01	Genbank	exon	7864450	7864631	.	-	.	ID=exon-gnl|WGS:NHOQ|CCH79_00016850-RA_mrna-2;Parent=rna-gnl|WGS:NHOQ|CCH79_00016850-RA_mrna;gbkey=mRNA;locus_tag=CCH79_00016850;orig_protein_id=gnl|WGS:NHOQ|CCH79_00016850-RA;orig_transcript_id=gnl|WGS:NHOQ|CCH79_00016850-RA_mrna;partial=true;product=hypothetical	protein
LG01	Genbank	exon	7864103	7864210	.	-	.	ID=exon-gnl|WGS:NHOQ|CCH79_00016850-RA_mrna-3;Parent=rna-gnl|WGS:NHOQ|CCH79_00016850-RA_mrna;gbkey=mRNA;locus_tag=CCH79_00016850;orig_protein_id=gnl|WGS:NHOQ|CCH79_00016850-RA;orig_transcript_id=gnl|WGS:NHOQ|CCH79_00016850-RA_mrna;partial=true;product=hypothetical	protein
LG01	Genbank	exon	7862564	7862686	.	-	.	ID=exon-gnl|WGS:NHOQ|CCH79_00016850-RA_mrna-4;Parent=rna-gnl|WGS:NHOQ|CCH79_00016850-RA_mrna;gbkey=mRNA;locus_tag=CCH79_00016850;orig_protein_id=gnl|WGS:NHOQ|CCH79_00016850-RA;orig_transcript_id=gnl|WGS:NHOQ|CCH79_00016850-RA_mrna;partial=true;product=hypothetical	protein
LG01	Genbank	exon	7862274	7862468	.	-	.	ID=exon-gnl|WGS:NHOQ|CCH79_00016850-RA_mrna-5;Parent=rna-gnl|WGS:NHOQ|CCH79_00016850-RA_mrna;gbkey=mRNA;locus_tag=CCH79_00016850;orig_protein_id=gnl|WGS:NHOQ|CCH79_00016850-RA;orig_transcript_id=gnl|WGS:NHOQ|CCH79_00016850-RA_mrna;partial=true;product=hypothetical	protein
LG01	Genbank	exon	7861712	7861825	.	-	.	ID=exon-gnl|WGS:NHOQ|CCH79_00016850-RA_mrna-6;Parent=rna-gnl|WGS:NHOQ|CCH79_00016850-RA_mrna;gbkey=mRNA;locus_tag=CCH79_00016850;orig_protein_id=gnl|WGS:NHOQ|CCH79_00016850-RA;orig_transcript_id=gnl|WGS:NHOQ|CCH79_00016850-RA_mrna;partial=true;product=hypothetical	protein
LG01	Genbank	exon	7860453	7860554	.	-	.	ID=exon-gnl|WGS:NHOQ|CCH79_00016850-RA_mrna-7;Parent=rna-gnl|WGS:NHOQ|CCH79_00016850-RA_mrna;gbkey=mRNA;locus_tag=CCH79_00016850;orig_protein_id=gnl|WGS:NHOQ|CCH79_00016850-RA;orig_transcript_id=gnl|WGS:NHOQ|CCH79_00016850-RA_mrna;partial=true;product=hypothetical	protein
LG01	Genbank	exon	7860036	7860073	.	-	.	ID=exon-gnl|WGS:NHOQ|CCH79_00016850-RA_mrna-8;Parent=rna-gnl|WGS:NHOQ|CCH79_00016850-RA_mrna;gbkey=mRNA;locus_tag=CCH79_00016850;orig_protein_id=gnl|WGS:NHOQ|CCH79_00016850-RA;orig_transcript_id=gnl|WGS:NHOQ|CCH79_00016850-RA_mrna;partial=true;product=hypothetical	protein
LG01	Genbank	exon	7855059	7855145	.	-	.	ID=exon-gnl|WGS:NHOQ|CCH79_00016850-RA_mrna-9;Parent=rna-gnl|WGS:NHOQ|CCH79_00016850-RA_mrna;gbkey=mRNA;locus_tag=CCH79_00016850;orig_protein_id=gnl|WGS:NHOQ|CCH79_00016850-RA;orig_transcript_id=gnl|WGS:NHOQ|CCH79_00016850-RA_mrna;partial=true;product=hypothetical	protein
LG01	Genbank	exon	7854584	7854676	.	-	.	ID=exon-gnl|WGS:NHOQ|CCH79_00016850-RA_mrna-10;Parent=rna-gnl|WGS:NHOQ|CCH79_00016850-RA_mrna;gbkey=mRNA;locus_tag=CCH79_00016850;orig_protein_id=gnl|WGS:NHOQ|CCH79_00016850-RA;orig_transcript_id=gnl|WGS:NHOQ|CCH79_00016850-RA_mrna;partial=true;product=hypothetical	protein
LG01	Genbank	exon	7853998	7854109	.	-	.	ID=exon-gnl|WGS:NHOQ|CCH79_00016850-RA_mrna-11;Parent=rna-gnl|WGS:NHOQ|CCH79_00016850-RA_mrna;gbkey=mRNA;locus_tag=CCH79_00016850;orig_protein_id=gnl|WGS:NHOQ|CCH79_00016850-RA;orig_transcript_id=gnl|WGS:NHOQ|CCH79_00016850-RA_mrna;partial=true;product=hypothetical	protein
LG01	Genbank	exon	7853447	7853489	.	-	.	ID=exon-gnl|WGS:NHOQ|CCH79_00016850-RA_mrna-12;Parent=rna-gnl|WGS:NHOQ|CCH79_00016850-RA_mrna;gbkey=mRNA;locus_tag=CCH79_00016850;orig_protein_id=gnl|WGS:NHOQ|CCH79_00016850-RA;orig_transcript_id=gnl|WGS:NHOQ|CCH79_00016850-RA_mrna;partial=true;product=hypothetical	protein
LG01	Genbank	exon	7853307	7853357	.	-	.	ID=exon-gnl|WGS:NHOQ|CCH79_00016850-RA_mrna-13;Parent=rna-gnl|WGS:NHOQ|CCH79_00016850-RA_mrna;gbkey=mRNA;locus_tag=CCH79_00016850;orig_protein_id=gnl|WGS:NHOQ|CCH79_00016850-RA;orig_transcript_id=gnl|WGS:NHOQ|CCH79_00016850-RA_mrna;partial=true;product=hypothetical	protein
LG01	Genbank	exon	7852176	7852363	.	-	.	ID=exon-gnl|WGS:NHOQ|CCH79_00016850-RA_mrna-14;Parent=rna-gnl|WGS:NHOQ|CCH79_00016850-RA_mrna;gbkey=mRNA;locus_tag=CCH79_00016850;orig_protein_id=gnl|WGS:NHOQ|CCH79_00016850-RA;orig_transcript_id=gnl|WGS:NHOQ|CCH79_00016850-RA_mrna;partial=true;product=hypothetical	protein
LG01	Genbank	exon	7850728	7850835	.	-	.	ID=exon-gnl|WGS:NHOQ|CCH79_00016850-RA_mrna-15;Parent=rna-gnl|WGS:NHOQ|CCH79_00016850-RA_mrna;gbkey=mRNA;locus_tag=CCH79_00016850;orig_protein_id=gnl|WGS:NHOQ|CCH79_00016850-RA;orig_transcript_id=gnl|WGS:NHOQ|CCH79_00016850-RA_mrna;partial=true;product=hypothetical	protein
LG01	Genbank	exon	7848777	7848899	.	-	.	ID=exon-gnl|WGS:NHOQ|CCH79_00016850-RA_mrna-16;Parent=rna-gnl|WGS:NHOQ|CCH79_00016850-RA_mrna;gbkey=mRNA;locus_tag=CCH79_00016850;orig_protein_id=gnl|WGS:NHOQ|CCH79_00016850-RA;orig_transcript_id=gnl|WGS:NHOQ|CCH79_00016850-RA_mrna;partial=true;product=hypothetical	protein
LG01	Genbank	exon	7848487	7848681	.	-	.	ID=exon-gnl|WGS:NHOQ|CCH79_00016850-RA_mrna-17;Parent=rna-gnl|WGS:NHOQ|CCH79_00016850-RA_mrna;gbkey=mRNA;locus_tag=CCH79_00016850;orig_protein_id=gnl|WGS:NHOQ|CCH79_00016850-RA;orig_transcript_id=gnl|WGS:NHOQ|CCH79_00016850-RA_mrna;partial=true;product=hypothetical	protein
LG01	Genbank	exon	7848235	7848369	.	-	.	ID=exon-gnl|WGS:NHOQ|CCH79_00016850-RA_mrna-18;Parent=rna-gnl|WGS:NHOQ|CCH79_00016850-RA_mrna;gbkey=mRNA;locus_tag=CCH79_00016850;orig_protein_id=gnl|WGS:NHOQ|CCH79_00016850-RA;orig_transcript_id=gnl|WGS:NHOQ|CCH79_00016850-RA_mrna;partial=true;product=hypothetical	protein
LG01	Genbank	exon	7847808	7847912	.	-	.	ID=exon-gnl|WGS:NHOQ|CCH79_00016850-RA_mrna-19;Parent=rna-gnl|WGS:NHOQ|CCH79_00016850-RA_mrna;gbkey=mRNA;locus_tag=CCH79_00016850;orig_protein_id=gnl|WGS:NHOQ|CCH79_00016850-RA;orig_transcript_id=gnl|WGS:NHOQ|CCH79_00016850-RA_mrna;partial=true;product=hypothetical	protein
LG01	Genbank	exon	7844408	7844518	.	-	.	ID=exon-gnl|WGS:NHOQ|CCH79_00016850-RA_mrna-20;Parent=rna-gnl|WGS:NHOQ|CCH79_00016850-RA_mrna;gbkey=mRNA;locus_tag=CCH79_00016850;orig_protein_id=gnl|WGS:NHOQ|CCH79_00016850-RA;orig_transcript_id=gnl|WGS:NHOQ|CCH79_00016850-RA_mrna;partial=true;product=hypothetical	protein
LG01	Genbank	exon	7841709	7841739	.	-	.	ID=exon-gnl|WGS:NHOQ|CCH79_00016850-RA_mrna-21;Parent=rna-gnl|WGS:NHOQ|CCH79_00016850-RA_mrna;gbkey=mRNA;locus_tag=CCH79_00016850;orig_protein_id=gnl|WGS:NHOQ|CCH79_00016850-RA;orig_transcript_id=gnl|WGS:NHOQ|CCH79_00016850-RA_mrna;partial=true;product=hypothetical	protein
LG01	Genbank	exon	7841414	7841578	.	-	.	ID=exon-gnl|WGS:NHOQ|CCH79_00016850-RA_mrna-22;Parent=rna-gnl|WGS:NHOQ|CCH79_00016850-RA_mrna;gbkey=mRNA;locus_tag=CCH79_00016850;orig_protein_id=gnl|WGS:NHOQ|CCH79_00016850-RA;orig_transcript_id=gnl|WGS:NHOQ|CCH79_00016850-RA_mrna;partial=true;product=hypothetical	protein
LG01	Genbank	CDS	7866187	7866264	.	-	0	ID=cds-PWA32969.1;Parent=rna-gnl|WGS:NHOQ|CCH79_00016850-RA_mrna;Dbxref=NCBI_GP:PWA32969.1;Name=PWA32969.1;gbkey=CDS;locus_tag=CCH79_00016850;orig_transcript_id=gnl|WGS:NHOQ|CCH79_00016850-RA_mrna;partial=true;product=hypothetical	protein;protein_id=PWA32969.1;start_range=.,11988
LG01	Genbank	CDS	7864450	7864631	.	-	0	ID=cds-PWA32969.1;Parent=rna-gnl|WGS:NHOQ|CCH79_00016850-RA_mrna;Dbxref=NCBI_GP:PWA32969.1;Name=PWA32969.1;gbkey=CDS;locus_tag=CCH79_00016850;orig_transcript_id=gnl|WGS:NHOQ|CCH79_00016850-RA_mrna;partial=true;product=hypothetical	protein;protein_id=PWA32969.1
LG01	Genbank	CDS	7864103	7864210	.	-	1	ID=cds-PWA32969.1;Parent=rna-gnl|WGS:NHOQ|CCH79_00016850-RA_mrna;Dbxref=NCBI_GP:PWA32969.1;Name=PWA32969.1;gbkey=CDS;locus_tag=CCH79_00016850;orig_transcript_id=gnl|WGS:NHOQ|CCH79_00016850-RA_mrna;partial=true;product=hypothetical	protein;protein_id=PWA32969.1
LG01	Genbank	CDS	7862564	7862686	.	-	1	ID=cds-PWA32969.1;Parent=rna-gnl|WGS:NHOQ|CCH79_00016850-RA_mrna;Dbxref=NCBI_GP:PWA32969.1;Name=PWA32969.1;gbkey=CDS;locus_tag=CCH79_00016850;orig_transcript_id=gnl|WGS:NHOQ|CCH79_00016850-RA_mrna;partial=true;product=hypothetical	protein;protein_id=PWA32969.1
LG01	Genbank	CDS	7862274	7862468	.	-	1	ID=cds-PWA32969.1;Parent=rna-gnl|WGS:NHOQ|CCH79_00016850-RA_mrna;Dbxref=NCBI_GP:PWA32969.1;Name=PWA32969.1;gbkey=CDS;locus_tag=CCH79_00016850;orig_transcript_id=gnl|WGS:NHOQ|CCH79_00016850-RA_mrna;partial=true;product=hypothetical	protein;protein_id=PWA32969.1
LG01	Genbank	CDS	7861712	7861825	.	-	1	ID=cds-PWA32969.1;Parent=rna-gnl|WGS:NHOQ|CCH79_00016850-RA_mrna;Dbxref=NCBI_GP:PWA32969.1;Name=PWA32969.1;gbkey=CDS;locus_tag=CCH79_00016850;orig_transcript_id=gnl|WGS:NHOQ|CCH79_00016850-RA_mrna;partial=true;product=hypothetical	protein;protein_id=PWA32969.1
LG01	Genbank	CDS	7860453	7860554	.	-	1	ID=cds-PWA32969.1;Parent=rna-gnl|WGS:NHOQ|CCH79_00016850-RA_mrna;Dbxref=NCBI_GP:PWA32969.1;Name=PWA32969.1;gbkey=CDS;locus_tag=CCH79_00016850;orig_transcript_id=gnl|WGS:NHOQ|CCH79_00016850-RA_mrna;partial=true;product=hypothetical	protein;protein_id=PWA32969.1
LG01	Genbank	CDS	7860036	7860073	.	-	1	ID=cds-PWA32969.1;Parent=rna-gnl|WGS:NHOQ|CCH79_00016850-RA_mrna;Dbxref=NCBI_GP:PWA32969.1;Name=PWA32969.1;gbkey=CDS;locus_tag=CCH79_00016850;orig_transcript_id=gnl|WGS:NHOQ|CCH79_00016850-RA_mrna;partial=true;product=hypothetical	protein;protein_id=PWA32969.1
LG01	Genbank	CDS	7855059	7855145	.	-	2	ID=cds-PWA32969.1;Parent=rna-gnl|WGS:NHOQ|CCH79_00016850-RA_mrna;Dbxref=NCBI_GP:PWA32969.1;Name=PWA32969.1;gbkey=CDS;locus_tag=CCH79_00016850;orig_transcript_id=gnl|WGS:NHOQ|CCH79_00016850-RA_mrna;partial=true;product=hypothetical	protein;protein_id=PWA32969.1
LG01	Genbank	CDS	7854584	7854676	.	-	2	ID=cds-PWA32969.1;Parent=rna-gnl|WGS:NHOQ|CCH79_00016850-RA_mrna;Dbxref=NCBI_GP:PWA32969.1;Name=PWA32969.1;gbkey=CDS;locus_tag=CCH79_00016850;orig_transcript_id=gnl|WGS:NHOQ|CCH79_00016850-RA_mrna;partial=true;product=hypothetical	protein;protein_id=PWA32969.1
LG01	Genbank	CDS	7853998	7854109	.	-	2	ID=cds-PWA32969.1;Parent=rna-gnl|WGS:NHOQ|CCH79_00016850-RA_mrna;Dbxref=NCBI_GP:PWA32969.1;Name=PWA32969.1;gbkey=CDS;locus_tag=CCH79_00016850;orig_transcript_id=gnl|WGS:NHOQ|CCH79_00016850-RA_mrna;partial=true;product=hypothetical	protein;protein_id=PWA32969.1
LG01	Genbank	CDS	7853447	7853489	.	-	1	ID=cds-PWA32969.1;Parent=rna-gnl|WGS:NHOQ|CCH79_00016850-RA_mrna;Dbxref=NCBI_GP:PWA32969.1;Name=PWA32969.1;gbkey=CDS;locus_tag=CCH79_00016850;orig_transcript_id=gnl|WGS:NHOQ|CCH79_00016850-RA_mrna;partial=true;product=hypothetical	protein;protein_id=PWA32969.1
LG01	Genbank	CDS	7853307	7853357	.	-	0	ID=cds-PWA32969.1;Parent=rna-gnl|WGS:NHOQ|CCH79_00016850-RA_mrna;Dbxref=NCBI_GP:PWA32969.1;Name=PWA32969.1;gbkey=CDS;locus_tag=CCH79_00016850;orig_transcript_id=gnl|WGS:NHOQ|CCH79_00016850-RA_mrna;partial=true;product=hypothetical	protein;protein_id=PWA32969.1
LG01	Genbank	CDS	7852176	7852363	.	-	0	ID=cds-PWA32969.1;Parent=rna-gnl|WGS:NHOQ|CCH79_00016850-RA_mrna;Dbxref=NCBI_GP:PWA32969.1;Name=PWA32969.1;gbkey=CDS;locus_tag=CCH79_00016850;orig_transcript_id=gnl|WGS:NHOQ|CCH79_00016850-RA_mrna;partial=true;product=hypothetical	protein;protein_id=PWA32969.1
LG01	Genbank	CDS	7850728	7850835	.	-	1	ID=cds-PWA32969.1;Parent=rna-gnl|WGS:NHOQ|CCH79_00016850-RA_mrna;Dbxref=NCBI_GP:PWA32969.1;Name=PWA32969.1;gbkey=CDS;locus_tag=CCH79_00016850;orig_transcript_id=gnl|WGS:NHOQ|CCH79_00016850-RA_mrna;partial=true;product=hypothetical	protein;protein_id=PWA32969.1
LG01	Genbank	CDS	7848777	7848899	.	-	1	ID=cds-PWA32969.1;Parent=rna-gnl|WGS:NHOQ|CCH79_00016850-RA_mrna;Dbxref=NCBI_GP:PWA32969.1;Name=PWA32969.1;gbkey=CDS;locus_tag=CCH79_00016850;orig_transcript_id=gnl|WGS:NHOQ|CCH79_00016850-RA_mrna;partial=true;product=hypothetical	protein;protein_id=PWA32969.1
LG01	Genbank	CDS	7848487	7848681	.	-	1	ID=cds-PWA32969.1;Parent=rna-gnl|WGS:NHOQ|CCH79_00016850-RA_mrna;Dbxref=NCBI_GP:PWA32969.1;Name=PWA32969.1;gbkey=CDS;locus_tag=CCH79_00016850;orig_transcript_id=gnl|WGS:NHOQ|CCH79_00016850-RA_mrna;partial=true;product=hypothetical	protein;protein_id=PWA32969.1
LG01	Genbank	CDS	7848235	7848369	.	-	1	ID=cds-PWA32969.1;Parent=rna-gnl|WGS:NHOQ|CCH79_00016850-RA_mrna;Dbxref=NCBI_GP:PWA32969.1;Name=PWA32969.1;gbkey=CDS;locus_tag=CCH79_00016850;orig_transcript_id=gnl|WGS:NHOQ|CCH79_00016850-RA_mrna;partial=true;product=hypothetical	protein;protein_id=PWA32969.1
LG01	Genbank	CDS	7847808	7847912	.	-	1	ID=cds-PWA32969.1;Parent=rna-gnl|WGS:NHOQ|CCH79_00016850-RA_mrna;Dbxref=NCBI_GP:PWA32969.1;Name=PWA32969.1;gbkey=CDS;locus_tag=CCH79_00016850;orig_transcript_id=gnl|WGS:NHOQ|CCH79_00016850-RA_mrna;partial=true;product=hypothetical	protein;protein_id=PWA32969.1
LG01	Genbank	CDS	7844408	7844518	.	-	1	ID=cds-PWA32969.1;Parent=rna-gnl|WGS:NHOQ|CCH79_00016850-RA_mrna;Dbxref=NCBI_GP:PWA32969.1;Name=PWA32969.1;gbkey=CDS;locus_tag=CCH79_00016850;orig_transcript_id=gnl|WGS:NHOQ|CCH79_00016850-RA_mrna;partial=true;product=hypothetical	protein;protein_id=PWA32969.1
LG01	Genbank	CDS	7841709	7841739	.	-	1	ID=cds-PWA32969.1;Parent=rna-gnl|WGS:NHOQ|CCH79_00016850-RA_mrna;Dbxref=NCBI_GP:PWA32969.1;Name=PWA32969.1;gbkey=CDS;locus_tag=CCH79_00016850;orig_transcript_id=gnl|WGS:NHOQ|CCH79_00016850-RA_mrna;partial=true;product=hypothetical	protein;protein_id=PWA32969.1
LG01	Genbank	CDS	7841414	7841578	.	-	0	ID=cds-PWA32969.1;Parent=rna-gnl|WGS:NHOQ|CCH79_00016850-RA_mrna;Dbxref=NCBI_GP:PWA32969.1;Name=PWA32969.1;gbkey=CDS;locus_tag=CCH79_00016850;orig_transcript_id=gnl|WGS:NHOQ|CCH79_00016850-RA_mrna;partial=true;product=hypothetical	protein;protein_id=PWA32969.1
LG01	Genbank	gene	7836640	7860535	.	+	.	ID=gene-CCH79_00016851;Name=CCH79_00016851;gbkey=Gene;gene_biotype=protein_coding;locus_tag=CCH79_00016851;partial=true;start_range=.,17717
LG01	Genbank	mRNA	7836640	7860535	.	+	.	ID=rna-gnl|WGS:NHOQ|CCH79_00016851-RA_mrna;Parent=gene-CCH79_00016851;gbkey=mRNA;locus_tag=CCH79_00016851;orig_protein_id=gnl|WGS:NHOQ|CCH79_00016851-RA;orig_transcript_id=gnl|WGS:NHOQ|CCH79_00016851-RA_mrna;partial=true;product=hypothetical	protein;start_range=.,17717
LG01	Genbank	exon	7836640	7836818	.	+	.	ID=exon-gnl|WGS:NHOQ|CCH79_00016851-RA_mrna-1;Parent=rna-gnl|WGS:NHOQ|CCH79_00016851-RA_mrna;gbkey=mRNA;locus_tag=CCH79_00016851;orig_protein_id=gnl|WGS:NHOQ|CCH79_00016851-RA;orig_transcript_id=gnl|WGS:NHOQ|CCH79_00016851-RA_mrna;partial=true;product=hypothetical	protein
LG01	Genbank	exon	7836868	7836964	.	+	.	ID=exon-gnl|WGS:NHOQ|CCH79_00016851-RA_mrna-2;Parent=rna-gnl|WGS:NHOQ|CCH79_00016851-RA_mrna;gbkey=mRNA;locus_tag=CCH79_00016851;orig_protein_id=gnl|WGS:NHOQ|CCH79_00016851-RA;orig_transcript_id=gnl|WGS:NHOQ|CCH79_00016851-RA_mrna;partial=true;product=hypothetical	protein
LG01	Genbank	exon	7837337	7837661	.	+	.	ID=exon-gnl|WGS:NHOQ|CCH79_00016851-RA_mrna-3;Parent=rna-gnl|WGS:NHOQ|CCH79_00016851-RA_mrna;gbkey=mRNA;locus_tag=CCH79_00016851;orig_protein_id=gnl|WGS:NHOQ|CCH79_00016851-RA;orig_transcript_id=gnl|WGS:NHOQ|CCH79_00016851-RA_mrna;partial=true;product=hypothetical	protein
LG01	Genbank	exon	7837766	7837950	.	+	.	ID=exon-gnl|WGS:NHOQ|CCH79_00016851-RA_mrna-4;Parent=rna-gnl|WGS:NHOQ|CCH79_00016851-RA_mrna;gbkey=mRNA;locus_tag=CCH79_00016851;orig_protein_id=gnl|WGS:NHOQ|CCH79_00016851-RA;orig_transcript_id=gnl|WGS:NHOQ|CCH79_00016851-RA_mrna;partial=true;product=hypothetical	protein
LG01	Genbank	exon	7838039	7838143	.	+	.	ID=exon-gnl|WGS:NHOQ|CCH79_00016851-RA_mrna-5;Parent=rna-gnl|WGS:NHOQ|CCH79_00016851-RA_mrna;gbkey=mRNA;locus_tag=CCH79_00016851;orig_protein_id=gnl|WGS:NHOQ|CCH79_00016851-RA;orig_transcript_id=gnl|WGS:NHOQ|CCH79_00016851-RA_mrna;partial=true;product=hypothetical	protein
LG01	Genbank	exon	7838237	7838395	.	+	.	ID=exon-gnl|WGS:NHOQ|CCH79_00016851-RA_mrna-6;Parent=rna-gnl|WGS:NHOQ|CCH79_00016851-RA_mrna;gbkey=mRNA;locus_tag=CCH79_00016851;orig_protein_id=gnl|WGS:NHOQ|CCH79_00016851-RA;orig_transcript_id=gnl|WGS:NHOQ|CCH79_00016851-RA_mrna;partial=true;product=hypothetical	protein
LG01	Genbank	exon	7838503	7838633	.	+	.	ID=exon-gnl|WGS:NHOQ|CCH79_00016851-RA_mrna-7;Parent=rna-gnl|WGS:NHOQ|CCH79_00016851-RA_mrna;gbkey=mRNA;locus_tag=CCH79_00016851;orig_protein_id=gnl|WGS:NHOQ|CCH79_00016851-RA;orig_transcript_id=gnl|WGS:NHOQ|CCH79_00016851-RA_mrna;partial=true;product=hypothetical	protein
LG01	Genbank	exon	7838720	7838903	.	+	.	ID=exon-gnl|WGS:NHOQ|CCH79_00016851-RA_mrna-8;Parent=rna-gnl|WGS:NHOQ|CCH79_00016851-RA_mrna;gbkey=mRNA;locus_tag=CCH79_00016851;orig_protein_id=gnl|WGS:NHOQ|CCH79_00016851-RA;orig_transcript_id=gnl|WGS:NHOQ|CCH79_00016851-RA_mrna;partial=true;product=hypothetical	protein
LG01	Genbank	exon	7839700	7839776	.	+	.	ID=exon-gnl|WGS:NHOQ|CCH79_00016851-RA_mrna-9;Parent=rna-gnl|WGS:NHOQ|CCH79_00016851-RA_mrna;gbkey=mRNA;locus_tag=CCH79_00016851;orig_protein_id=gnl|WGS:NHOQ|CCH79_00016851-RA;orig_transcript_id=gnl|WGS:NHOQ|CCH79_00016851-RA_mrna;partial=true;product=hypothetical	protein
LG01	Genbank	exon	7839850	7839963	.	+	.	ID=exon-gnl|WGS:NHOQ|CCH79_00016851-RA_mrna-10;Parent=rna-gnl|WGS:NHOQ|CCH79_00016851-RA_mrna;gbkey=mRNA;locus_tag=CCH79_00016851;orig_protein_id=gnl|WGS:NHOQ|CCH79_00016851-RA;orig_transcript_id=gnl|WGS:NHOQ|CCH79_00016851-RA_mrna;partial=true;product=hypothetical	protein
LG01	Genbank	exon	7840169	7840339	.	+	.	ID=exon-gnl|WGS:NHOQ|CCH79_00016851-RA_mrna-11;Parent=rna-gnl|WGS:NHOQ|CCH79_00016851-RA_mrna;gbkey=mRNA;locus_tag=CCH79_00016851;orig_protein_id=gnl|WGS:NHOQ|CCH79_00016851-RA;orig_transcript_id=gnl|WGS:NHOQ|CCH79_00016851-RA_mrna;partial=true;product=hypothetical	protein
LG01	Genbank	exon	7840426	7840868	.	+	.	ID=exon-gnl|WGS:NHOQ|CCH79_00016851-RA_mrna-12;Parent=rna-gnl|WGS:NHOQ|CCH79_00016851-RA_mrna;gbkey=mRNA;locus_tag=CCH79_00016851;orig_protein_id=gnl|WGS:NHOQ|CCH79_00016851-RA;orig_transcript_id=gnl|WGS:NHOQ|CCH79_00016851-RA_mrna;partial=true;product=hypothetical	protein
LG01	Genbank	exon	7860468	7860535	.	+	.	ID=exon-gnl|WGS:NHOQ|CCH79_00016851-RA_mrna-13;Parent=rna-gnl|WGS:NHOQ|CCH79_00016851-RA_mrna;gbkey=mRNA;locus_tag=CCH79_00016851;orig_protein_id=gnl|WGS:NHOQ|CCH79_00016851-RA;orig_transcript_id=gnl|WGS:NHOQ|CCH79_00016851-RA_mrna;partial=true;product=hypothetical	protein;start_range=.,17717
LG01	Genbank	CDS	7836640	7836818	.	+	0	ID=cds-PWA33000.1;Parent=rna-gnl|WGS:NHOQ|CCH79_00016851-RA_mrna;Dbxref=NCBI_GP:PWA33000.1;Name=PWA33000.1;gbkey=CDS;locus_tag=CCH79_00016851;orig_transcript_id=gnl|WGS:NHOQ|CCH79_00016851-RA_mrna;partial=true;product=hypothetical	protein;protein_id=PWA33000.1
LG01	Genbank	CDS	7836868	7836964	.	+	1	ID=cds-PWA33000.1;Parent=rna-gnl|WGS:NHOQ|CCH79_00016851-RA_mrna;Dbxref=NCBI_GP:PWA33000.1;Name=PWA33000.1;gbkey=CDS;locus_tag=CCH79_00016851;orig_transcript_id=gnl|WGS:NHOQ|CCH79_00016851-RA_mrna;partial=true;product=hypothetical	protein;protein_id=PWA33000.1
LG01	Genbank	CDS	7837337	7837661	.	+	0	ID=cds-PWA33000.1;Parent=rna-gnl|WGS:NHOQ|CCH79_00016851-RA_mrna;Dbxref=NCBI_GP:PWA33000.1;Name=PWA33000.1;gbkey=CDS;locus_tag=CCH79_00016851;orig_transcript_id=gnl|WGS:NHOQ|CCH79_00016851-RA_mrna;partial=true;product=hypothetical	protein;protein_id=PWA33000.1
LG01	Genbank	CDS	7837766	7837950	.	+	2	ID=cds-PWA33000.1;Parent=rna-gnl|WGS:NHOQ|CCH79_00016851-RA_mrna;Dbxref=NCBI_GP:PWA33000.1;Name=PWA33000.1;gbkey=CDS;locus_tag=CCH79_00016851;orig_transcript_id=gnl|WGS:NHOQ|CCH79_00016851-RA_mrna;partial=true;product=hypothetical	protein;protein_id=PWA33000.1
LG01	Genbank	CDS	7838039	7838143	.	+	0	ID=cds-PWA33000.1;Parent=rna-gnl|WGS:NHOQ|CCH79_00016851-RA_mrna;Dbxref=NCBI_GP:PWA33000.1;Name=PWA33000.1;gbkey=CDS;locus_tag=CCH79_00016851;orig_transcript_id=gnl|WGS:NHOQ|CCH79_00016851-RA_mrna;partial=true;product=hypothetical	protein;protein_id=PWA33000.1
LG01	Genbank	CDS	7838237	7838395	.	+	0	ID=cds-PWA33000.1;Parent=rna-gnl|WGS:NHOQ|CCH79_00016851-RA_mrna;Dbxref=NCBI_GP:PWA33000.1;Name=PWA33000.1;gbkey=CDS;locus_tag=CCH79_00016851;orig_transcript_id=gnl|WGS:NHOQ|CCH79_00016851-RA_mrna;partial=true;product=hypothetical	protein;protein_id=PWA33000.1
LG01	Genbank	CDS	7838503	7838633	.	+	0	ID=cds-PWA33000.1;Parent=rna-gnl|WGS:NHOQ|CCH79_00016851-RA_mrna;Dbxref=NCBI_GP:PWA33000.1;Name=PWA33000.1;gbkey=CDS;locus_tag=CCH79_00016851;orig_transcript_id=gnl|WGS:NHOQ|CCH79_00016851-RA_mrna;partial=true;product=hypothetical	protein;protein_id=PWA33000.1
LG01	Genbank	CDS	7838720	7838903	.	+	1	ID=cds-PWA33000.1;Parent=rna-gnl|WGS:NHOQ|CCH79_00016851-RA_mrna;Dbxref=NCBI_GP:PWA33000.1;Name=PWA33000.1;gbkey=CDS;locus_tag=CCH79_00016851;orig_transcript_id=gnl|WGS:NHOQ|CCH79_00016851-RA_mrna;partial=true;product=hypothetical	protein;protein_id=PWA33000.1
LG01	Genbank	CDS	7839700	7839776	.	+	0	ID=cds-PWA33000.1;Parent=rna-gnl|WGS:NHOQ|CCH79_00016851-RA_mrna;Dbxref=NCBI_GP:PWA33000.1;Name=PWA33000.1;gbkey=CDS;locus_tag=CCH79_00016851;orig_transcript_id=gnl|WGS:NHOQ|CCH79_00016851-RA_mrna;partial=true;product=hypothetical	protein;protein_id=PWA33000.1
LG01	Genbank	CDS	7839850	7839963	.	+	1	ID=cds-PWA33000.1;Parent=rna-gnl|WGS:NHOQ|CCH79_00016851-RA_mrna;Dbxref=NCBI_GP:PWA33000.1;Name=PWA33000.1;gbkey=CDS;locus_tag=CCH79_00016851;orig_transcript_id=gnl|WGS:NHOQ|CCH79_00016851-RA_mrna;partial=true;product=hypothetical	protein;protein_id=PWA33000.1
LG01	Genbank	CDS	7840169	7840339	.	+	1	ID=cds-PWA33000.1;Parent=rna-gnl|WGS:NHOQ|CCH79_00016851-RA_mrna;Dbxref=NCBI_GP:PWA33000.1;Name=PWA33000.1;gbkey=CDS;locus_tag=CCH79_00016851;orig_transcript_id=gnl|WGS:NHOQ|CCH79_00016851-RA_mrna;partial=true;product=hypothetical	protein;protein_id=PWA33000.1
LG01	Genbank	CDS	7840426	7840868	.	+	1	ID=cds-PWA33000.1;Parent=rna-gnl|WGS:NHOQ|CCH79_00016851-RA_mrna;Dbxref=NCBI_GP:PWA33000.1;Name=PWA33000.1;gbkey=CDS;locus_tag=CCH79_00016851;orig_transcript_id=gnl|WGS:NHOQ|CCH79_00016851-RA_mrna;partial=true;product=hypothetical	protein;protein_id=PWA33000.1
LG01	Genbank	CDS	7860468	7860535	.	+	2	ID=cds-PWA33000.1;Parent=rna-gnl|WGS:NHOQ|CCH79_00016851-RA_mrna;Dbxref=NCBI_GP:PWA33000.1;Name=PWA33000.1;gbkey=CDS;locus_tag=CCH79_00016851;orig_transcript_id=gnl|WGS:NHOQ|CCH79_00016851-RA_mrna;partial=true;product=hypothetical	protein;protein_id=PWA33000.1;start_range=.,17717
LG01	Genbank	gene	7830986	7834246	.	-	.	ID=gene-CCH79_00016852;Name=CCH79_00016852;end_range=47266,.;gbkey=Gene;gene_biotype=protein_coding;locus_tag=CCH79_00016852;partial=true
LG01	Genbank	mRNA	7830986	7834246	.	-	.	ID=rna-gnl|WGS:NHOQ|CCH79_00016852-RA_mrna;Parent=gene-CCH79_00016852;end_range=47266,.;gbkey=mRNA;locus_tag=CCH79_00016852;orig_protein_id=gnl|WGS:NHOQ|CCH79_00016852-RA;orig_transcript_id=gnl|WGS:NHOQ|CCH79_00016852-RA_mrna;partial=true;product=hypothetical	protein
LG01	Genbank	exon	7834115	7834246	.	-	.	ID=exon-gnl|WGS:NHOQ|CCH79_00016852-RA_mrna-1;Parent=rna-gnl|WGS:NHOQ|CCH79_00016852-RA_mrna;gbkey=mRNA;locus_tag=CCH79_00016852;orig_protein_id=gnl|WGS:NHOQ|CCH79_00016852-RA;orig_transcript_id=gnl|WGS:NHOQ|CCH79_00016852-RA_mrna;partial=true;product=hypothetical	protein
LG01	Genbank	exon	7833815	7834022	.	-	.	ID=exon-gnl|WGS:NHOQ|CCH79_00016852-RA_mrna-2;Parent=rna-gnl|WGS:NHOQ|CCH79_00016852-RA_mrna;gbkey=mRNA;locus_tag=CCH79_00016852;orig_protein_id=gnl|WGS:NHOQ|CCH79_00016852-RA;orig_transcript_id=gnl|WGS:NHOQ|CCH79_00016852-RA_mrna;partial=true;product=hypothetical	protein
LG01	Genbank	exon	7833642	7833725	.	-	.	ID=exon-gnl|WGS:NHOQ|CCH79_00016852-RA_mrna-3;Parent=rna-gnl|WGS:NHOQ|CCH79_00016852-RA_mrna;gbkey=mRNA;locus_tag=CCH79_00016852;orig_protein_id=gnl|WGS:NHOQ|CCH79_00016852-RA;orig_transcript_id=gnl|WGS:NHOQ|CCH79_00016852-RA_mrna;partial=true;product=hypothetical	protein
LG01	Genbank	exon	7832672	7832733	.	-	.	ID=exon-gnl|WGS:NHOQ|CCH79_00016852-RA_mrna-4;Parent=rna-gnl|WGS:NHOQ|CCH79_00016852-RA_mrna;gbkey=mRNA;locus_tag=CCH79_00016852;orig_protein_id=gnl|WGS:NHOQ|CCH79_00016852-RA;orig_transcript_id=gnl|WGS:NHOQ|CCH79_00016852-RA_mrna;partial=true;product=hypothetical	protein
LG01	Genbank	exon	7832387	7832563	.	-	.	ID=exon-gnl|WGS:NHOQ|CCH79_00016852-RA_mrna-5;Parent=rna-gnl|WGS:NHOQ|CCH79_00016852-RA_mrna;gbkey=mRNA;locus_tag=CCH79_00016852;orig_protein_id=gnl|WGS:NHOQ|CCH79_00016852-RA;orig_transcript_id=gnl|WGS:NHOQ|CCH79_00016852-RA_mrna;partial=true;product=hypothetical	protein
LG01	Genbank	exon	7832222	7832311	.	-	.	ID=exon-gnl|WGS:NHOQ|CCH79_00016852-RA_mrna-6;Parent=rna-gnl|WGS:NHOQ|CCH79_00016852-RA_mrna;gbkey=mRNA;locus_tag=CCH79_00016852;orig_protein_id=gnl|WGS:NHOQ|CCH79_00016852-RA;orig_transcript_id=gnl|WGS:NHOQ|CCH79_00016852-RA_mrna;partial=true;product=hypothetical	protein
LG01	Genbank	exon	7831667	7831814	.	-	.	ID=exon-gnl|WGS:NHOQ|CCH79_00016852-RA_mrna-7;Parent=rna-gnl|WGS:NHOQ|CCH79_00016852-RA_mrna;gbkey=mRNA;locus_tag=CCH79_00016852;orig_protein_id=gnl|WGS:NHOQ|CCH79_00016852-RA;orig_transcript_id=gnl|WGS:NHOQ|CCH79_00016852-RA_mrna;partial=true;product=hypothetical	protein
LG01	Genbank	exon	7831370	7831558	.	-	.	ID=exon-gnl|WGS:NHOQ|CCH79_00016852-RA_mrna-8;Parent=rna-gnl|WGS:NHOQ|CCH79_00016852-RA_mrna;gbkey=mRNA;locus_tag=CCH79_00016852;orig_protein_id=gnl|WGS:NHOQ|CCH79_00016852-RA;orig_transcript_id=gnl|WGS:NHOQ|CCH79_00016852-RA_mrna;partial=true;product=hypothetical	protein
LG01	Genbank	exon	7831183	7831292	.	-	.	ID=exon-gnl|WGS:NHOQ|CCH79_00016852-RA_mrna-9;Parent=rna-gnl|WGS:NHOQ|CCH79_00016852-RA_mrna;gbkey=mRNA;locus_tag=CCH79_00016852;orig_protein_id=gnl|WGS:NHOQ|CCH79_00016852-RA;orig_transcript_id=gnl|WGS:NHOQ|CCH79_00016852-RA_mrna;partial=true;product=hypothetical	protein
LG01	Genbank	exon	7830986	7831087	.	-	.	ID=exon-gnl|WGS:NHOQ|CCH79_00016852-RA_mrna-10;Parent=rna-gnl|WGS:NHOQ|CCH79_00016852-RA_mrna;end_range=47266,.;gbkey=mRNA;locus_tag=CCH79_00016852;orig_protein_id=gnl|WGS:NHOQ|CCH79_00016852-RA;orig_transcript_id=gnl|WGS:NHOQ|CCH79_00016852-RA_mrna;partial=true;product=hypothetical	protein
LG01	Genbank	CDS	7834115	7834246	.	-	0	ID=cds-PWA32999.1;Parent=rna-gnl|WGS:NHOQ|CCH79_00016852-RA_mrna;Dbxref=NCBI_GP:PWA32999.1;Name=PWA32999.1;gbkey=CDS;locus_tag=CCH79_00016852;orig_transcript_id=gnl|WGS:NHOQ|CCH79_00016852-RA_mrna;partial=true;product=hypothetical	protein;protein_id=PWA32999.1
LG01	Genbank	CDS	7833815	7834022	.	-	0	ID=cds-PWA32999.1;Parent=rna-gnl|WGS:NHOQ|CCH79_00016852-RA_mrna;Dbxref=NCBI_GP:PWA32999.1;Name=PWA32999.1;gbkey=CDS;locus_tag=CCH79_00016852;orig_transcript_id=gnl|WGS:NHOQ|CCH79_00016852-RA_mrna;partial=true;product=hypothetical	protein;protein_id=PWA32999.1
LG01	Genbank	CDS	7833642	7833725	.	-	2	ID=cds-PWA32999.1;Parent=rna-gnl|WGS:NHOQ|CCH79_00016852-RA_mrna;Dbxref=NCBI_GP:PWA32999.1;Name=PWA32999.1;gbkey=CDS;locus_tag=CCH79_00016852;orig_transcript_id=gnl|WGS:NHOQ|CCH79_00016852-RA_mrna;partial=true;product=hypothetical	protein;protein_id=PWA32999.1
LG01	Genbank	CDS	7832672	7832733	.	-	2	ID=cds-PWA32999.1;Parent=rna-gnl|WGS:NHOQ|CCH79_00016852-RA_mrna;Dbxref=NCBI_GP:PWA32999.1;Name=PWA32999.1;gbkey=CDS;locus_tag=CCH79_00016852;orig_transcript_id=gnl|WGS:NHOQ|CCH79_00016852-RA_mrna;partial=true;product=hypothetical	protein;protein_id=PWA32999.1
LG01	Genbank	CDS	7832387	7832563	.	-	0	ID=cds-PWA32999.1;Parent=rna-gnl|WGS:NHOQ|CCH79_00016852-RA_mrna;Dbxref=NCBI_GP:PWA32999.1;Name=PWA32999.1;gbkey=CDS;locus_tag=CCH79_00016852;orig_transcript_id=gnl|WGS:NHOQ|CCH79_00016852-RA_mrna;partial=true;product=hypothetical	protein;protein_id=PWA32999.1
LG01	Genbank	CDS	7832222	7832311	.	-	0	ID=cds-PWA32999.1;Parent=rna-gnl|WGS:NHOQ|CCH79_00016852-RA_mrna;Dbxref=NCBI_GP:PWA32999.1;Name=PWA32999.1;gbkey=CDS;locus_tag=CCH79_00016852;orig_transcript_id=gnl|WGS:NHOQ|CCH79_00016852-RA_mrna;partial=true;product=hypothetical	protein;protein_id=PWA32999.1
LG01	Genbank	CDS	7831667	7831814	.	-	0	ID=cds-PWA32999.1;Parent=rna-gnl|WGS:NHOQ|CCH79_00016852-RA_mrna;Dbxref=NCBI_GP:PWA32999.1;Name=PWA32999.1;gbkey=CDS;locus_tag=CCH79_00016852;orig_transcript_id=gnl|WGS:NHOQ|CCH79_00016852-RA_mrna;partial=true;product=hypothetical	protein;protein_id=PWA32999.1
LG01	Genbank	CDS	7831370	7831558	.	-	2	ID=cds-PWA32999.1;Parent=rna-gnl|WGS:NHOQ|CCH79_00016852-RA_mrna;Dbxref=NCBI_GP:PWA32999.1;Name=PWA32999.1;gbkey=CDS;locus_tag=CCH79_00016852;orig_transcript_id=gnl|WGS:NHOQ|CCH79_00016852-RA_mrna;partial=true;product=hypothetical	protein;protein_id=PWA32999.1
LG01	Genbank	CDS	7831183	7831292	.	-	2	ID=cds-PWA32999.1;Parent=rna-gnl|WGS:NHOQ|CCH79_00016852-RA_mrna;Dbxref=NCBI_GP:PWA32999.1;Name=PWA32999.1;gbkey=CDS;locus_tag=CCH79_00016852;orig_transcript_id=gnl|WGS:NHOQ|CCH79_00016852-RA_mrna;partial=true;product=hypothetical	protein;protein_id=PWA32999.1
LG01	Genbank	CDS	7830986	7831087	.	-	0	ID=cds-PWA32999.1;Parent=rna-gnl|WGS:NHOQ|CCH79_00016852-RA_mrna;Dbxref=NCBI_GP:PWA32999.1;Name=PWA32999.1;end_range=47266,.;gbkey=CDS;locus_tag=CCH79_00016852;orig_transcript_id=gnl|WGS:NHOQ|CCH79_00016852-RA_mrna;partial=true;product=hypothetical	protein;protein_id=PWA32999.1
LG01	Genbank	gene	7822078	7829245	.	-	.	ID=gene-CCH79_00016853;Name=CCH79_00016853;end_range=56174,.;gbkey=Gene;gene_biotype=protein_coding;locus_tag=CCH79_00016853;partial=true
LG01	Genbank	mRNA	7822078	7829245	.	-	.	ID=rna-gnl|WGS:NHOQ|CCH79_00016853-RA_mrna;Parent=gene-CCH79_00016853;end_range=56174,.;gbkey=mRNA;locus_tag=CCH79_00016853;orig_protein_id=gnl|WGS:NHOQ|CCH79_00016853-RA;orig_transcript_id=gnl|WGS:NHOQ|CCH79_00016853-RA_mrna;partial=true;product=hypothetical	protein
LG01	Genbank	exon	7829216	7829245	.	-	.	ID=exon-gnl|WGS:NHOQ|CCH79_00016853-RA_mrna-1;Parent=rna-gnl|WGS:NHOQ|CCH79_00016853-RA_mrna;gbkey=mRNA;locus_tag=CCH79_00016853;orig_protein_id=gnl|WGS:NHOQ|CCH79_00016853-RA;orig_transcript_id=gnl|WGS:NHOQ|CCH79_00016853-RA_mrna;partial=true;product=hypothetical	protein
LG01	Genbank	exon	7828901	7828933	.	-	.	ID=exon-gnl|WGS:NHOQ|CCH79_00016853-RA_mrna-2;Parent=rna-gnl|WGS:NHOQ|CCH79_00016853-RA_mrna;gbkey=mRNA;locus_tag=CCH79_00016853;orig_protein_id=gnl|WGS:NHOQ|CCH79_00016853-RA;orig_transcript_id=gnl|WGS:NHOQ|CCH79_00016853-RA_mrna;partial=true;product=hypothetical	protein
LG01	Genbank	exon	7828764	7828811	.	-	.	ID=exon-gnl|WGS:NHOQ|CCH79_00016853-RA_mrna-3;Parent=rna-gnl|WGS:NHOQ|CCH79_00016853-RA_mrna;gbkey=mRNA;locus_tag=CCH79_00016853;orig_protein_id=gnl|WGS:NHOQ|CCH79_00016853-RA;orig_transcript_id=gnl|WGS:NHOQ|CCH79_00016853-RA_mrna;partial=true;product=hypothetical	protein
LG01	Genbank	exon	7828529	7828667	.	-	.	ID=exon-gnl|WGS:NHOQ|CCH79_00016853-RA_mrna-4;Parent=rna-gnl|WGS:NHOQ|CCH79_00016853-RA_mrna;gbkey=mRNA;locus_tag=CCH79_00016853;orig_protein_id=gnl|WGS:NHOQ|CCH79_00016853-RA;orig_transcript_id=gnl|WGS:NHOQ|CCH79_00016853-RA_mrna;partial=true;product=hypothetical	protein
LG01	Genbank	exon	7828300	7828409	.	-	.	ID=exon-gnl|WGS:NHOQ|CCH79_00016853-RA_mrna-5;Parent=rna-gnl|WGS:NHOQ|CCH79_00016853-RA_mrna;gbkey=mRNA;locus_tag=CCH79_00016853;orig_protein_id=gnl|WGS:NHOQ|CCH79_00016853-RA;orig_transcript_id=gnl|WGS:NHOQ|CCH79_00016853-RA_mrna;partial=true;product=hypothetical	protein
LG01	Genbank	exon	7828000	7828044	.	-	.	ID=exon-gnl|WGS:NHOQ|CCH79_00016853-RA_mrna-6;Parent=rna-gnl|WGS:NHOQ|CCH79_00016853-RA_mrna;gbkey=mRNA;locus_tag=CCH79_00016853;orig_protein_id=gnl|WGS:NHOQ|CCH79_00016853-RA;orig_transcript_id=gnl|WGS:NHOQ|CCH79_00016853-RA_mrna;partial=true;product=hypothetical	protein
LG01	Genbank	exon	7827775	7827907	.	-	.	ID=exon-gnl|WGS:NHOQ|CCH79_00016853-RA_mrna-7;Parent=rna-gnl|WGS:NHOQ|CCH79_00016853-RA_mrna;gbkey=mRNA;locus_tag=CCH79_00016853;orig_protein_id=gnl|WGS:NHOQ|CCH79_00016853-RA;orig_transcript_id=gnl|WGS:NHOQ|CCH79_00016853-RA_mrna;partial=true;product=hypothetical	protein
LG01	Genbank	exon	7827577	7827680	.	-	.	ID=exon-gnl|WGS:NHOQ|CCH79_00016853-RA_mrna-8;Parent=rna-gnl|WGS:NHOQ|CCH79_00016853-RA_mrna;gbkey=mRNA;locus_tag=CCH79_00016853;orig_protein_id=gnl|WGS:NHOQ|CCH79_00016853-RA;orig_transcript_id=gnl|WGS:NHOQ|CCH79_00016853-RA_mrna;partial=true;product=hypothetical	protein
LG01	Genbank	exon	7825130	7825192	.	-	.	ID=exon-gnl|WGS:NHOQ|CCH79_00016853-RA_mrna-9;Parent=rna-gnl|WGS:NHOQ|CCH79_00016853-RA_mrna;gbkey=mRNA;locus_tag=CCH79_00016853;orig_protein_id=gnl|WGS:NHOQ|CCH79_00016853-RA;orig_transcript_id=gnl|WGS:NHOQ|CCH79_00016853-RA_mrna;partial=true;product=hypothetical	protein
LG01	Genbank	exon	7824366	7824501	.	-	.	ID=exon-gnl|WGS:NHOQ|CCH79_00016853-RA_mrna-10;Parent=rna-gnl|WGS:NHOQ|CCH79_00016853-RA_mrna;gbkey=mRNA;locus_tag=CCH79_00016853;orig_protein_id=gnl|WGS:NHOQ|CCH79_00016853-RA;orig_transcript_id=gnl|WGS:NHOQ|CCH79_00016853-RA_mrna;partial=true;product=hypothetical	protein
LG01	Genbank	exon	7823289	7823398	.	-	.	ID=exon-gnl|WGS:NHOQ|CCH79_00016853-RA_mrna-11;Parent=rna-gnl|WGS:NHOQ|CCH79_00016853-RA_mrna;gbkey=mRNA;locus_tag=CCH79_00016853;orig_protein_id=gnl|WGS:NHOQ|CCH79_00016853-RA;orig_transcript_id=gnl|WGS:NHOQ|CCH79_00016853-RA_mrna;partial=true;product=hypothetical	protein
LG01	Genbank	exon	7823151	7823195	.	-	.	ID=exon-gnl|WGS:NHOQ|CCH79_00016853-RA_mrna-12;Parent=rna-gnl|WGS:NHOQ|CCH79_00016853-RA_mrna;gbkey=mRNA;locus_tag=CCH79_00016853;orig_protein_id=gnl|WGS:NHOQ|CCH79_00016853-RA;orig_transcript_id=gnl|WGS:NHOQ|CCH79_00016853-RA_mrna;partial=true;product=hypothetical	protein
LG01	Genbank	exon	7822909	7823041	.	-	.	ID=exon-gnl|WGS:NHOQ|CCH79_00016853-RA_mrna-13;Parent=rna-gnl|WGS:NHOQ|CCH79_00016853-RA_mrna;gbkey=mRNA;locus_tag=CCH79_00016853;orig_protein_id=gnl|WGS:NHOQ|CCH79_00016853-RA;orig_transcript_id=gnl|WGS:NHOQ|CCH79_00016853-RA_mrna;partial=true;product=hypothetical	protein
LG01	Genbank	exon	7822078	7822180	.	-	.	ID=exon-gnl|WGS:NHOQ|CCH79_00016853-RA_mrna-14;Parent=rna-gnl|WGS:NHOQ|CCH79_00016853-RA_mrna;end_range=56174,.;gbkey=mRNA;locus_tag=CCH79_00016853;orig_protein_id=gnl|WGS:NHOQ|CCH79_00016853-RA;orig_transcript_id=gnl|WGS:NHOQ|CCH79_00016853-RA_mrna;partial=true;product=hypothetical	protein
LG01	Genbank	CDS	7829216	7829240	.	-	0	ID=cds-PWA32998.1;Parent=rna-gnl|WGS:NHOQ|CCH79_00016853-RA_mrna;Dbxref=NCBI_GP:PWA32998.1;Name=PWA32998.1;gbkey=CDS;locus_tag=CCH79_00016853;orig_transcript_id=gnl|WGS:NHOQ|CCH79_00016853-RA_mrna;partial=true;product=hypothetical	protein;protein_id=PWA32998.1
LG01	Genbank	CDS	7828901	7828933	.	-	2	ID=cds-PWA32998.1;Parent=rna-gnl|WGS:NHOQ|CCH79_00016853-RA_mrna;Dbxref=NCBI_GP:PWA32998.1;Name=PWA32998.1;gbkey=CDS;locus_tag=CCH79_00016853;orig_transcript_id=gnl|WGS:NHOQ|CCH79_00016853-RA_mrna;partial=true;product=hypothetical	protein;protein_id=PWA32998.1
LG01	Genbank	CDS	7828764	7828811	.	-	2	ID=cds-PWA32998.1;Parent=rna-gnl|WGS:NHOQ|CCH79_00016853-RA_mrna;Dbxref=NCBI_GP:PWA32998.1;Name=PWA32998.1;gbkey=CDS;locus_tag=CCH79_00016853;orig_transcript_id=gnl|WGS:NHOQ|CCH79_00016853-RA_mrna;partial=true;product=hypothetical	protein;protein_id=PWA32998.1
LG01	Genbank	CDS	7828529	7828667	.	-	2	ID=cds-PWA32998.1;Parent=rna-gnl|WGS:NHOQ|CCH79_00016853-RA_mrna;Dbxref=NCBI_GP:PWA32998.1;Name=PWA32998.1;gbkey=CDS;locus_tag=CCH79_00016853;orig_transcript_id=gnl|WGS:NHOQ|CCH79_00016853-RA_mrna;partial=true;product=hypothetical	protein;protein_id=PWA32998.1
LG01	Genbank	CDS	7828300	7828409	.	-	1	ID=cds-PWA32998.1;Parent=rna-gnl|WGS:NHOQ|CCH79_00016853-RA_mrna;Dbxref=NCBI_GP:PWA32998.1;Name=PWA32998.1;gbkey=CDS;locus_tag=CCH79_00016853;orig_transcript_id=gnl|WGS:NHOQ|CCH79_00016853-RA_mrna;partial=true;product=hypothetical	protein;protein_id=PWA32998.1
LG01	Genbank	CDS	7828000	7828044	.	-	2	ID=cds-PWA32998.1;Parent=rna-gnl|WGS:NHOQ|CCH79_00016853-RA_mrna;Dbxref=NCBI_GP:PWA32998.1;Name=PWA32998.1;gbkey=CDS;locus_tag=CCH79_00016853;orig_transcript_id=gnl|WGS:NHOQ|CCH79_00016853-RA_mrna;partial=true;product=hypothetical	protein;protein_id=PWA32998.1
LG01	Genbank	CDS	7827775	7827907	.	-	2	ID=cds-PWA32998.1;Parent=rna-gnl|WGS:NHOQ|CCH79_00016853-RA_mrna;Dbxref=NCBI_GP:PWA32998.1;Name=PWA32998.1;gbkey=CDS;locus_tag=CCH79_00016853;orig_transcript_id=gnl|WGS:NHOQ|CCH79_00016853-RA_mrna;partial=true;product=hypothetical	protein;protein_id=PWA32998.1
LG01	Genbank	CDS	7827577	7827680	.	-	1	ID=cds-PWA32998.1;Parent=rna-gnl|WGS:NHOQ|CCH79_00016853-RA_mrna;Dbxref=NCBI_GP:PWA32998.1;Name=PWA32998.1;gbkey=CDS;locus_tag=CCH79_00016853;orig_transcript_id=gnl|WGS:NHOQ|CCH79_00016853-RA_mrna;partial=true;product=hypothetical	protein;protein_id=PWA32998.1
LG01	Genbank	CDS	7825130	7825192	.	-	2	ID=cds-PWA32998.1;Parent=rna-gnl|WGS:NHOQ|CCH79_00016853-RA_mrna;Dbxref=NCBI_GP:PWA32998.1;Name=PWA32998.1;gbkey=CDS;locus_tag=CCH79_00016853;orig_transcript_id=gnl|WGS:NHOQ|CCH79_00016853-RA_mrna;partial=true;product=hypothetical	protein;protein_id=PWA32998.1
LG01	Genbank	CDS	7824366	7824501	.	-	2	ID=cds-PWA32998.1;Parent=rna-gnl|WGS:NHOQ|CCH79_00016853-RA_mrna;Dbxref=NCBI_GP:PWA32998.1;Name=PWA32998.1;gbkey=CDS;locus_tag=CCH79_00016853;orig_transcript_id=gnl|WGS:NHOQ|CCH79_00016853-RA_mrna;partial=true;product=hypothetical	protein;protein_id=PWA32998.1
LG01	Genbank	CDS	7823289	7823398	.	-	1	ID=cds-PWA32998.1;Parent=rna-gnl|WGS:NHOQ|CCH79_00016853-RA_mrna;Dbxref=NCBI_GP:PWA32998.1;Name=PWA32998.1;gbkey=CDS;locus_tag=CCH79_00016853;orig_transcript_id=gnl|WGS:NHOQ|CCH79_00016853-RA_mrna;partial=true;product=hypothetical	protein;protein_id=PWA32998.1
LG01	Genbank	CDS	7823151	7823195	.	-	2	ID=cds-PWA32998.1;Parent=rna-gnl|WGS:NHOQ|CCH79_00016853-RA_mrna;Dbxref=NCBI_GP:PWA32998.1;Name=PWA32998.1;gbkey=CDS;locus_tag=CCH79_00016853;orig_transcript_id=gnl|WGS:NHOQ|CCH79_00016853-RA_mrna;partial=true;product=hypothetical	protein;protein_id=PWA32998.1
LG01	Genbank	CDS	7822909	7823041	.	-	2	ID=cds-PWA32998.1;Parent=rna-gnl|WGS:NHOQ|CCH79_00016853-RA_mrna;Dbxref=NCBI_GP:PWA32998.1;Name=PWA32998.1;gbkey=CDS;locus_tag=CCH79_00016853;orig_transcript_id=gnl|WGS:NHOQ|CCH79_00016853-RA_mrna;partial=true;product=hypothetical	protein;protein_id=PWA32998.1
LG01	Genbank	CDS	7822078	7822180	.	-	1	ID=cds-PWA32998.1;Parent=rna-gnl|WGS:NHOQ|CCH79_00016853-RA_mrna;Dbxref=NCBI_GP:PWA32998.1;Name=PWA32998.1;end_range=56174,.;gbkey=CDS;locus_tag=CCH79_00016853;orig_transcript_id=gnl|WGS:NHOQ|CCH79_00016853-RA_mrna;partial=true;product=hypothetical	protein;protein_id=PWA32998.1
LG01	Genbank	gene	7815980	7821202	.	+	.	ID=gene-CCH79_00016854;Name=CCH79_00016854;gbkey=Gene;gene_biotype=protein_coding;locus_tag=CCH79_00016854;partial=true;start_range=.,57050
LG01	Genbank	mRNA	7815980	7821202	.	+	.	ID=rna-gnl|WGS:NHOQ|CCH79_00016854-RA_mrna;Parent=gene-CCH79_00016854;gbkey=mRNA;locus_tag=CCH79_00016854;orig_protein_id=gnl|WGS:NHOQ|CCH79_00016854-RA;orig_transcript_id=gnl|WGS:NHOQ|CCH79_00016854-RA_mrna;partial=true;product=hypothetical	protein;start_range=.,57050
LG01	Genbank	exon	7815980	7816549	.	+	.	ID=exon-gnl|WGS:NHOQ|CCH79_00016854-RA_mrna-1;Parent=rna-gnl|WGS:NHOQ|CCH79_00016854-RA_mrna;gbkey=mRNA;locus_tag=CCH79_00016854;orig_protein_id=gnl|WGS:NHOQ|CCH79_00016854-RA;orig_transcript_id=gnl|WGS:NHOQ|CCH79_00016854-RA_mrna;partial=true;product=hypothetical	protein
LG01	Genbank	exon	7817721	7818173	.	+	.	ID=exon-gnl|WGS:NHOQ|CCH79_00016854-RA_mrna-2;Parent=rna-gnl|WGS:NHOQ|CCH79_00016854-RA_mrna;gbkey=mRNA;locus_tag=CCH79_00016854;orig_protein_id=gnl|WGS:NHOQ|CCH79_00016854-RA;orig_transcript_id=gnl|WGS:NHOQ|CCH79_00016854-RA_mrna;partial=true;product=hypothetical	protein
LG01	Genbank	exon	7818258	7818374	.	+	.	ID=exon-gnl|WGS:NHOQ|CCH79_00016854-RA_mrna-3;Parent=rna-gnl|WGS:NHOQ|CCH79_00016854-RA_mrna;gbkey=mRNA;locus_tag=CCH79_00016854;orig_protein_id=gnl|WGS:NHOQ|CCH79_00016854-RA;orig_transcript_id=gnl|WGS:NHOQ|CCH79_00016854-RA_mrna;partial=true;product=hypothetical	protein
LG01	Genbank	exon	7818647	7818762	.	+	.	ID=exon-gnl|WGS:NHOQ|CCH79_00016854-RA_mrna-4;Parent=rna-gnl|WGS:NHOQ|CCH79_00016854-RA_mrna;gbkey=mRNA;locus_tag=CCH79_00016854;orig_protein_id=gnl|WGS:NHOQ|CCH79_00016854-RA;orig_transcript_id=gnl|WGS:NHOQ|CCH79_00016854-RA_mrna;partial=true;product=hypothetical	protein
LG01	Genbank	exon	7819258	7819360	.	+	.	ID=exon-gnl|WGS:NHOQ|CCH79_00016854-RA_mrna-5;Parent=rna-gnl|WGS:NHOQ|CCH79_00016854-RA_mrna;gbkey=mRNA;locus_tag=CCH79_00016854;orig_protein_id=gnl|WGS:NHOQ|CCH79_00016854-RA;orig_transcript_id=gnl|WGS:NHOQ|CCH79_00016854-RA_mrna;partial=true;product=hypothetical	protein
LG01	Genbank	exon	7819558	7819647	.	+	.	ID=exon-gnl|WGS:NHOQ|CCH79_00016854-RA_mrna-6;Parent=rna-gnl|WGS:NHOQ|CCH79_00016854-RA_mrna;gbkey=mRNA;locus_tag=CCH79_00016854;orig_protein_id=gnl|WGS:NHOQ|CCH79_00016854-RA;orig_transcript_id=gnl|WGS:NHOQ|CCH79_00016854-RA_mrna;partial=true;product=hypothetical	protein
LG01	Genbank	exon	7820987	7821202	.	+	.	ID=exon-gnl|WGS:NHOQ|CCH79_00016854-RA_mrna-7;Parent=rna-gnl|WGS:NHOQ|CCH79_00016854-RA_mrna;gbkey=mRNA;locus_tag=CCH79_00016854;orig_protein_id=gnl|WGS:NHOQ|CCH79_00016854-RA;orig_transcript_id=gnl|WGS:NHOQ|CCH79_00016854-RA_mrna;partial=true;product=hypothetical	protein;start_range=.,57050
LG01	Genbank	CDS	7815980	7816549	.	+	0	ID=cds-PWA33003.1;Parent=rna-gnl|WGS:NHOQ|CCH79_00016854-RA_mrna;Dbxref=NCBI_GP:PWA33003.1;Name=PWA33003.1;gbkey=CDS;locus_tag=CCH79_00016854;orig_transcript_id=gnl|WGS:NHOQ|CCH79_00016854-RA_mrna;partial=true;product=hypothetical	protein;protein_id=PWA33003.1
LG01	Genbank	CDS	7817721	7818173	.	+	0	ID=cds-PWA33003.1;Parent=rna-gnl|WGS:NHOQ|CCH79_00016854-RA_mrna;Dbxref=NCBI_GP:PWA33003.1;Name=PWA33003.1;gbkey=CDS;locus_tag=CCH79_00016854;orig_transcript_id=gnl|WGS:NHOQ|CCH79_00016854-RA_mrna;partial=true;product=hypothetical	protein;protein_id=PWA33003.1
LG01	Genbank	CDS	7818258	7818374	.	+	0	ID=cds-PWA33003.1;Parent=rna-gnl|WGS:NHOQ|CCH79_00016854-RA_mrna;Dbxref=NCBI_GP:PWA33003.1;Name=PWA33003.1;gbkey=CDS;locus_tag=CCH79_00016854;orig_transcript_id=gnl|WGS:NHOQ|CCH79_00016854-RA_mrna;partial=true;product=hypothetical	protein;protein_id=PWA33003.1
LG01	Genbank	CDS	7818647	7818762	.	+	0	ID=cds-PWA33003.1;Parent=rna-gnl|WGS:NHOQ|CCH79_00016854-RA_mrna;Dbxref=NCBI_GP:PWA33003.1;Name=PWA33003.1;gbkey=CDS;locus_tag=CCH79_00016854;orig_transcript_id=gnl|WGS:NHOQ|CCH79_00016854-RA_mrna;partial=true;product=hypothetical	protein;protein_id=PWA33003.1
LG01	Genbank	CDS	7819258	7819360	.	+	1	ID=cds-PWA33003.1;Parent=rna-gnl|WGS:NHOQ|CCH79_00016854-RA_mrna;Dbxref=NCBI_GP:PWA33003.1;Name=PWA33003.1;gbkey=CDS;locus_tag=CCH79_00016854;orig_transcript_id=gnl|WGS:NHOQ|CCH79_00016854-RA_mrna;partial=true;product=hypothetical	protein;protein_id=PWA33003.1
LG01	Genbank	CDS	7819558	7819647	.	+	0	ID=cds-PWA33003.1;Parent=rna-gnl|WGS:NHOQ|CCH79_00016854-RA_mrna;Dbxref=NCBI_GP:PWA33003.1;Name=PWA33003.1;gbkey=CDS;locus_tag=CCH79_00016854;orig_transcript_id=gnl|WGS:NHOQ|CCH79_00016854-RA_mrna;partial=true;product=hypothetical	protein;protein_id=PWA33003.1
LG01	Genbank	CDS	7820987	7821202	.	+	0	ID=cds-PWA33003.1;Parent=rna-gnl|WGS:NHOQ|CCH79_00016854-RA_mrna;Dbxref=NCBI_GP:PWA33003.1;Name=PWA33003.1;gbkey=CDS;locus_tag=CCH79_00016854;orig_transcript_id=gnl|WGS:NHOQ|CCH79_00016854-RA_mrna;partial=true;product=hypothetical	protein;protein_id=PWA33003.1;start_range=.,57050
LG01	Genbank	gene	7805041	7812792	.	+	.	ID=gene-CCH79_00016855;Name=CCH79_00016855;end_range=73211,.;gbkey=Gene;gene_biotype=protein_coding;locus_tag=CCH79_00016855;partial=true;start_range=.,65460
LG01	Genbank	mRNA	7805041	7812792	.	+	.	ID=rna-gnl|WGS:NHOQ|CCH79_00016855-RA_mrna;Parent=gene-CCH79_00016855;end_range=73211,.;gbkey=mRNA;locus_tag=CCH79_00016855;orig_protein_id=gnl|WGS:NHOQ|CCH79_00016855-RA;orig_transcript_id=gnl|WGS:NHOQ|CCH79_00016855-RA_mrna;partial=true;product=hypothetical	protein;start_range=.,65460
LG01	Genbank	exon	7805041	7805274	.	+	.	ID=exon-gnl|WGS:NHOQ|CCH79_00016855-RA_mrna-1;Parent=rna-gnl|WGS:NHOQ|CCH79_00016855-RA_mrna;end_range=73211,.;gbkey=mRNA;locus_tag=CCH79_00016855;orig_protein_id=gnl|WGS:NHOQ|CCH79_00016855-RA;orig_transcript_id=gnl|WGS:NHOQ|CCH79_00016855-RA_mrna;partial=true;product=hypothetical	protein
LG01	Genbank	exon	7806320	7806505	.	+	.	ID=exon-gnl|WGS:NHOQ|CCH79_00016855-RA_mrna-2;Parent=rna-gnl|WGS:NHOQ|CCH79_00016855-RA_mrna;gbkey=mRNA;locus_tag=CCH79_00016855;orig_protein_id=gnl|WGS:NHOQ|CCH79_00016855-RA;orig_transcript_id=gnl|WGS:NHOQ|CCH79_00016855-RA_mrna;partial=true;product=hypothetical	protein
LG01	Genbank	exon	7810103	7810186	.	+	.	ID=exon-gnl|WGS:NHOQ|CCH79_00016855-RA_mrna-3;Parent=rna-gnl|WGS:NHOQ|CCH79_00016855-RA_mrna;gbkey=mRNA;locus_tag=CCH79_00016855;orig_protein_id=gnl|WGS:NHOQ|CCH79_00016855-RA;orig_transcript_id=gnl|WGS:NHOQ|CCH79_00016855-RA_mrna;partial=true;product=hypothetical	protein
LG01	Genbank	exon	7811618	7811776	.	+	.	ID=exon-gnl|WGS:NHOQ|CCH79_00016855-RA_mrna-4;Parent=rna-gnl|WGS:NHOQ|CCH79_00016855-RA_mrna;gbkey=mRNA;locus_tag=CCH79_00016855;orig_protein_id=gnl|WGS:NHOQ|CCH79_00016855-RA;orig_transcript_id=gnl|WGS:NHOQ|CCH79_00016855-RA_mrna;partial=true;product=hypothetical	protein
LG01	Genbank	exon	7811859	7811930	.	+	.	ID=exon-gnl|WGS:NHOQ|CCH79_00016855-RA_mrna-5;Parent=rna-gnl|WGS:NHOQ|CCH79_00016855-RA_mrna;gbkey=mRNA;locus_tag=CCH79_00016855;orig_protein_id=gnl|WGS:NHOQ|CCH79_00016855-RA;orig_transcript_id=gnl|WGS:NHOQ|CCH79_00016855-RA_mrna;partial=true;product=hypothetical	protein
LG01	Genbank	exon	7812008	7812108	.	+	.	ID=exon-gnl|WGS:NHOQ|CCH79_00016855-RA_mrna-6;Parent=rna-gnl|WGS:NHOQ|CCH79_00016855-RA_mrna;gbkey=mRNA;locus_tag=CCH79_00016855;orig_protein_id=gnl|WGS:NHOQ|CCH79_00016855-RA;orig_transcript_id=gnl|WGS:NHOQ|CCH79_00016855-RA_mrna;partial=true;product=hypothetical	protein
LG01	Genbank	exon	7812216	7812310	.	+	.	ID=exon-gnl|WGS:NHOQ|CCH79_00016855-RA_mrna-7;Parent=rna-gnl|WGS:NHOQ|CCH79_00016855-RA_mrna;gbkey=mRNA;locus_tag=CCH79_00016855;orig_protein_id=gnl|WGS:NHOQ|CCH79_00016855-RA;orig_transcript_id=gnl|WGS:NHOQ|CCH79_00016855-RA_mrna;partial=true;product=hypothetical	protein
LG01	Genbank	exon	7812719	7812792	.	+	.	ID=exon-gnl|WGS:NHOQ|CCH79_00016855-RA_mrna-8;Parent=rna-gnl|WGS:NHOQ|CCH79_00016855-RA_mrna;gbkey=mRNA;locus_tag=CCH79_00016855;orig_protein_id=gnl|WGS:NHOQ|CCH79_00016855-RA;orig_transcript_id=gnl|WGS:NHOQ|CCH79_00016855-RA_mrna;partial=true;product=hypothetical	protein;start_range=.,65460
LG01	Genbank	CDS	7805041	7805274	.	+	0	ID=cds-PWA33002.1;Parent=rna-gnl|WGS:NHOQ|CCH79_00016855-RA_mrna;Dbxref=NCBI_GP:PWA33002.1;Name=PWA33002.1;end_range=73211,.;gbkey=CDS;locus_tag=CCH79_00016855;orig_transcript_id=gnl|WGS:NHOQ|CCH79_00016855-RA_mrna;partial=true;product=hypothetical	protein;protein_id=PWA33002.1
LG01	Genbank	CDS	7806320	7806505	.	+	0	ID=cds-PWA33002.1;Parent=rna-gnl|WGS:NHOQ|CCH79_00016855-RA_mrna;Dbxref=NCBI_GP:PWA33002.1;Name=PWA33002.1;gbkey=CDS;locus_tag=CCH79_00016855;orig_transcript_id=gnl|WGS:NHOQ|CCH79_00016855-RA_mrna;partial=true;product=hypothetical	protein;protein_id=PWA33002.1
LG01	Genbank	CDS	7810103	7810186	.	+	0	ID=cds-PWA33002.1;Parent=rna-gnl|WGS:NHOQ|CCH79_00016855-RA_mrna;Dbxref=NCBI_GP:PWA33002.1;Name=PWA33002.1;gbkey=CDS;locus_tag=CCH79_00016855;orig_transcript_id=gnl|WGS:NHOQ|CCH79_00016855-RA_mrna;partial=true;product=hypothetical	protein;protein_id=PWA33002.1
LG01	Genbank	CDS	7811618	7811776	.	+	0	ID=cds-PWA33002.1;Parent=rna-gnl|WGS:NHOQ|CCH79_00016855-RA_mrna;Dbxref=NCBI_GP:PWA33002.1;Name=PWA33002.1;gbkey=CDS;locus_tag=CCH79_00016855;orig_transcript_id=gnl|WGS:NHOQ|CCH79_00016855-RA_mrna;partial=true;product=hypothetical	protein;protein_id=PWA33002.1
LG01	Genbank	CDS	7811859	7811930	.	+	0	ID=cds-PWA33002.1;Parent=rna-gnl|WGS:NHOQ|CCH79_00016855-RA_mrna;Dbxref=NCBI_GP:PWA33002.1;Name=PWA33002.1;gbkey=CDS;locus_tag=CCH79_00016855;orig_transcript_id=gnl|WGS:NHOQ|CCH79_00016855-RA_mrna;partial=true;product=hypothetical	protein;protein_id=PWA33002.1
LG01	Genbank	CDS	7812008	7812108	.	+	0	ID=cds-PWA33002.1;Parent=rna-gnl|WGS:NHOQ|CCH79_00016855-RA_mrna;Dbxref=NCBI_GP:PWA33002.1;Name=PWA33002.1;gbkey=CDS;locus_tag=CCH79_00016855;orig_transcript_id=gnl|WGS:NHOQ|CCH79_00016855-RA_mrna;partial=true;product=hypothetical	protein;protein_id=PWA33002.1
LG01	Genbank	CDS	7812216	7812310	.	+	1	ID=cds-PWA33002.1;Parent=rna-gnl|WGS:NHOQ|CCH79_00016855-RA_mrna;Dbxref=NCBI_GP:PWA33002.1;Name=PWA33002.1;gbkey=CDS;locus_tag=CCH79_00016855;orig_transcript_id=gnl|WGS:NHOQ|CCH79_00016855-RA_mrna;partial=true;product=hypothetical	protein;protein_id=PWA33002.1
LG01	Genbank	CDS	7812719	7812792	.	+	2	ID=cds-PWA33002.1;Parent=rna-gnl|WGS:NHOQ|CCH79_00016855-RA_mrna;Dbxref=NCBI_GP:PWA33002.1;Name=PWA33002.1;gbkey=CDS;locus_tag=CCH79_00016855;orig_transcript_id=gnl|WGS:NHOQ|CCH79_00016855-RA_mrna;partial=true;product=hypothetical	protein;protein_id=PWA33002.1;start_range=.,65460
LG01	Genbank	gene	7805001	7809820	.	-	.	ID=gene-CCH79_00016856;Name=CCH79_00016856;end_range=73251,.;gbkey=Gene;gene_biotype=protein_coding;locus_tag=CCH79_00016856;partial=true;start_range=.,68432
LG01	Genbank	mRNA	7805001	7809820	.	-	.	ID=rna-gnl|WGS:NHOQ|CCH79_00016856-RA_mrna;Parent=gene-CCH79_00016856;end_range=73251,.;gbkey=mRNA;locus_tag=CCH79_00016856;orig_protein_id=gnl|WGS:NHOQ|CCH79_00016856-RA;orig_transcript_id=gnl|WGS:NHOQ|CCH79_00016856-RA_mrna;partial=true;product=hypothetical	protein;start_range=.,68432
LG01	Genbank	exon	7809775	7809820	.	-	.	ID=exon-gnl|WGS:NHOQ|CCH79_00016856-RA_mrna-1;Parent=rna-gnl|WGS:NHOQ|CCH79_00016856-RA_mrna;gbkey=mRNA;locus_tag=CCH79_00016856;orig_protein_id=gnl|WGS:NHOQ|CCH79_00016856-RA;orig_transcript_id=gnl|WGS:NHOQ|CCH79_00016856-RA_mrna;partial=true;product=hypothetical	protein;start_range=.,68432
LG01	Genbank	exon	7808561	7808604	.	-	.	ID=exon-gnl|WGS:NHOQ|CCH79_00016856-RA_mrna-2;Parent=rna-gnl|WGS:NHOQ|CCH79_00016856-RA_mrna;gbkey=mRNA;locus_tag=CCH79_00016856;orig_protein_id=gnl|WGS:NHOQ|CCH79_00016856-RA;orig_transcript_id=gnl|WGS:NHOQ|CCH79_00016856-RA_mrna;partial=true;product=hypothetical	protein
LG01	Genbank	exon	7808416	7808487	.	-	.	ID=exon-gnl|WGS:NHOQ|CCH79_00016856-RA_mrna-3;Parent=rna-gnl|WGS:NHOQ|CCH79_00016856-RA_mrna;gbkey=mRNA;locus_tag=CCH79_00016856;orig_protein_id=gnl|WGS:NHOQ|CCH79_00016856-RA;orig_transcript_id=gnl|WGS:NHOQ|CCH79_00016856-RA_mrna;partial=true;product=hypothetical	protein
LG01	Genbank	exon	7808122	7808310	.	-	.	ID=exon-gnl|WGS:NHOQ|CCH79_00016856-RA_mrna-4;Parent=rna-gnl|WGS:NHOQ|CCH79_00016856-RA_mrna;gbkey=mRNA;locus_tag=CCH79_00016856;orig_protein_id=gnl|WGS:NHOQ|CCH79_00016856-RA;orig_transcript_id=gnl|WGS:NHOQ|CCH79_00016856-RA_mrna;partial=true;product=hypothetical	protein
LG01	Genbank	exon	7806295	7806529	.	-	.	ID=exon-gnl|WGS:NHOQ|CCH79_00016856-RA_mrna-5;Parent=rna-gnl|WGS:NHOQ|CCH79_00016856-RA_mrna;gbkey=mRNA;locus_tag=CCH79_00016856;orig_protein_id=gnl|WGS:NHOQ|CCH79_00016856-RA;orig_transcript_id=gnl|WGS:NHOQ|CCH79_00016856-RA_mrna;partial=true;product=hypothetical	protein
LG01	Genbank	exon	7805001	7805278	.	-	.	ID=exon-gnl|WGS:NHOQ|CCH79_00016856-RA_mrna-6;Parent=rna-gnl|WGS:NHOQ|CCH79_00016856-RA_mrna;end_range=73251,.;gbkey=mRNA;locus_tag=CCH79_00016856;orig_protein_id=gnl|WGS:NHOQ|CCH79_00016856-RA;orig_transcript_id=gnl|WGS:NHOQ|CCH79_00016856-RA_mrna;partial=true;product=hypothetical	protein
LG01	Genbank	CDS	7809775	7809820	.	-	0	ID=cds-PWA32970.1;Parent=rna-gnl|WGS:NHOQ|CCH79_00016856-RA_mrna;Dbxref=NCBI_GP:PWA32970.1;Name=PWA32970.1;gbkey=CDS;locus_tag=CCH79_00016856;orig_transcript_id=gnl|WGS:NHOQ|CCH79_00016856-RA_mrna;partial=true;product=hypothetical	protein;protein_id=PWA32970.1;start_range=.,68432
LG01	Genbank	CDS	7808561	7808604	.	-	2	ID=cds-PWA32970.1;Parent=rna-gnl|WGS:NHOQ|CCH79_00016856-RA_mrna;Dbxref=NCBI_GP:PWA32970.1;Name=PWA32970.1;gbkey=CDS;locus_tag=CCH79_00016856;orig_transcript_id=gnl|WGS:NHOQ|CCH79_00016856-RA_mrna;partial=true;product=hypothetical	protein;protein_id=PWA32970.1
LG01	Genbank	CDS	7808416	7808487	.	-	0	ID=cds-PWA32970.1;Parent=rna-gnl|WGS:NHOQ|CCH79_00016856-RA_mrna;Dbxref=NCBI_GP:PWA32970.1;Name=PWA32970.1;gbkey=CDS;locus_tag=CCH79_00016856;orig_transcript_id=gnl|WGS:NHOQ|CCH79_00016856-RA_mrna;partial=true;product=hypothetical	protein;protein_id=PWA32970.1
LG01	Genbank	CDS	7808122	7808310	.	-	0	ID=cds-PWA32970.1;Parent=rna-gnl|WGS:NHOQ|CCH79_00016856-RA_mrna;Dbxref=NCBI_GP:PWA32970.1;Name=PWA32970.1;gbkey=CDS;locus_tag=CCH79_00016856;orig_transcript_id=gnl|WGS:NHOQ|CCH79_00016856-RA_mrna;partial=true;product=hypothetical	protein;protein_id=PWA32970.1
LG01	Genbank	CDS	7806295	7806529	.	-	0	ID=cds-PWA32970.1;Parent=rna-gnl|WGS:NHOQ|CCH79_00016856-RA_mrna;Dbxref=NCBI_GP:PWA32970.1;Name=PWA32970.1;gbkey=CDS;locus_tag=CCH79_00016856;orig_transcript_id=gnl|WGS:NHOQ|CCH79_00016856-RA_mrna;partial=true;product=hypothetical	protein;protein_id=PWA32970.1
LG01	Genbank	CDS	7805001	7805278	.	-	2	ID=cds-PWA32970.1;Parent=rna-gnl|WGS:NHOQ|CCH79_00016856-RA_mrna;Dbxref=NCBI_GP:PWA32970.1;Name=PWA32970.1;end_range=73251,.;gbkey=CDS;locus_tag=CCH79_00016856;orig_transcript_id=gnl|WGS:NHOQ|CCH79_00016856-RA_mrna;partial=true;product=hypothetical	protein;protein_id=PWA32970.1
LG01	Genbank	gene	7797706	7802461	.	+	.	ID=gene-CCH79_00016857;Name=CCH79_00016857;gbkey=Gene;gene_biotype=protein_coding;locus_tag=CCH79_00016857
LG01	Genbank	mRNA	7797706	7802461	.	+	.	ID=rna-gnl|WGS:NHOQ|CCH79_00016857-RA_mrna;Parent=gene-CCH79_00016857;gbkey=mRNA;locus_tag=CCH79_00016857;orig_protein_id=gnl|WGS:NHOQ|CCH79_00016857-RA;orig_transcript_id=gnl|WGS:NHOQ|CCH79_00016857-RA_mrna;product=hypothetical	protein
LG01	Genbank	exon	7797706	7797985	.	+	.	ID=exon-gnl|WGS:NHOQ|CCH79_00016857-RA_mrna-1;Parent=rna-gnl|WGS:NHOQ|CCH79_00016857-RA_mrna;gbkey=mRNA;locus_tag=CCH79_00016857;orig_protein_id=gnl|WGS:NHOQ|CCH79_00016857-RA;orig_transcript_id=gnl|WGS:NHOQ|CCH79_00016857-RA_mrna;product=hypothetical	protein
LG01	Genbank	exon	7798166	7798301	.	+	.	ID=exon-gnl|WGS:NHOQ|CCH79_00016857-RA_mrna-2;Parent=rna-gnl|WGS:NHOQ|CCH79_00016857-RA_mrna;gbkey=mRNA;locus_tag=CCH79_00016857;orig_protein_id=gnl|WGS:NHOQ|CCH79_00016857-RA;orig_transcript_id=gnl|WGS:NHOQ|CCH79_00016857-RA_mrna;product=hypothetical	protein
LG01	Genbank	exon	7798587	7798714	.	+	.	ID=exon-gnl|WGS:NHOQ|CCH79_00016857-RA_mrna-3;Parent=rna-gnl|WGS:NHOQ|CCH79_00016857-RA_mrna;gbkey=mRNA;locus_tag=CCH79_00016857;orig_protein_id=gnl|WGS:NHOQ|CCH79_00016857-RA;orig_transcript_id=gnl|WGS:NHOQ|CCH79_00016857-RA_mrna;product=hypothetical	protein
LG01	Genbank	exon	7799699	7799819	.	+	.	ID=exon-gnl|WGS:NHOQ|CCH79_00016857-RA_mrna-4;Parent=rna-gnl|WGS:NHOQ|CCH79_00016857-RA_mrna;gbkey=mRNA;locus_tag=CCH79_00016857;orig_protein_id=gnl|WGS:NHOQ|CCH79_00016857-RA;orig_transcript_id=gnl|WGS:NHOQ|CCH79_00016857-RA_mrna;product=hypothetical	protein
LG01	Genbank	exon	7799900	7799953	.	+	.	ID=exon-gnl|WGS:NHOQ|CCH79_00016857-RA_mrna-5;Parent=rna-gnl|WGS:NHOQ|CCH79_00016857-RA_mrna;gbkey=mRNA;locus_tag=CCH79_00016857;orig_protein_id=gnl|WGS:NHOQ|CCH79_00016857-RA;orig_transcript_id=gnl|WGS:NHOQ|CCH79_00016857-RA_mrna;product=hypothetical	protein
LG01	Genbank	exon	7800031	7800103	.	+	.	ID=exon-gnl|WGS:NHOQ|CCH79_00016857-RA_mrna-6;Parent=rna-gnl|WGS:NHOQ|CCH79_00016857-RA_mrna;gbkey=mRNA;locus_tag=CCH79_00016857;orig_protein_id=gnl|WGS:NHOQ|CCH79_00016857-RA;orig_transcript_id=gnl|WGS:NHOQ|CCH79_00016857-RA_mrna;product=hypothetical	protein
LG01	Genbank	exon	7800467	7800612	.	+	.	ID=exon-gnl|WGS:NHOQ|CCH79_00016857-RA_mrna-7;Parent=rna-gnl|WGS:NHOQ|CCH79_00016857-RA_mrna;gbkey=mRNA;locus_tag=CCH79_00016857;orig_protein_id=gnl|WGS:NHOQ|CCH79_00016857-RA;orig_transcript_id=gnl|WGS:NHOQ|CCH79_00016857-RA_mrna;product=hypothetical	protein
LG01	Genbank	exon	7802233	7802461	.	+	.	ID=exon-gnl|WGS:NHOQ|CCH79_00016857-RA_mrna-8;Parent=rna-gnl|WGS:NHOQ|CCH79_00016857-RA_mrna;gbkey=mRNA;locus_tag=CCH79_00016857;orig_protein_id=gnl|WGS:NHOQ|CCH79_00016857-RA;orig_transcript_id=gnl|WGS:NHOQ|CCH79_00016857-RA_mrna;product=hypothetical	protein
LG01	Genbank	CDS	7797706	7797985	.	+	0	ID=cds-PWA33001.1;Parent=rna-gnl|WGS:NHOQ|CCH79_00016857-RA_mrna;Dbxref=NCBI_GP:PWA33001.1;Name=PWA33001.1;gbkey=CDS;locus_tag=CCH79_00016857;orig_transcript_id=gnl|WGS:NHOQ|CCH79_00016857-RA_mrna;product=hypothetical	protein;protein_id=PWA33001.1
LG01	Genbank	CDS	7798166	7798301	.	+	2	ID=cds-PWA33001.1;Parent=rna-gnl|WGS:NHOQ|CCH79_00016857-RA_mrna;Dbxref=NCBI_GP:PWA33001.1;Name=PWA33001.1;gbkey=CDS;locus_tag=CCH79_00016857;orig_transcript_id=gnl|WGS:NHOQ|CCH79_00016857-RA_mrna;product=hypothetical	protein;protein_id=PWA33001.1
LG01	Genbank	CDS	7798587	7798714	.	+	1	ID=cds-PWA33001.1;Parent=rna-gnl|WGS:NHOQ|CCH79_00016857-RA_mrna;Dbxref=NCBI_GP:PWA33001.1;Name=PWA33001.1;gbkey=CDS;locus_tag=CCH79_00016857;orig_transcript_id=gnl|WGS:NHOQ|CCH79_00016857-RA_mrna;product=hypothetical	protein;protein_id=PWA33001.1
LG01	Genbank	CDS	7799699	7799819	.	+	2	ID=cds-PWA33001.1;Parent=rna-gnl|WGS:NHOQ|CCH79_00016857-RA_mrna;Dbxref=NCBI_GP:PWA33001.1;Name=PWA33001.1;gbkey=CDS;locus_tag=CCH79_00016857;orig_transcript_id=gnl|WGS:NHOQ|CCH79_00016857-RA_mrna;product=hypothetical	protein;protein_id=PWA33001.1
LG01	Genbank	CDS	7799900	7799953	.	+	1	ID=cds-PWA33001.1;Parent=rna-gnl|WGS:NHOQ|CCH79_00016857-RA_mrna;Dbxref=NCBI_GP:PWA33001.1;Name=PWA33001.1;gbkey=CDS;locus_tag=CCH79_00016857;orig_transcript_id=gnl|WGS:NHOQ|CCH79_00016857-RA_mrna;product=hypothetical	protein;protein_id=PWA33001.1
LG01	Genbank	CDS	7800031	7800103	.	+	1	ID=cds-PWA33001.1;Parent=rna-gnl|WGS:NHOQ|CCH79_00016857-RA_mrna;Dbxref=NCBI_GP:PWA33001.1;Name=PWA33001.1;gbkey=CDS;locus_tag=CCH79_00016857;orig_transcript_id=gnl|WGS:NHOQ|CCH79_00016857-RA_mrna;product=hypothetical	protein;protein_id=PWA33001.1
LG01	Genbank	CDS	7800467	7800612	.	+	0	ID=cds-PWA33001.1;Parent=rna-gnl|WGS:NHOQ|CCH79_00016857-RA_mrna;Dbxref=NCBI_GP:PWA33001.1;Name=PWA33001.1;gbkey=CDS;locus_tag=CCH79_00016857;orig_transcript_id=gnl|WGS:NHOQ|CCH79_00016857-RA_mrna;product=hypothetical	protein;protein_id=PWA33001.1
LG01	Genbank	CDS	7802233	7802461	.	+	1	ID=cds-PWA33001.1;Parent=rna-gnl|WGS:NHOQ|CCH79_00016857-RA_mrna;Dbxref=NCBI_GP:PWA33001.1;Name=PWA33001.1;gbkey=CDS;locus_tag=CCH79_00016857;orig_transcript_id=gnl|WGS:NHOQ|CCH79_00016857-RA_mrna;product=hypothetical	protein;protein_id=PWA33001.1
LG01	Genbank	gene	7784461	7792581	.	-	.	ID=gene-CCH79_00016858;Name=CCH79_00016858;gbkey=Gene;gene_biotype=protein_coding;locus_tag=CCH79_00016858;partial=true;start_range=.,85671
LG01	Genbank	mRNA	7784461	7792581	.	-	.	ID=rna-gnl|WGS:NHOQ|CCH79_00016858-RA_mrna;Parent=gene-CCH79_00016858;gbkey=mRNA;locus_tag=CCH79_00016858;orig_protein_id=gnl|WGS:NHOQ|CCH79_00016858-RA;orig_transcript_id=gnl|WGS:NHOQ|CCH79_00016858-RA_mrna;partial=true;product=hypothetical	protein;start_range=.,85671
LG01	Genbank	exon	7792215	7792581	.	-	.	ID=exon-gnl|WGS:NHOQ|CCH79_00016858-RA_mrna-1;Parent=rna-gnl|WGS:NHOQ|CCH79_00016858-RA_mrna;gbkey=mRNA;locus_tag=CCH79_00016858;orig_protein_id=gnl|WGS:NHOQ|CCH79_00016858-RA;orig_transcript_id=gnl|WGS:NHOQ|CCH79_00016858-RA_mrna;partial=true;product=hypothetical	protein;start_range=.,85671
LG01	Genbank	exon	7789874	7790019	.	-	.	ID=exon-gnl|WGS:NHOQ|CCH79_00016858-RA_mrna-2;Parent=rna-gnl|WGS:NHOQ|CCH79_00016858-RA_mrna;gbkey=mRNA;locus_tag=CCH79_00016858;orig_protein_id=gnl|WGS:NHOQ|CCH79_00016858-RA;orig_transcript_id=gnl|WGS:NHOQ|CCH79_00016858-RA_mrna;partial=true;product=hypothetical	protein
LG01	Genbank	exon	7786290	7786466	.	-	.	ID=exon-gnl|WGS:NHOQ|CCH79_00016858-RA_mrna-3;Parent=rna-gnl|WGS:NHOQ|CCH79_00016858-RA_mrna;gbkey=mRNA;locus_tag=CCH79_00016858;orig_protein_id=gnl|WGS:NHOQ|CCH79_00016858-RA;orig_transcript_id=gnl|WGS:NHOQ|CCH79_00016858-RA_mrna;partial=true;product=hypothetical	protein
LG01	Genbank	exon	7785778	7785894	.	-	.	ID=exon-gnl|WGS:NHOQ|CCH79_00016858-RA_mrna-4;Parent=rna-gnl|WGS:NHOQ|CCH79_00016858-RA_mrna;gbkey=mRNA;locus_tag=CCH79_00016858;orig_protein_id=gnl|WGS:NHOQ|CCH79_00016858-RA;orig_transcript_id=gnl|WGS:NHOQ|CCH79_00016858-RA_mrna;partial=true;product=hypothetical	protein
LG01	Genbank	exon	7785037	7785123	.	-	.	ID=exon-gnl|WGS:NHOQ|CCH79_00016858-RA_mrna-5;Parent=rna-gnl|WGS:NHOQ|CCH79_00016858-RA_mrna;gbkey=mRNA;locus_tag=CCH79_00016858;orig_protein_id=gnl|WGS:NHOQ|CCH79_00016858-RA;orig_transcript_id=gnl|WGS:NHOQ|CCH79_00016858-RA_mrna;partial=true;product=hypothetical	protein
LG01	Genbank	exon	7784461	7784619	.	-	.	ID=exon-gnl|WGS:NHOQ|CCH79_00016858-RA_mrna-6;Parent=rna-gnl|WGS:NHOQ|CCH79_00016858-RA_mrna;gbkey=mRNA;locus_tag=CCH79_00016858;orig_protein_id=gnl|WGS:NHOQ|CCH79_00016858-RA;orig_transcript_id=gnl|WGS:NHOQ|CCH79_00016858-RA_mrna;partial=true;product=hypothetical	protein
LG01	Genbank	CDS	7792215	7792581	.	-	0	ID=cds-PWA32994.1;Parent=rna-gnl|WGS:NHOQ|CCH79_00016858-RA_mrna;Dbxref=NCBI_GP:PWA32994.1;Name=PWA32994.1;gbkey=CDS;locus_tag=CCH79_00016858;orig_transcript_id=gnl|WGS:NHOQ|CCH79_00016858-RA_mrna;partial=true;product=hypothetical	protein;protein_id=PWA32994.1;start_range=.,85671
LG01	Genbank	CDS	7789874	7790019	.	-	2	ID=cds-PWA32994.1;Parent=rna-gnl|WGS:NHOQ|CCH79_00016858-RA_mrna;Dbxref=NCBI_GP:PWA32994.1;Name=PWA32994.1;gbkey=CDS;locus_tag=CCH79_00016858;orig_transcript_id=gnl|WGS:NHOQ|CCH79_00016858-RA_mrna;partial=true;product=hypothetical	protein;protein_id=PWA32994.1
LG01	Genbank	CDS	7786290	7786466	.	-	0	ID=cds-PWA32994.1;Parent=rna-gnl|WGS:NHOQ|CCH79_00016858-RA_mrna;Dbxref=NCBI_GP:PWA32994.1;Name=PWA32994.1;gbkey=CDS;locus_tag=CCH79_00016858;orig_transcript_id=gnl|WGS:NHOQ|CCH79_00016858-RA_mrna;partial=true;product=hypothetical	protein;protein_id=PWA32994.1
LG01	Genbank	CDS	7785778	7785894	.	-	0	ID=cds-PWA32994.1;Parent=rna-gnl|WGS:NHOQ|CCH79_00016858-RA_mrna;Dbxref=NCBI_GP:PWA32994.1;Name=PWA32994.1;gbkey=CDS;locus_tag=CCH79_00016858;orig_transcript_id=gnl|WGS:NHOQ|CCH79_00016858-RA_mrna;partial=true;product=hypothetical	protein;protein_id=PWA32994.1
LG01	Genbank	CDS	7785037	7785123	.	-	0	ID=cds-PWA32994.1;Parent=rna-gnl|WGS:NHOQ|CCH79_00016858-RA_mrna;Dbxref=NCBI_GP:PWA32994.1;Name=PWA32994.1;gbkey=CDS;locus_tag=CCH79_00016858;orig_transcript_id=gnl|WGS:NHOQ|CCH79_00016858-RA_mrna;partial=true;product=hypothetical	protein;protein_id=PWA32994.1
LG01	Genbank	CDS	7784461	7784619	.	-	0	ID=cds-PWA32994.1;Parent=rna-gnl|WGS:NHOQ|CCH79_00016858-RA_mrna;Dbxref=NCBI_GP:PWA32994.1;Name=PWA32994.1;gbkey=CDS;locus_tag=CCH79_00016858;orig_transcript_id=gnl|WGS:NHOQ|CCH79_00016858-RA_mrna;partial=true;product=hypothetical	protein;protein_id=PWA32994.1
LG01	Genbank	gene	7767965	7781953	.	+	.	ID=gene-CCH79_00016859;Name=CCH79_00016859;gbkey=Gene;gene_biotype=protein_coding;locus_tag=CCH79_00016859
LG01	Genbank	mRNA	7767965	7781953	.	+	.	ID=rna-gnl|WGS:NHOQ|CCH79_00016859-RA_mrna;Parent=gene-CCH79_00016859;gbkey=mRNA;locus_tag=CCH79_00016859;orig_protein_id=gnl|WGS:NHOQ|CCH79_00016859-RA;orig_transcript_id=gnl|WGS:NHOQ|CCH79_00016859-RA_mrna;product=hypothetical	protein
LG01	Genbank	exon	7767965	7768110	.	+	.	ID=exon-gnl|WGS:NHOQ|CCH79_00016859-RA_mrna-1;Parent=rna-gnl|WGS:NHOQ|CCH79_00016859-RA_mrna;gbkey=mRNA;locus_tag=CCH79_00016859;orig_protein_id=gnl|WGS:NHOQ|CCH79_00016859-RA;orig_transcript_id=gnl|WGS:NHOQ|CCH79_00016859-RA_mrna;product=hypothetical	protein
LG01	Genbank	exon	7770844	7770927	.	+	.	ID=exon-gnl|WGS:NHOQ|CCH79_00016859-RA_mrna-2;Parent=rna-gnl|WGS:NHOQ|CCH79_00016859-RA_mrna;gbkey=mRNA;locus_tag=CCH79_00016859;orig_protein_id=gnl|WGS:NHOQ|CCH79_00016859-RA;orig_transcript_id=gnl|WGS:NHOQ|CCH79_00016859-RA_mrna;product=hypothetical	protein
LG01	Genbank	exon	7776779	7776850	.	+	.	ID=exon-gnl|WGS:NHOQ|CCH79_00016859-RA_mrna-3;Parent=rna-gnl|WGS:NHOQ|CCH79_00016859-RA_mrna;gbkey=mRNA;locus_tag=CCH79_00016859;orig_protein_id=gnl|WGS:NHOQ|CCH79_00016859-RA;orig_transcript_id=gnl|WGS:NHOQ|CCH79_00016859-RA_mrna;product=hypothetical	protein
LG01	Genbank	exon	7778447	7778576	.	+	.	ID=exon-gnl|WGS:NHOQ|CCH79_00016859-RA_mrna-4;Parent=rna-gnl|WGS:NHOQ|CCH79_00016859-RA_mrna;gbkey=mRNA;locus_tag=CCH79_00016859;orig_protein_id=gnl|WGS:NHOQ|CCH79_00016859-RA;orig_transcript_id=gnl|WGS:NHOQ|CCH79_00016859-RA_mrna;product=hypothetical	protein
LG01	Genbank	exon	7778666	7778774	.	+	.	ID=exon-gnl|WGS:NHOQ|CCH79_00016859-RA_mrna-5;Parent=rna-gnl|WGS:NHOQ|CCH79_00016859-RA_mrna;gbkey=mRNA;locus_tag=CCH79_00016859;orig_protein_id=gnl|WGS:NHOQ|CCH79_00016859-RA;orig_transcript_id=gnl|WGS:NHOQ|CCH79_00016859-RA_mrna;product=hypothetical	protein
LG01	Genbank	exon	7779158	7779243	.	+	.	ID=exon-gnl|WGS:NHOQ|CCH79_00016859-RA_mrna-6;Parent=rna-gnl|WGS:NHOQ|CCH79_00016859-RA_mrna;gbkey=mRNA;locus_tag=CCH79_00016859;orig_protein_id=gnl|WGS:NHOQ|CCH79_00016859-RA;orig_transcript_id=gnl|WGS:NHOQ|CCH79_00016859-RA_mrna;product=hypothetical	protein
LG01	Genbank	exon	7779328	7779430	.	+	.	ID=exon-gnl|WGS:NHOQ|CCH79_00016859-RA_mrna-7;Parent=rna-gnl|WGS:NHOQ|CCH79_00016859-RA_mrna;gbkey=mRNA;locus_tag=CCH79_00016859;orig_protein_id=gnl|WGS:NHOQ|CCH79_00016859-RA;orig_transcript_id=gnl|WGS:NHOQ|CCH79_00016859-RA_mrna;product=hypothetical	protein
LG01	Genbank	exon	7779529	7779671	.	+	.	ID=exon-gnl|WGS:NHOQ|CCH79_00016859-RA_mrna-8;Parent=rna-gnl|WGS:NHOQ|CCH79_00016859-RA_mrna;gbkey=mRNA;locus_tag=CCH79_00016859;orig_protein_id=gnl|WGS:NHOQ|CCH79_00016859-RA;orig_transcript_id=gnl|WGS:NHOQ|CCH79_00016859-RA_mrna;product=hypothetical	protein
LG01	Genbank	exon	7779956	7780055	.	+	.	ID=exon-gnl|WGS:NHOQ|CCH79_00016859-RA_mrna-9;Parent=rna-gnl|WGS:NHOQ|CCH79_00016859-RA_mrna;gbkey=mRNA;locus_tag=CCH79_00016859;orig_protein_id=gnl|WGS:NHOQ|CCH79_00016859-RA;orig_transcript_id=gnl|WGS:NHOQ|CCH79_00016859-RA_mrna;product=hypothetical	protein
LG01	Genbank	exon	7780415	7780572	.	+	.	ID=exon-gnl|WGS:NHOQ|CCH79_00016859-RA_mrna-10;Parent=rna-gnl|WGS:NHOQ|CCH79_00016859-RA_mrna;gbkey=mRNA;locus_tag=CCH79_00016859;orig_protein_id=gnl|WGS:NHOQ|CCH79_00016859-RA;orig_transcript_id=gnl|WGS:NHOQ|CCH79_00016859-RA_mrna;product=hypothetical	protein
LG01	Genbank	exon	7781370	7781482	.	+	.	ID=exon-gnl|WGS:NHOQ|CCH79_00016859-RA_mrna-11;Parent=rna-gnl|WGS:NHOQ|CCH79_00016859-RA_mrna;gbkey=mRNA;locus_tag=CCH79_00016859;orig_protein_id=gnl|WGS:NHOQ|CCH79_00016859-RA;orig_transcript_id=gnl|WGS:NHOQ|CCH79_00016859-RA_mrna;product=hypothetical	protein
LG01	Genbank	exon	7781809	7781953	.	+	.	ID=exon-gnl|WGS:NHOQ|CCH79_00016859-RA_mrna-12;Parent=rna-gnl|WGS:NHOQ|CCH79_00016859-RA_mrna;gbkey=mRNA;locus_tag=CCH79_00016859;orig_protein_id=gnl|WGS:NHOQ|CCH79_00016859-RA;orig_transcript_id=gnl|WGS:NHOQ|CCH79_00016859-RA_mrna;product=hypothetical	protein
LG01	Genbank	CDS	7767965	7768110	.	+	0	ID=cds-PWA33004.1;Parent=rna-gnl|WGS:NHOQ|CCH79_00016859-RA_mrna;Dbxref=NCBI_GP:PWA33004.1;Name=PWA33004.1;gbkey=CDS;locus_tag=CCH79_00016859;orig_transcript_id=gnl|WGS:NHOQ|CCH79_00016859-RA_mrna;product=hypothetical	protein;protein_id=PWA33004.1
LG01	Genbank	CDS	7770844	7770927	.	+	1	ID=cds-PWA33004.1;Parent=rna-gnl|WGS:NHOQ|CCH79_00016859-RA_mrna;Dbxref=NCBI_GP:PWA33004.1;Name=PWA33004.1;gbkey=CDS;locus_tag=CCH79_00016859;orig_transcript_id=gnl|WGS:NHOQ|CCH79_00016859-RA_mrna;product=hypothetical	protein;protein_id=PWA33004.1
LG01	Genbank	CDS	7776779	7776850	.	+	1	ID=cds-PWA33004.1;Parent=rna-gnl|WGS:NHOQ|CCH79_00016859-RA_mrna;Dbxref=NCBI_GP:PWA33004.1;Name=PWA33004.1;gbkey=CDS;locus_tag=CCH79_00016859;orig_transcript_id=gnl|WGS:NHOQ|CCH79_00016859-RA_mrna;product=hypothetical	protein;protein_id=PWA33004.1
LG01	Genbank	CDS	7778447	7778576	.	+	1	ID=cds-PWA33004.1;Parent=rna-gnl|WGS:NHOQ|CCH79_00016859-RA_mrna;Dbxref=NCBI_GP:PWA33004.1;Name=PWA33004.1;gbkey=CDS;locus_tag=CCH79_00016859;orig_transcript_id=gnl|WGS:NHOQ|CCH79_00016859-RA_mrna;product=hypothetical	protein;protein_id=PWA33004.1
LG01	Genbank	CDS	7778666	7778774	.	+	0	ID=cds-PWA33004.1;Parent=rna-gnl|WGS:NHOQ|CCH79_00016859-RA_mrna;Dbxref=NCBI_GP:PWA33004.1;Name=PWA33004.1;gbkey=CDS;locus_tag=CCH79_00016859;orig_transcript_id=gnl|WGS:NHOQ|CCH79_00016859-RA_mrna;product=hypothetical	protein;protein_id=PWA33004.1
LG01	Genbank	CDS	7779158	7779243	.	+	2	ID=cds-PWA33004.1;Parent=rna-gnl|WGS:NHOQ|CCH79_00016859-RA_mrna;Dbxref=NCBI_GP:PWA33004.1;Name=PWA33004.1;gbkey=CDS;locus_tag=CCH79_00016859;orig_transcript_id=gnl|WGS:NHOQ|CCH79_00016859-RA_mrna;product=hypothetical	protein;protein_id=PWA33004.1
LG01	Genbank	CDS	7779328	7779430	.	+	0	ID=cds-PWA33004.1;Parent=rna-gnl|WGS:NHOQ|CCH79_00016859-RA_mrna;Dbxref=NCBI_GP:PWA33004.1;Name=PWA33004.1;gbkey=CDS;locus_tag=CCH79_00016859;orig_transcript_id=gnl|WGS:NHOQ|CCH79_00016859-RA_mrna;product=hypothetical	protein;protein_id=PWA33004.1
LG01	Genbank	CDS	7779529	7779671	.	+	2	ID=cds-PWA33004.1;Parent=rna-gnl|WGS:NHOQ|CCH79_00016859-RA_mrna;Dbxref=NCBI_GP:PWA33004.1;Name=PWA33004.1;gbkey=CDS;locus_tag=CCH79_00016859;orig_transcript_id=gnl|WGS:NHOQ|CCH79_00016859-RA_mrna;product=hypothetical	protein;protein_id=PWA33004.1
LG01	Genbank	CDS	7779956	7780055	.	+	0	ID=cds-PWA33004.1;Parent=rna-gnl|WGS:NHOQ|CCH79_00016859-RA_mrna;Dbxref=NCBI_GP:PWA33004.1;Name=PWA33004.1;gbkey=CDS;locus_tag=CCH79_00016859;orig_transcript_id=gnl|WGS:NHOQ|CCH79_00016859-RA_mrna;product=hypothetical	protein;protein_id=PWA33004.1
LG01	Genbank	CDS	7780415	7780572	.	+	2	ID=cds-PWA33004.1;Parent=rna-gnl|WGS:NHOQ|CCH79_00016859-RA_mrna;Dbxref=NCBI_GP:PWA33004.1;Name=PWA33004.1;gbkey=CDS;locus_tag=CCH79_00016859;orig_transcript_id=gnl|WGS:NHOQ|CCH79_00016859-RA_mrna;product=hypothetical	protein;protein_id=PWA33004.1
LG01	Genbank	CDS	7781370	7781482	.	+	0	ID=cds-PWA33004.1;Parent=rna-gnl|WGS:NHOQ|CCH79_00016859-RA_mrna;Dbxref=NCBI_GP:PWA33004.1;Name=PWA33004.1;gbkey=CDS;locus_tag=CCH79_00016859;orig_transcript_id=gnl|WGS:NHOQ|CCH79_00016859-RA_mrna;product=hypothetical	protein;protein_id=PWA33004.1
LG01	Genbank	CDS	7781809	7781953	.	+	1	ID=cds-PWA33004.1;Parent=rna-gnl|WGS:NHOQ|CCH79_00016859-RA_mrna;Dbxref=NCBI_GP:PWA33004.1;Name=PWA33004.1;gbkey=CDS;locus_tag=CCH79_00016859;orig_transcript_id=gnl|WGS:NHOQ|CCH79_00016859-RA_mrna;product=hypothetical	protein;protein_id=PWA33004.1
LG01	Genbank	gene	7753381	7763150	.	+	.	ID=gene-CCH79_00016860;Name=CCH79_00016860;gbkey=Gene;gene_biotype=protein_coding;locus_tag=CCH79_00016860
LG01	Genbank	mRNA	7753381	7763150	.	+	.	ID=rna-gnl|WGS:NHOQ|CCH79_00016860-RA_mrna;Parent=gene-CCH79_00016860;gbkey=mRNA;locus_tag=CCH79_00016860;orig_protein_id=gnl|WGS:NHOQ|CCH79_00016860-RA;orig_transcript_id=gnl|WGS:NHOQ|CCH79_00016860-RA_mrna;product=hypothetical	protein
LG01	Genbank	exon	7753381	7753437	.	+	.	ID=exon-gnl|WGS:NHOQ|CCH79_00016860-RA_mrna-1;Parent=rna-gnl|WGS:NHOQ|CCH79_00016860-RA_mrna;gbkey=mRNA;locus_tag=CCH79_00016860;orig_protein_id=gnl|WGS:NHOQ|CCH79_00016860-RA;orig_transcript_id=gnl|WGS:NHOQ|CCH79_00016860-RA_mrna;product=hypothetical	protein
LG01	Genbank	exon	7754283	7754321	.	+	.	ID=exon-gnl|WGS:NHOQ|CCH79_00016860-RA_mrna-2;Parent=rna-gnl|WGS:NHOQ|CCH79_00016860-RA_mrna;gbkey=mRNA;locus_tag=CCH79_00016860;orig_protein_id=gnl|WGS:NHOQ|CCH79_00016860-RA;orig_transcript_id=gnl|WGS:NHOQ|CCH79_00016860-RA_mrna;product=hypothetical	protein
LG01	Genbank	exon	7754443	7754549	.	+	.	ID=exon-gnl|WGS:NHOQ|CCH79_00016860-RA_mrna-3;Parent=rna-gnl|WGS:NHOQ|CCH79_00016860-RA_mrna;gbkey=mRNA;locus_tag=CCH79_00016860;orig_protein_id=gnl|WGS:NHOQ|CCH79_00016860-RA;orig_transcript_id=gnl|WGS:NHOQ|CCH79_00016860-RA_mrna;product=hypothetical	protein
LG01	Genbank	exon	7756300	7756363	.	+	.	ID=exon-gnl|WGS:NHOQ|CCH79_00016860-RA_mrna-4;Parent=rna-gnl|WGS:NHOQ|CCH79_00016860-RA_mrna;gbkey=mRNA;locus_tag=CCH79_00016860;orig_protein_id=gnl|WGS:NHOQ|CCH79_00016860-RA;orig_transcript_id=gnl|WGS:NHOQ|CCH79_00016860-RA_mrna;product=hypothetical	protein
LG01	Genbank	exon	7757024	7757186	.	+	.	ID=exon-gnl|WGS:NHOQ|CCH79_00016860-RA_mrna-5;Parent=rna-gnl|WGS:NHOQ|CCH79_00016860-RA_mrna;gbkey=mRNA;locus_tag=CCH79_00016860;orig_protein_id=gnl|WGS:NHOQ|CCH79_00016860-RA;orig_transcript_id=gnl|WGS:NHOQ|CCH79_00016860-RA_mrna;product=hypothetical	protein
LG01	Genbank	exon	7758925	7758991	.	+	.	ID=exon-gnl|WGS:NHOQ|CCH79_00016860-RA_mrna-6;Parent=rna-gnl|WGS:NHOQ|CCH79_00016860-RA_mrna;gbkey=mRNA;locus_tag=CCH79_00016860;orig_protein_id=gnl|WGS:NHOQ|CCH79_00016860-RA;orig_transcript_id=gnl|WGS:NHOQ|CCH79_00016860-RA_mrna;product=hypothetical	protein
LG01	Genbank	exon	7759539	7759740	.	+	.	ID=exon-gnl|WGS:NHOQ|CCH79_00016860-RA_mrna-7;Parent=rna-gnl|WGS:NHOQ|CCH79_00016860-RA_mrna;gbkey=mRNA;locus_tag=CCH79_00016860;orig_protein_id=gnl|WGS:NHOQ|CCH79_00016860-RA;orig_transcript_id=gnl|WGS:NHOQ|CCH79_00016860-RA_mrna;product=hypothetical	protein
LG01	Genbank	exon	7760834	7761050	.	+	.	ID=exon-gnl|WGS:NHOQ|CCH79_00016860-RA_mrna-8;Parent=rna-gnl|WGS:NHOQ|CCH79_00016860-RA_mrna;gbkey=mRNA;locus_tag=CCH79_00016860;orig_protein_id=gnl|WGS:NHOQ|CCH79_00016860-RA;orig_transcript_id=gnl|WGS:NHOQ|CCH79_00016860-RA_mrna;product=hypothetical	protein
LG01	Genbank	exon	7763044	7763150	.	+	.	ID=exon-gnl|WGS:NHOQ|CCH79_00016860-RA_mrna-9;Parent=rna-gnl|WGS:NHOQ|CCH79_00016860-RA_mrna;gbkey=mRNA;locus_tag=CCH79_00016860;orig_protein_id=gnl|WGS:NHOQ|CCH79_00016860-RA;orig_transcript_id=gnl|WGS:NHOQ|CCH79_00016860-RA_mrna;product=hypothetical	protein
LG01	Genbank	CDS	7753381	7753437	.	+	0	ID=cds-PWA32961.1;Parent=rna-gnl|WGS:NHOQ|CCH79_00016860-RA_mrna;Dbxref=NCBI_GP:PWA32961.1;Name=PWA32961.1;gbkey=CDS;locus_tag=CCH79_00016860;orig_transcript_id=gnl|WGS:NHOQ|CCH79_00016860-RA_mrna;product=hypothetical	protein;protein_id=PWA32961.1
LG01	Genbank	CDS	7754283	7754321	.	+	0	ID=cds-PWA32961.1;Parent=rna-gnl|WGS:NHOQ|CCH79_00016860-RA_mrna;Dbxref=NCBI_GP:PWA32961.1;Name=PWA32961.1;gbkey=CDS;locus_tag=CCH79_00016860;orig_transcript_id=gnl|WGS:NHOQ|CCH79_00016860-RA_mrna;product=hypothetical	protein;protein_id=PWA32961.1
LG01	Genbank	CDS	7754443	7754549	.	+	0	ID=cds-PWA32961.1;Parent=rna-gnl|WGS:NHOQ|CCH79_00016860-RA_mrna;Dbxref=NCBI_GP:PWA32961.1;Name=PWA32961.1;gbkey=CDS;locus_tag=CCH79_00016860;orig_transcript_id=gnl|WGS:NHOQ|CCH79_00016860-RA_mrna;product=hypothetical	protein;protein_id=PWA32961.1
LG01	Genbank	CDS	7756300	7756363	.	+	1	ID=cds-PWA32961.1;Parent=rna-gnl|WGS:NHOQ|CCH79_00016860-RA_mrna;Dbxref=NCBI_GP:PWA32961.1;Name=PWA32961.1;gbkey=CDS;locus_tag=CCH79_00016860;orig_transcript_id=gnl|WGS:NHOQ|CCH79_00016860-RA_mrna;product=hypothetical	protein;protein_id=PWA32961.1
LG01	Genbank	CDS	7757024	7757186	.	+	0	ID=cds-PWA32961.1;Parent=rna-gnl|WGS:NHOQ|CCH79_00016860-RA_mrna;Dbxref=NCBI_GP:PWA32961.1;Name=PWA32961.1;gbkey=CDS;locus_tag=CCH79_00016860;orig_transcript_id=gnl|WGS:NHOQ|CCH79_00016860-RA_mrna;product=hypothetical	protein;protein_id=PWA32961.1
LG01	Genbank	CDS	7758925	7758991	.	+	2	ID=cds-PWA32961.1;Parent=rna-gnl|WGS:NHOQ|CCH79_00016860-RA_mrna;Dbxref=NCBI_GP:PWA32961.1;Name=PWA32961.1;gbkey=CDS;locus_tag=CCH79_00016860;orig_transcript_id=gnl|WGS:NHOQ|CCH79_00016860-RA_mrna;product=hypothetical	protein;protein_id=PWA32961.1
LG01	Genbank	CDS	7759539	7759740	.	+	1	ID=cds-PWA32961.1;Parent=rna-gnl|WGS:NHOQ|CCH79_00016860-RA_mrna;Dbxref=NCBI_GP:PWA32961.1;Name=PWA32961.1;gbkey=CDS;locus_tag=CCH79_00016860;orig_transcript_id=gnl|WGS:NHOQ|CCH79_00016860-RA_mrna;product=hypothetical	protein;protein_id=PWA32961.1
LG01	Genbank	CDS	7760834	7761050	.	+	0	ID=cds-PWA32961.1;Parent=rna-gnl|WGS:NHOQ|CCH79_00016860-RA_mrna;Dbxref=NCBI_GP:PWA32961.1;Name=PWA32961.1;gbkey=CDS;locus_tag=CCH79_00016860;orig_transcript_id=gnl|WGS:NHOQ|CCH79_00016860-RA_mrna;product=hypothetical	protein;protein_id=PWA32961.1
LG01	Genbank	CDS	7763044	7763150	.	+	2	ID=cds-PWA32961.1;Parent=rna-gnl|WGS:NHOQ|CCH79_00016860-RA_mrna;Dbxref=NCBI_GP:PWA32961.1;Name=PWA32961.1;gbkey=CDS;locus_tag=CCH79_00016860;orig_transcript_id=gnl|WGS:NHOQ|CCH79_00016860-RA_mrna;product=hypothetical	protein;protein_id=PWA32961.1
LG01	Genbank	gene	7675450	7728115	.	+	.	ID=gene-CCH79_00016861;Name=CCH79_00016861;gbkey=Gene;gene_biotype=protein_coding;locus_tag=CCH79_00016861
LG01	Genbank	mRNA	7675450	7728115	.	+	.	ID=rna-gnl|WGS:NHOQ|CCH79_00016861-RA_mrna;Parent=gene-CCH79_00016861;gbkey=mRNA;locus_tag=CCH79_00016861;orig_protein_id=gnl|WGS:NHOQ|CCH79_00016861-RA;orig_transcript_id=gnl|WGS:NHOQ|CCH79_00016861-RA_mrna;product=hypothetical	protein
LG01	Genbank	exon	7675450	7675543	.	+	.	ID=exon-gnl|WGS:NHOQ|CCH79_00016861-RA_mrna-1;Parent=rna-gnl|WGS:NHOQ|CCH79_00016861-RA_mrna;gbkey=mRNA;locus_tag=CCH79_00016861;orig_protein_id=gnl|WGS:NHOQ|CCH79_00016861-RA;orig_transcript_id=gnl|WGS:NHOQ|CCH79_00016861-RA_mrna;product=hypothetical	protein
LG01	Genbank	exon	7675802	7675901	.	+	.	ID=exon-gnl|WGS:NHOQ|CCH79_00016861-RA_mrna-2;Parent=rna-gnl|WGS:NHOQ|CCH79_00016861-RA_mrna;gbkey=mRNA;locus_tag=CCH79_00016861;orig_protein_id=gnl|WGS:NHOQ|CCH79_00016861-RA;orig_transcript_id=gnl|WGS:NHOQ|CCH79_00016861-RA_mrna;product=hypothetical	protein
LG01	Genbank	exon	7677658	7677822	.	+	.	ID=exon-gnl|WGS:NHOQ|CCH79_00016861-RA_mrna-3;Parent=rna-gnl|WGS:NHOQ|CCH79_00016861-RA_mrna;gbkey=mRNA;locus_tag=CCH79_00016861;orig_protein_id=gnl|WGS:NHOQ|CCH79_00016861-RA;orig_transcript_id=gnl|WGS:NHOQ|CCH79_00016861-RA_mrna;product=hypothetical	protein
LG01	Genbank	exon	7678666	7678764	.	+	.	ID=exon-gnl|WGS:NHOQ|CCH79_00016861-RA_mrna-4;Parent=rna-gnl|WGS:NHOQ|CCH79_00016861-RA_mrna;gbkey=mRNA;locus_tag=CCH79_00016861;orig_protein_id=gnl|WGS:NHOQ|CCH79_00016861-RA;orig_transcript_id=gnl|WGS:NHOQ|CCH79_00016861-RA_mrna;product=hypothetical	protein
LG01	Genbank	exon	7679609	7679782	.	+	.	ID=exon-gnl|WGS:NHOQ|CCH79_00016861-RA_mrna-5;Parent=rna-gnl|WGS:NHOQ|CCH79_00016861-RA_mrna;gbkey=mRNA;locus_tag=CCH79_00016861;orig_protein_id=gnl|WGS:NHOQ|CCH79_00016861-RA;orig_transcript_id=gnl|WGS:NHOQ|CCH79_00016861-RA_mrna;product=hypothetical	protein
LG01	Genbank	exon	7679952	7680062	.	+	.	ID=exon-gnl|WGS:NHOQ|CCH79_00016861-RA_mrna-6;Parent=rna-gnl|WGS:NHOQ|CCH79_00016861-RA_mrna;gbkey=mRNA;locus_tag=CCH79_00016861;orig_protein_id=gnl|WGS:NHOQ|CCH79_00016861-RA;orig_transcript_id=gnl|WGS:NHOQ|CCH79_00016861-RA_mrna;product=hypothetical	protein
LG01	Genbank	exon	7681178	7681280	.	+	.	ID=exon-gnl|WGS:NHOQ|CCH79_00016861-RA_mrna-7;Parent=rna-gnl|WGS:NHOQ|CCH79_00016861-RA_mrna;gbkey=mRNA;locus_tag=CCH79_00016861;orig_protein_id=gnl|WGS:NHOQ|CCH79_00016861-RA;orig_transcript_id=gnl|WGS:NHOQ|CCH79_00016861-RA_mrna;product=hypothetical	protein
LG01	Genbank	exon	7681504	7681661	.	+	.	ID=exon-gnl|WGS:NHOQ|CCH79_00016861-RA_mrna-8;Parent=rna-gnl|WGS:NHOQ|CCH79_00016861-RA_mrna;gbkey=mRNA;locus_tag=CCH79_00016861;orig_protein_id=gnl|WGS:NHOQ|CCH79_00016861-RA;orig_transcript_id=gnl|WGS:NHOQ|CCH79_00016861-RA_mrna;product=hypothetical	protein
LG01	Genbank	exon	7681815	7682019	.	+	.	ID=exon-gnl|WGS:NHOQ|CCH79_00016861-RA_mrna-9;Parent=rna-gnl|WGS:NHOQ|CCH79_00016861-RA_mrna;gbkey=mRNA;locus_tag=CCH79_00016861;orig_protein_id=gnl|WGS:NHOQ|CCH79_00016861-RA;orig_transcript_id=gnl|WGS:NHOQ|CCH79_00016861-RA_mrna;product=hypothetical	protein
LG01	Genbank	exon	7682934	7683113	.	+	.	ID=exon-gnl|WGS:NHOQ|CCH79_00016861-RA_mrna-10;Parent=rna-gnl|WGS:NHOQ|CCH79_00016861-RA_mrna;gbkey=mRNA;locus_tag=CCH79_00016861;orig_protein_id=gnl|WGS:NHOQ|CCH79_00016861-RA;orig_transcript_id=gnl|WGS:NHOQ|CCH79_00016861-RA_mrna;product=hypothetical	protein
LG01	Genbank	exon	7685538	7685675	.	+	.	ID=exon-gnl|WGS:NHOQ|CCH79_00016861-RA_mrna-11;Parent=rna-gnl|WGS:NHOQ|CCH79_00016861-RA_mrna;gbkey=mRNA;locus_tag=CCH79_00016861;orig_protein_id=gnl|WGS:NHOQ|CCH79_00016861-RA;orig_transcript_id=gnl|WGS:NHOQ|CCH79_00016861-RA_mrna;product=hypothetical	protein
LG01	Genbank	exon	7685800	7685918	.	+	.	ID=exon-gnl|WGS:NHOQ|CCH79_00016861-RA_mrna-12;Parent=rna-gnl|WGS:NHOQ|CCH79_00016861-RA_mrna;gbkey=mRNA;locus_tag=CCH79_00016861;orig_protein_id=gnl|WGS:NHOQ|CCH79_00016861-RA;orig_transcript_id=gnl|WGS:NHOQ|CCH79_00016861-RA_mrna;product=hypothetical	protein
LG01	Genbank	exon	7690487	7690553	.	+	.	ID=exon-gnl|WGS:NHOQ|CCH79_00016861-RA_mrna-13;Parent=rna-gnl|WGS:NHOQ|CCH79_00016861-RA_mrna;gbkey=mRNA;locus_tag=CCH79_00016861;orig_protein_id=gnl|WGS:NHOQ|CCH79_00016861-RA;orig_transcript_id=gnl|WGS:NHOQ|CCH79_00016861-RA_mrna;product=hypothetical	protein
LG01	Genbank	exon	7691762	7691947	.	+	.	ID=exon-gnl|WGS:NHOQ|CCH79_00016861-RA_mrna-14;Parent=rna-gnl|WGS:NHOQ|CCH79_00016861-RA_mrna;gbkey=mRNA;locus_tag=CCH79_00016861;orig_protein_id=gnl|WGS:NHOQ|CCH79_00016861-RA;orig_transcript_id=gnl|WGS:NHOQ|CCH79_00016861-RA_mrna;product=hypothetical	protein
LG01	Genbank	exon	7692597	7692693	.	+	.	ID=exon-gnl|WGS:NHOQ|CCH79_00016861-RA_mrna-15;Parent=rna-gnl|WGS:NHOQ|CCH79_00016861-RA_mrna;gbkey=mRNA;locus_tag=CCH79_00016861;orig_protein_id=gnl|WGS:NHOQ|CCH79_00016861-RA;orig_transcript_id=gnl|WGS:NHOQ|CCH79_00016861-RA_mrna;product=hypothetical	protein
LG01	Genbank	exon	7694720	7694802	.	+	.	ID=exon-gnl|WGS:NHOQ|CCH79_00016861-RA_mrna-16;Parent=rna-gnl|WGS:NHOQ|CCH79_00016861-RA_mrna;gbkey=mRNA;locus_tag=CCH79_00016861;orig_protein_id=gnl|WGS:NHOQ|CCH79_00016861-RA;orig_transcript_id=gnl|WGS:NHOQ|CCH79_00016861-RA_mrna;product=hypothetical	protein
LG01	Genbank	exon	7696212	7696334	.	+	.	ID=exon-gnl|WGS:NHOQ|CCH79_00016861-RA_mrna-17;Parent=rna-gnl|WGS:NHOQ|CCH79_00016861-RA_mrna;gbkey=mRNA;locus_tag=CCH79_00016861;orig_protein_id=gnl|WGS:NHOQ|CCH79_00016861-RA;orig_transcript_id=gnl|WGS:NHOQ|CCH79_00016861-RA_mrna;product=hypothetical	protein
LG01	Genbank	exon	7696440	7696561	.	+	.	ID=exon-gnl|WGS:NHOQ|CCH79_00016861-RA_mrna-18;Parent=rna-gnl|WGS:NHOQ|CCH79_00016861-RA_mrna;gbkey=mRNA;locus_tag=CCH79_00016861;orig_protein_id=gnl|WGS:NHOQ|CCH79_00016861-RA;orig_transcript_id=gnl|WGS:NHOQ|CCH79_00016861-RA_mrna;product=hypothetical	protein
LG01	Genbank	exon	7703819	7703947	.	+	.	ID=exon-gnl|WGS:NHOQ|CCH79_00016861-RA_mrna-19;Parent=rna-gnl|WGS:NHOQ|CCH79_00016861-RA_mrna;gbkey=mRNA;locus_tag=CCH79_00016861;orig_protein_id=gnl|WGS:NHOQ|CCH79_00016861-RA;orig_transcript_id=gnl|WGS:NHOQ|CCH79_00016861-RA_mrna;product=hypothetical	protein
LG01	Genbank	exon	7712382	7712469	.	+	.	ID=exon-gnl|WGS:NHOQ|CCH79_00016861-RA_mrna-20;Parent=rna-gnl|WGS:NHOQ|CCH79_00016861-RA_mrna;gbkey=mRNA;locus_tag=CCH79_00016861;orig_protein_id=gnl|WGS:NHOQ|CCH79_00016861-RA;orig_transcript_id=gnl|WGS:NHOQ|CCH79_00016861-RA_mrna;product=hypothetical	protein
LG01	Genbank	exon	7716102	7716275	.	+	.	ID=exon-gnl|WGS:NHOQ|CCH79_00016861-RA_mrna-21;Parent=rna-gnl|WGS:NHOQ|CCH79_00016861-RA_mrna;gbkey=mRNA;locus_tag=CCH79_00016861;orig_protein_id=gnl|WGS:NHOQ|CCH79_00016861-RA;orig_transcript_id=gnl|WGS:NHOQ|CCH79_00016861-RA_mrna;product=hypothetical	protein
LG01	Genbank	exon	7717082	7717215	.	+	.	ID=exon-gnl|WGS:NHOQ|CCH79_00016861-RA_mrna-22;Parent=rna-gnl|WGS:NHOQ|CCH79_00016861-RA_mrna;gbkey=mRNA;locus_tag=CCH79_00016861;orig_protein_id=gnl|WGS:NHOQ|CCH79_00016861-RA;orig_transcript_id=gnl|WGS:NHOQ|CCH79_00016861-RA_mrna;product=hypothetical	protein
LG01	Genbank	exon	7717312	7717573	.	+	.	ID=exon-gnl|WGS:NHOQ|CCH79_00016861-RA_mrna-23;Parent=rna-gnl|WGS:NHOQ|CCH79_00016861-RA_mrna;gbkey=mRNA;locus_tag=CCH79_00016861;orig_protein_id=gnl|WGS:NHOQ|CCH79_00016861-RA;orig_transcript_id=gnl|WGS:NHOQ|CCH79_00016861-RA_mrna;product=hypothetical	protein
LG01	Genbank	exon	7719259	7719393	.	+	.	ID=exon-gnl|WGS:NHOQ|CCH79_00016861-RA_mrna-24;Parent=rna-gnl|WGS:NHOQ|CCH79_00016861-RA_mrna;gbkey=mRNA;locus_tag=CCH79_00016861;orig_protein_id=gnl|WGS:NHOQ|CCH79_00016861-RA;orig_transcript_id=gnl|WGS:NHOQ|CCH79_00016861-RA_mrna;product=hypothetical	protein
LG01	Genbank	exon	7720581	7720699	.	+	.	ID=exon-gnl|WGS:NHOQ|CCH79_00016861-RA_mrna-25;Parent=rna-gnl|WGS:NHOQ|CCH79_00016861-RA_mrna;gbkey=mRNA;locus_tag=CCH79_00016861;orig_protein_id=gnl|WGS:NHOQ|CCH79_00016861-RA;orig_transcript_id=gnl|WGS:NHOQ|CCH79_00016861-RA_mrna;product=hypothetical	protein
LG01	Genbank	exon	7721875	7722003	.	+	.	ID=exon-gnl|WGS:NHOQ|CCH79_00016861-RA_mrna-26;Parent=rna-gnl|WGS:NHOQ|CCH79_00016861-RA_mrna;gbkey=mRNA;locus_tag=CCH79_00016861;orig_protein_id=gnl|WGS:NHOQ|CCH79_00016861-RA;orig_transcript_id=gnl|WGS:NHOQ|CCH79_00016861-RA_mrna;product=hypothetical	protein
LG01	Genbank	exon	7722305	7722414	.	+	.	ID=exon-gnl|WGS:NHOQ|CCH79_00016861-RA_mrna-27;Parent=rna-gnl|WGS:NHOQ|CCH79_00016861-RA_mrna;gbkey=mRNA;locus_tag=CCH79_00016861;orig_protein_id=gnl|WGS:NHOQ|CCH79_00016861-RA;orig_transcript_id=gnl|WGS:NHOQ|CCH79_00016861-RA_mrna;product=hypothetical	protein
LG01	Genbank	exon	7722613	7722662	.	+	.	ID=exon-gnl|WGS:NHOQ|CCH79_00016861-RA_mrna-28;Parent=rna-gnl|WGS:NHOQ|CCH79_00016861-RA_mrna;gbkey=mRNA;locus_tag=CCH79_00016861;orig_protein_id=gnl|WGS:NHOQ|CCH79_00016861-RA;orig_transcript_id=gnl|WGS:NHOQ|CCH79_00016861-RA_mrna;product=hypothetical	protein
LG01	Genbank	exon	7723794	7723913	.	+	.	ID=exon-gnl|WGS:NHOQ|CCH79_00016861-RA_mrna-29;Parent=rna-gnl|WGS:NHOQ|CCH79_00016861-RA_mrna;gbkey=mRNA;locus_tag=CCH79_00016861;orig_protein_id=gnl|WGS:NHOQ|CCH79_00016861-RA;orig_transcript_id=gnl|WGS:NHOQ|CCH79_00016861-RA_mrna;product=hypothetical	protein
LG01	Genbank	exon	7724015	7724170	.	+	.	ID=exon-gnl|WGS:NHOQ|CCH79_00016861-RA_mrna-30;Parent=rna-gnl|WGS:NHOQ|CCH79_00016861-RA_mrna;gbkey=mRNA;locus_tag=CCH79_00016861;orig_protein_id=gnl|WGS:NHOQ|CCH79_00016861-RA;orig_transcript_id=gnl|WGS:NHOQ|CCH79_00016861-RA_mrna;product=hypothetical	protein
LG01	Genbank	exon	7725040	7725178	.	+	.	ID=exon-gnl|WGS:NHOQ|CCH79_00016861-RA_mrna-31;Parent=rna-gnl|WGS:NHOQ|CCH79_00016861-RA_mrna;gbkey=mRNA;locus_tag=CCH79_00016861;orig_protein_id=gnl|WGS:NHOQ|CCH79_00016861-RA;orig_transcript_id=gnl|WGS:NHOQ|CCH79_00016861-RA_mrna;product=hypothetical	protein
LG01	Genbank	exon	7725468	7725658	.	+	.	ID=exon-gnl|WGS:NHOQ|CCH79_00016861-RA_mrna-32;Parent=rna-gnl|WGS:NHOQ|CCH79_00016861-RA_mrna;gbkey=mRNA;locus_tag=CCH79_00016861;orig_protein_id=gnl|WGS:NHOQ|CCH79_00016861-RA;orig_transcript_id=gnl|WGS:NHOQ|CCH79_00016861-RA_mrna;product=hypothetical	protein
LG01	Genbank	exon	7725806	7725938	.	+	.	ID=exon-gnl|WGS:NHOQ|CCH79_00016861-RA_mrna-33;Parent=rna-gnl|WGS:NHOQ|CCH79_00016861-RA_mrna;gbkey=mRNA;locus_tag=CCH79_00016861;orig_protein_id=gnl|WGS:NHOQ|CCH79_00016861-RA;orig_transcript_id=gnl|WGS:NHOQ|CCH79_00016861-RA_mrna;product=hypothetical	protein
LG01	Genbank	exon	7726746	7726873	.	+	.	ID=exon-gnl|WGS:NHOQ|CCH79_00016861-RA_mrna-34;Parent=rna-gnl|WGS:NHOQ|CCH79_00016861-RA_mrna;gbkey=mRNA;locus_tag=CCH79_00016861;orig_protein_id=gnl|WGS:NHOQ|CCH79_00016861-RA;orig_transcript_id=gnl|WGS:NHOQ|CCH79_00016861-RA_mrna;product=hypothetical	protein
LG01	Genbank	exon	7727024	7727158	.	+	.	ID=exon-gnl|WGS:NHOQ|CCH79_00016861-RA_mrna-35;Parent=rna-gnl|WGS:NHOQ|CCH79_00016861-RA_mrna;gbkey=mRNA;locus_tag=CCH79_00016861;orig_protein_id=gnl|WGS:NHOQ|CCH79_00016861-RA;orig_transcript_id=gnl|WGS:NHOQ|CCH79_00016861-RA_mrna;product=hypothetical	protein
LG01	Genbank	exon	7728011	7728115	.	+	.	ID=exon-gnl|WGS:NHOQ|CCH79_00016861-RA_mrna-36;Parent=rna-gnl|WGS:NHOQ|CCH79_00016861-RA_mrna;gbkey=mRNA;locus_tag=CCH79_00016861;orig_protein_id=gnl|WGS:NHOQ|CCH79_00016861-RA;orig_transcript_id=gnl|WGS:NHOQ|CCH79_00016861-RA_mrna;product=hypothetical	protein
LG01	Genbank	CDS	7675450	7675543	.	+	0	ID=cds-PWA32973.1;Parent=rna-gnl|WGS:NHOQ|CCH79_00016861-RA_mrna;Dbxref=NCBI_GP:PWA32973.1;Name=PWA32973.1;gbkey=CDS;locus_tag=CCH79_00016861;orig_transcript_id=gnl|WGS:NHOQ|CCH79_00016861-RA_mrna;product=hypothetical	protein;protein_id=PWA32973.1
LG01	Genbank	CDS	7675802	7675901	.	+	2	ID=cds-PWA32973.1;Parent=rna-gnl|WGS:NHOQ|CCH79_00016861-RA_mrna;Dbxref=NCBI_GP:PWA32973.1;Name=PWA32973.1;gbkey=CDS;locus_tag=CCH79_00016861;orig_transcript_id=gnl|WGS:NHOQ|CCH79_00016861-RA_mrna;product=hypothetical	protein;protein_id=PWA32973.1
LG01	Genbank	CDS	7677658	7677822	.	+	1	ID=cds-PWA32973.1;Parent=rna-gnl|WGS:NHOQ|CCH79_00016861-RA_mrna;Dbxref=NCBI_GP:PWA32973.1;Name=PWA32973.1;gbkey=CDS;locus_tag=CCH79_00016861;orig_transcript_id=gnl|WGS:NHOQ|CCH79_00016861-RA_mrna;product=hypothetical	protein;protein_id=PWA32973.1
LG01	Genbank	CDS	7678666	7678764	.	+	1	ID=cds-PWA32973.1;Parent=rna-gnl|WGS:NHOQ|CCH79_00016861-RA_mrna;Dbxref=NCBI_GP:PWA32973.1;Name=PWA32973.1;gbkey=CDS;locus_tag=CCH79_00016861;orig_transcript_id=gnl|WGS:NHOQ|CCH79_00016861-RA_mrna;product=hypothetical	protein;protein_id=PWA32973.1
LG01	Genbank	CDS	7679609	7679782	.	+	1	ID=cds-PWA32973.1;Parent=rna-gnl|WGS:NHOQ|CCH79_00016861-RA_mrna;Dbxref=NCBI_GP:PWA32973.1;Name=PWA32973.1;gbkey=CDS;locus_tag=CCH79_00016861;orig_transcript_id=gnl|WGS:NHOQ|CCH79_00016861-RA_mrna;product=hypothetical	protein;protein_id=PWA32973.1
LG01	Genbank	CDS	7679952	7680062	.	+	1	ID=cds-PWA32973.1;Parent=rna-gnl|WGS:NHOQ|CCH79_00016861-RA_mrna;Dbxref=NCBI_GP:PWA32973.1;Name=PWA32973.1;gbkey=CDS;locus_tag=CCH79_00016861;orig_transcript_id=gnl|WGS:NHOQ|CCH79_00016861-RA_mrna;product=hypothetical	protein;protein_id=PWA32973.1
LG01	Genbank	CDS	7681178	7681280	.	+	1	ID=cds-PWA32973.1;Parent=rna-gnl|WGS:NHOQ|CCH79_00016861-RA_mrna;Dbxref=NCBI_GP:PWA32973.1;Name=PWA32973.1;gbkey=CDS;locus_tag=CCH79_00016861;orig_transcript_id=gnl|WGS:NHOQ|CCH79_00016861-RA_mrna;product=hypothetical	protein;protein_id=PWA32973.1
LG01	Genbank	CDS	7681504	7681661	.	+	0	ID=cds-PWA32973.1;Parent=rna-gnl|WGS:NHOQ|CCH79_00016861-RA_mrna;Dbxref=NCBI_GP:PWA32973.1;Name=PWA32973.1;gbkey=CDS;locus_tag=CCH79_00016861;orig_transcript_id=gnl|WGS:NHOQ|CCH79_00016861-RA_mrna;product=hypothetical	protein;protein_id=PWA32973.1
LG01	Genbank	CDS	7681815	7682019	.	+	1	ID=cds-PWA32973.1;Parent=rna-gnl|WGS:NHOQ|CCH79_00016861-RA_mrna;Dbxref=NCBI_GP:PWA32973.1;Name=PWA32973.1;gbkey=CDS;locus_tag=CCH79_00016861;orig_transcript_id=gnl|WGS:NHOQ|CCH79_00016861-RA_mrna;product=hypothetical	protein;protein_id=PWA32973.1
LG01	Genbank	CDS	7682934	7683113	.	+	0	ID=cds-PWA32973.1;Parent=rna-gnl|WGS:NHOQ|CCH79_00016861-RA_mrna;Dbxref=NCBI_GP:PWA32973.1;Name=PWA32973.1;gbkey=CDS;locus_tag=CCH79_00016861;orig_transcript_id=gnl|WGS:NHOQ|CCH79_00016861-RA_mrna;product=hypothetical	protein;protein_id=PWA32973.1
LG01	Genbank	CDS	7685538	7685675	.	+	0	ID=cds-PWA32973.1;Parent=rna-gnl|WGS:NHOQ|CCH79_00016861-RA_mrna;Dbxref=NCBI_GP:PWA32973.1;Name=PWA32973.1;gbkey=CDS;locus_tag=CCH79_00016861;orig_transcript_id=gnl|WGS:NHOQ|CCH79_00016861-RA_mrna;product=hypothetical	protein;protein_id=PWA32973.1
LG01	Genbank	CDS	7685800	7685918	.	+	0	ID=cds-PWA32973.1;Parent=rna-gnl|WGS:NHOQ|CCH79_00016861-RA_mrna;Dbxref=NCBI_GP:PWA32973.1;Name=PWA32973.1;gbkey=CDS;locus_tag=CCH79_00016861;orig_transcript_id=gnl|WGS:NHOQ|CCH79_00016861-RA_mrna;product=hypothetical	protein;protein_id=PWA32973.1
LG01	Genbank	CDS	7690487	7690553	.	+	1	ID=cds-PWA32973.1;Parent=rna-gnl|WGS:NHOQ|CCH79_00016861-RA_mrna;Dbxref=NCBI_GP:PWA32973.1;Name=PWA32973.1;gbkey=CDS;locus_tag=CCH79_00016861;orig_transcript_id=gnl|WGS:NHOQ|CCH79_00016861-RA_mrna;product=hypothetical	protein;protein_id=PWA32973.1
LG01	Genbank	CDS	7691762	7691947	.	+	0	ID=cds-PWA32973.1;Parent=rna-gnl|WGS:NHOQ|CCH79_00016861-RA_mrna;Dbxref=NCBI_GP:PWA32973.1;Name=PWA32973.1;gbkey=CDS;locus_tag=CCH79_00016861;orig_transcript_id=gnl|WGS:NHOQ|CCH79_00016861-RA_mrna;product=hypothetical	protein;protein_id=PWA32973.1
LG01	Genbank	CDS	7692597	7692693	.	+	0	ID=cds-PWA32973.1;Parent=rna-gnl|WGS:NHOQ|CCH79_00016861-RA_mrna;Dbxref=NCBI_GP:PWA32973.1;Name=PWA32973.1;gbkey=CDS;locus_tag=CCH79_00016861;orig_transcript_id=gnl|WGS:NHOQ|CCH79_00016861-RA_mrna;product=hypothetical	protein;protein_id=PWA32973.1
LG01	Genbank	CDS	7694720	7694802	.	+	2	ID=cds-PWA32973.1;Parent=rna-gnl|WGS:NHOQ|CCH79_00016861-RA_mrna;Dbxref=NCBI_GP:PWA32973.1;Name=PWA32973.1;gbkey=CDS;locus_tag=CCH79_00016861;orig_transcript_id=gnl|WGS:NHOQ|CCH79_00016861-RA_mrna;product=hypothetical	protein;protein_id=PWA32973.1
LG01	Genbank	CDS	7696212	7696334	.	+	0	ID=cds-PWA32973.1;Parent=rna-gnl|WGS:NHOQ|CCH79_00016861-RA_mrna;Dbxref=NCBI_GP:PWA32973.1;Name=PWA32973.1;gbkey=CDS;locus_tag=CCH79_00016861;orig_transcript_id=gnl|WGS:NHOQ|CCH79_00016861-RA_mrna;product=hypothetical	protein;protein_id=PWA32973.1
LG01	Genbank	CDS	7696440	7696561	.	+	0	ID=cds-PWA32973.1;Parent=rna-gnl|WGS:NHOQ|CCH79_00016861-RA_mrna;Dbxref=NCBI_GP:PWA32973.1;Name=PWA32973.1;gbkey=CDS;locus_tag=CCH79_00016861;orig_transcript_id=gnl|WGS:NHOQ|CCH79_00016861-RA_mrna;product=hypothetical	protein;protein_id=PWA32973.1
LG01	Genbank	CDS	7703819	7703947	.	+	1	ID=cds-PWA32973.1;Parent=rna-gnl|WGS:NHOQ|CCH79_00016861-RA_mrna;Dbxref=NCBI_GP:PWA32973.1;Name=PWA32973.1;gbkey=CDS;locus_tag=CCH79_00016861;orig_transcript_id=gnl|WGS:NHOQ|CCH79_00016861-RA_mrna;product=hypothetical	protein;protein_id=PWA32973.1
LG01	Genbank	CDS	7712382	7712469	.	+	1	ID=cds-PWA32973.1;Parent=rna-gnl|WGS:NHOQ|CCH79_00016861-RA_mrna;Dbxref=NCBI_GP:PWA32973.1;Name=PWA32973.1;gbkey=CDS;locus_tag=CCH79_00016861;orig_transcript_id=gnl|WGS:NHOQ|CCH79_00016861-RA_mrna;product=hypothetical	protein;protein_id=PWA32973.1
LG01	Genbank	CDS	7716102	7716275	.	+	0	ID=cds-PWA32973.1;Parent=rna-gnl|WGS:NHOQ|CCH79_00016861-RA_mrna;Dbxref=NCBI_GP:PWA32973.1;Name=PWA32973.1;gbkey=CDS;locus_tag=CCH79_00016861;orig_transcript_id=gnl|WGS:NHOQ|CCH79_00016861-RA_mrna;product=hypothetical	protein;protein_id=PWA32973.1
LG01	Genbank	CDS	7717082	7717215	.	+	0	ID=cds-PWA32973.1;Parent=rna-gnl|WGS:NHOQ|CCH79_00016861-RA_mrna;Dbxref=NCBI_GP:PWA32973.1;Name=PWA32973.1;gbkey=CDS;locus_tag=CCH79_00016861;orig_transcript_id=gnl|WGS:NHOQ|CCH79_00016861-RA_mrna;product=hypothetical	protein;protein_id=PWA32973.1
LG01	Genbank	CDS	7717312	7717573	.	+	1	ID=cds-PWA32973.1;Parent=rna-gnl|WGS:NHOQ|CCH79_00016861-RA_mrna;Dbxref=NCBI_GP:PWA32973.1;Name=PWA32973.1;gbkey=CDS;locus_tag=CCH79_00016861;orig_transcript_id=gnl|WGS:NHOQ|CCH79_00016861-RA_mrna;product=hypothetical	protein;protein_id=PWA32973.1
LG01	Genbank	CDS	7719259	7719393	.	+	0	ID=cds-PWA32973.1;Parent=rna-gnl|WGS:NHOQ|CCH79_00016861-RA_mrna;Dbxref=NCBI_GP:PWA32973.1;Name=PWA32973.1;gbkey=CDS;locus_tag=CCH79_00016861;orig_transcript_id=gnl|WGS:NHOQ|CCH79_00016861-RA_mrna;product=hypothetical	protein;protein_id=PWA32973.1
LG01	Genbank	CDS	7720581	7720699	.	+	0	ID=cds-PWA32973.1;Parent=rna-gnl|WGS:NHOQ|CCH79_00016861-RA_mrna;Dbxref=NCBI_GP:PWA32973.1;Name=PWA32973.1;gbkey=CDS;locus_tag=CCH79_00016861;orig_transcript_id=gnl|WGS:NHOQ|CCH79_00016861-RA_mrna;product=hypothetical	protein;protein_id=PWA32973.1
LG01	Genbank	CDS	7721875	7722003	.	+	1	ID=cds-PWA32973.1;Parent=rna-gnl|WGS:NHOQ|CCH79_00016861-RA_mrna;Dbxref=NCBI_GP:PWA32973.1;Name=PWA32973.1;gbkey=CDS;locus_tag=CCH79_00016861;orig_transcript_id=gnl|WGS:NHOQ|CCH79_00016861-RA_mrna;product=hypothetical	protein;protein_id=PWA32973.1
LG01	Genbank	CDS	7722305	7722414	.	+	1	ID=cds-PWA32973.1;Parent=rna-gnl|WGS:NHOQ|CCH79_00016861-RA_mrna;Dbxref=NCBI_GP:PWA32973.1;Name=PWA32973.1;gbkey=CDS;locus_tag=CCH79_00016861;orig_transcript_id=gnl|WGS:NHOQ|CCH79_00016861-RA_mrna;product=hypothetical	protein;protein_id=PWA32973.1
LG01	Genbank	CDS	7722613	7722662	.	+	2	ID=cds-PWA32973.1;Parent=rna-gnl|WGS:NHOQ|CCH79_00016861-RA_mrna;Dbxref=NCBI_GP:PWA32973.1;Name=PWA32973.1;gbkey=CDS;locus_tag=CCH79_00016861;orig_transcript_id=gnl|WGS:NHOQ|CCH79_00016861-RA_mrna;product=hypothetical	protein;protein_id=PWA32973.1
LG01	Genbank	CDS	7723794	7723913	.	+	0	ID=cds-PWA32973.1;Parent=rna-gnl|WGS:NHOQ|CCH79_00016861-RA_mrna;Dbxref=NCBI_GP:PWA32973.1;Name=PWA32973.1;gbkey=CDS;locus_tag=CCH79_00016861;orig_transcript_id=gnl|WGS:NHOQ|CCH79_00016861-RA_mrna;product=hypothetical	protein;protein_id=PWA32973.1
LG01	Genbank	CDS	7724015	7724170	.	+	0	ID=cds-PWA32973.1;Parent=rna-gnl|WGS:NHOQ|CCH79_00016861-RA_mrna;Dbxref=NCBI_GP:PWA32973.1;Name=PWA32973.1;gbkey=CDS;locus_tag=CCH79_00016861;orig_transcript_id=gnl|WGS:NHOQ|CCH79_00016861-RA_mrna;product=hypothetical	protein;protein_id=PWA32973.1
LG01	Genbank	CDS	7725040	7725178	.	+	0	ID=cds-PWA32973.1;Parent=rna-gnl|WGS:NHOQ|CCH79_00016861-RA_mrna;Dbxref=NCBI_GP:PWA32973.1;Name=PWA32973.1;gbkey=CDS;locus_tag=CCH79_00016861;orig_transcript_id=gnl|WGS:NHOQ|CCH79_00016861-RA_mrna;product=hypothetical	protein;protein_id=PWA32973.1
LG01	Genbank	CDS	7725468	7725658	.	+	2	ID=cds-PWA32973.1;Parent=rna-gnl|WGS:NHOQ|CCH79_00016861-RA_mrna;Dbxref=NCBI_GP:PWA32973.1;Name=PWA32973.1;gbkey=CDS;locus_tag=CCH79_00016861;orig_transcript_id=gnl|WGS:NHOQ|CCH79_00016861-RA_mrna;product=hypothetical	protein;protein_id=PWA32973.1
LG01	Genbank	CDS	7725806	7725938	.	+	0	ID=cds-PWA32973.1;Parent=rna-gnl|WGS:NHOQ|CCH79_00016861-RA_mrna;Dbxref=NCBI_GP:PWA32973.1;Name=PWA32973.1;gbkey=CDS;locus_tag=CCH79_00016861;orig_transcript_id=gnl|WGS:NHOQ|CCH79_00016861-RA_mrna;product=hypothetical	protein;protein_id=PWA32973.1
LG01	Genbank	CDS	7726746	7726873	.	+	2	ID=cds-PWA32973.1;Parent=rna-gnl|WGS:NHOQ|CCH79_00016861-RA_mrna;Dbxref=NCBI_GP:PWA32973.1;Name=PWA32973.1;gbkey=CDS;locus_tag=CCH79_00016861;orig_transcript_id=gnl|WGS:NHOQ|CCH79_00016861-RA_mrna;product=hypothetical	protein;protein_id=PWA32973.1
LG01	Genbank	CDS	7727024	7727158	.	+	0	ID=cds-PWA32973.1;Parent=rna-gnl|WGS:NHOQ|CCH79_00016861-RA_mrna;Dbxref=NCBI_GP:PWA32973.1;Name=PWA32973.1;gbkey=CDS;locus_tag=CCH79_00016861;orig_transcript_id=gnl|WGS:NHOQ|CCH79_00016861-RA_mrna;product=hypothetical	protein;protein_id=PWA32973.1
LG01	Genbank	CDS	7728011	7728115	.	+	0	ID=cds-PWA32973.1;Parent=rna-gnl|WGS:NHOQ|CCH79_00016861-RA_mrna;Dbxref=NCBI_GP:PWA32973.1;Name=PWA32973.1;gbkey=CDS;locus_tag=CCH79_00016861;orig_transcript_id=gnl|WGS:NHOQ|CCH79_00016861-RA_mrna;product=hypothetical	protein;protein_id=PWA32973.1
LG01	Genbank	gene	7646172	7661651	.	-	.	ID=gene-CCH79_00016862;Name=CCH79_00016862;gbkey=Gene;gene_biotype=protein_coding;locus_tag=CCH79_00016862
LG01	Genbank	mRNA	7646172	7661651	.	-	.	ID=rna-gnl|WGS:NHOQ|CCH79_00016862-RA_mrna;Parent=gene-CCH79_00016862;gbkey=mRNA;locus_tag=CCH79_00016862;orig_protein_id=gnl|WGS:NHOQ|CCH79_00016862-RA;orig_transcript_id=gnl|WGS:NHOQ|CCH79_00016862-RA_mrna;product=hypothetical	protein
LG01	Genbank	exon	7661620	7661651	.	-	.	ID=exon-gnl|WGS:NHOQ|CCH79_00016862-RA_mrna-1;Parent=rna-gnl|WGS:NHOQ|CCH79_00016862-RA_mrna;gbkey=mRNA;locus_tag=CCH79_00016862;orig_protein_id=gnl|WGS:NHOQ|CCH79_00016862-RA;orig_transcript_id=gnl|WGS:NHOQ|CCH79_00016862-RA_mrna;product=hypothetical	protein
LG01	Genbank	exon	7656647	7656678	.	-	.	ID=exon-gnl|WGS:NHOQ|CCH79_00016862-RA_mrna-2;Parent=rna-gnl|WGS:NHOQ|CCH79_00016862-RA_mrna;gbkey=mRNA;locus_tag=CCH79_00016862;orig_protein_id=gnl|WGS:NHOQ|CCH79_00016862-RA;orig_transcript_id=gnl|WGS:NHOQ|CCH79_00016862-RA_mrna;product=hypothetical	protein
LG01	Genbank	exon	7655524	7655623	.	-	.	ID=exon-gnl|WGS:NHOQ|CCH79_00016862-RA_mrna-3;Parent=rna-gnl|WGS:NHOQ|CCH79_00016862-RA_mrna;gbkey=mRNA;locus_tag=CCH79_00016862;orig_protein_id=gnl|WGS:NHOQ|CCH79_00016862-RA;orig_transcript_id=gnl|WGS:NHOQ|CCH79_00016862-RA_mrna;product=hypothetical	protein
LG01	Genbank	exon	7655230	7655345	.	-	.	ID=exon-gnl|WGS:NHOQ|CCH79_00016862-RA_mrna-4;Parent=rna-gnl|WGS:NHOQ|CCH79_00016862-RA_mrna;gbkey=mRNA;locus_tag=CCH79_00016862;orig_protein_id=gnl|WGS:NHOQ|CCH79_00016862-RA;orig_transcript_id=gnl|WGS:NHOQ|CCH79_00016862-RA_mrna;product=hypothetical	protein
LG01	Genbank	exon	7652412	7652479	.	-	.	ID=exon-gnl|WGS:NHOQ|CCH79_00016862-RA_mrna-5;Parent=rna-gnl|WGS:NHOQ|CCH79_00016862-RA_mrna;gbkey=mRNA;locus_tag=CCH79_00016862;orig_protein_id=gnl|WGS:NHOQ|CCH79_00016862-RA;orig_transcript_id=gnl|WGS:NHOQ|CCH79_00016862-RA_mrna;product=hypothetical	protein
LG01	Genbank	exon	7650705	7650925	.	-	.	ID=exon-gnl|WGS:NHOQ|CCH79_00016862-RA_mrna-6;Parent=rna-gnl|WGS:NHOQ|CCH79_00016862-RA_mrna;gbkey=mRNA;locus_tag=CCH79_00016862;orig_protein_id=gnl|WGS:NHOQ|CCH79_00016862-RA;orig_transcript_id=gnl|WGS:NHOQ|CCH79_00016862-RA_mrna;product=hypothetical	protein
LG01	Genbank	exon	7650469	7650551	.	-	.	ID=exon-gnl|WGS:NHOQ|CCH79_00016862-RA_mrna-7;Parent=rna-gnl|WGS:NHOQ|CCH79_00016862-RA_mrna;gbkey=mRNA;locus_tag=CCH79_00016862;orig_protein_id=gnl|WGS:NHOQ|CCH79_00016862-RA;orig_transcript_id=gnl|WGS:NHOQ|CCH79_00016862-RA_mrna;product=hypothetical	protein
LG01	Genbank	exon	7649617	7649754	.	-	.	ID=exon-gnl|WGS:NHOQ|CCH79_00016862-RA_mrna-8;Parent=rna-gnl|WGS:NHOQ|CCH79_00016862-RA_mrna;gbkey=mRNA;locus_tag=CCH79_00016862;orig_protein_id=gnl|WGS:NHOQ|CCH79_00016862-RA;orig_transcript_id=gnl|WGS:NHOQ|CCH79_00016862-RA_mrna;product=hypothetical	protein
LG01	Genbank	exon	7649035	7649190	.	-	.	ID=exon-gnl|WGS:NHOQ|CCH79_00016862-RA_mrna-9;Parent=rna-gnl|WGS:NHOQ|CCH79_00016862-RA_mrna;gbkey=mRNA;locus_tag=CCH79_00016862;orig_protein_id=gnl|WGS:NHOQ|CCH79_00016862-RA;orig_transcript_id=gnl|WGS:NHOQ|CCH79_00016862-RA_mrna;product=hypothetical	protein
LG01	Genbank	exon	7647846	7648057	.	-	.	ID=exon-gnl|WGS:NHOQ|CCH79_00016862-RA_mrna-10;Parent=rna-gnl|WGS:NHOQ|CCH79_00016862-RA_mrna;gbkey=mRNA;locus_tag=CCH79_00016862;orig_protein_id=gnl|WGS:NHOQ|CCH79_00016862-RA;orig_transcript_id=gnl|WGS:NHOQ|CCH79_00016862-RA_mrna;product=hypothetical	protein
LG01	Genbank	exon	7646172	7646495	.	-	.	ID=exon-gnl|WGS:NHOQ|CCH79_00016862-RA_mrna-11;Parent=rna-gnl|WGS:NHOQ|CCH79_00016862-RA_mrna;gbkey=mRNA;locus_tag=CCH79_00016862;orig_protein_id=gnl|WGS:NHOQ|CCH79_00016862-RA;orig_transcript_id=gnl|WGS:NHOQ|CCH79_00016862-RA_mrna;product=hypothetical	protein
LG01	Genbank	CDS	7661620	7661651	.	-	0	ID=cds-PWA32975.1;Parent=rna-gnl|WGS:NHOQ|CCH79_00016862-RA_mrna;Dbxref=NCBI_GP:PWA32975.1;Name=PWA32975.1;gbkey=CDS;locus_tag=CCH79_00016862;orig_transcript_id=gnl|WGS:NHOQ|CCH79_00016862-RA_mrna;product=hypothetical	protein;protein_id=PWA32975.1
LG01	Genbank	CDS	7656647	7656678	.	-	1	ID=cds-PWA32975.1;Parent=rna-gnl|WGS:NHOQ|CCH79_00016862-RA_mrna;Dbxref=NCBI_GP:PWA32975.1;Name=PWA32975.1;gbkey=CDS;locus_tag=CCH79_00016862;orig_transcript_id=gnl|WGS:NHOQ|CCH79_00016862-RA_mrna;product=hypothetical	protein;protein_id=PWA32975.1
LG01	Genbank	CDS	7655524	7655623	.	-	2	ID=cds-PWA32975.1;Parent=rna-gnl|WGS:NHOQ|CCH79_00016862-RA_mrna;Dbxref=NCBI_GP:PWA32975.1;Name=PWA32975.1;gbkey=CDS;locus_tag=CCH79_00016862;orig_transcript_id=gnl|WGS:NHOQ|CCH79_00016862-RA_mrna;product=hypothetical	protein;protein_id=PWA32975.1
LG01	Genbank	CDS	7655230	7655345	.	-	1	ID=cds-PWA32975.1;Parent=rna-gnl|WGS:NHOQ|CCH79_00016862-RA_mrna;Dbxref=NCBI_GP:PWA32975.1;Name=PWA32975.1;gbkey=CDS;locus_tag=CCH79_00016862;orig_transcript_id=gnl|WGS:NHOQ|CCH79_00016862-RA_mrna;product=hypothetical	protein;protein_id=PWA32975.1
LG01	Genbank	CDS	7652412	7652479	.	-	2	ID=cds-PWA32975.1;Parent=rna-gnl|WGS:NHOQ|CCH79_00016862-RA_mrna;Dbxref=NCBI_GP:PWA32975.1;Name=PWA32975.1;gbkey=CDS;locus_tag=CCH79_00016862;orig_transcript_id=gnl|WGS:NHOQ|CCH79_00016862-RA_mrna;product=hypothetical	protein;protein_id=PWA32975.1
LG01	Genbank	CDS	7650705	7650925	.	-	0	ID=cds-PWA32975.1;Parent=rna-gnl|WGS:NHOQ|CCH79_00016862-RA_mrna;Dbxref=NCBI_GP:PWA32975.1;Name=PWA32975.1;gbkey=CDS;locus_tag=CCH79_00016862;orig_transcript_id=gnl|WGS:NHOQ|CCH79_00016862-RA_mrna;product=hypothetical	protein;protein_id=PWA32975.1
LG01	Genbank	CDS	7650469	7650551	.	-	1	ID=cds-PWA32975.1;Parent=rna-gnl|WGS:NHOQ|CCH79_00016862-RA_mrna;Dbxref=NCBI_GP:PWA32975.1;Name=PWA32975.1;gbkey=CDS;locus_tag=CCH79_00016862;orig_transcript_id=gnl|WGS:NHOQ|CCH79_00016862-RA_mrna;product=hypothetical	protein;protein_id=PWA32975.1
LG01	Genbank	CDS	7649617	7649754	.	-	2	ID=cds-PWA32975.1;Parent=rna-gnl|WGS:NHOQ|CCH79_00016862-RA_mrna;Dbxref=NCBI_GP:PWA32975.1;Name=PWA32975.1;gbkey=CDS;locus_tag=CCH79_00016862;orig_transcript_id=gnl|WGS:NHOQ|CCH79_00016862-RA_mrna;product=hypothetical	protein;protein_id=PWA32975.1
LG01	Genbank	CDS	7649035	7649190	.	-	2	ID=cds-PWA32975.1;Parent=rna-gnl|WGS:NHOQ|CCH79_00016862-RA_mrna;Dbxref=NCBI_GP:PWA32975.1;Name=PWA32975.1;gbkey=CDS;locus_tag=CCH79_00016862;orig_transcript_id=gnl|WGS:NHOQ|CCH79_00016862-RA_mrna;product=hypothetical	protein;protein_id=PWA32975.1
LG01	Genbank	CDS	7647846	7648057	.	-	2	ID=cds-PWA32975.1;Parent=rna-gnl|WGS:NHOQ|CCH79_00016862-RA_mrna;Dbxref=NCBI_GP:PWA32975.1;Name=PWA32975.1;gbkey=CDS;locus_tag=CCH79_00016862;orig_transcript_id=gnl|WGS:NHOQ|CCH79_00016862-RA_mrna;product=hypothetical	protein;protein_id=PWA32975.1
LG01	Genbank	CDS	7646172	7646495	.	-	0	ID=cds-PWA32975.1;Parent=rna-gnl|WGS:NHOQ|CCH79_00016862-RA_mrna;Dbxref=NCBI_GP:PWA32975.1;Name=PWA32975.1;gbkey=CDS;locus_tag=CCH79_00016862;orig_transcript_id=gnl|WGS:NHOQ|CCH79_00016862-RA_mrna;product=hypothetical	protein;protein_id=PWA32975.1
LG01	Genbank	gene	7637969	7643566	.	-	.	ID=gene-CCH79_00016863;Name=CCH79_00016863;gbkey=Gene;gene_biotype=protein_coding;locus_tag=CCH79_00016863
LG01	Genbank	mRNA	7637969	7643566	.	-	.	ID=rna-gnl|WGS:NHOQ|CCH79_00016863-RA_mrna;Parent=gene-CCH79_00016863;gbkey=mRNA;locus_tag=CCH79_00016863;orig_protein_id=gnl|WGS:NHOQ|CCH79_00016863-RA;orig_transcript_id=gnl|WGS:NHOQ|CCH79_00016863-RA_mrna;product=hypothetical	protein
LG01	Genbank	exon	7643545	7643566	.	-	.	ID=exon-gnl|WGS:NHOQ|CCH79_00016863-RA_mrna-1;Parent=rna-gnl|WGS:NHOQ|CCH79_00016863-RA_mrna;gbkey=mRNA;locus_tag=CCH79_00016863;orig_protein_id=gnl|WGS:NHOQ|CCH79_00016863-RA;orig_transcript_id=gnl|WGS:NHOQ|CCH79_00016863-RA_mrna;product=hypothetical	protein
LG01	Genbank	exon	7641272	7641482	.	-	.	ID=exon-gnl|WGS:NHOQ|CCH79_00016863-RA_mrna-2;Parent=rna-gnl|WGS:NHOQ|CCH79_00016863-RA_mrna;gbkey=mRNA;locus_tag=CCH79_00016863;orig_protein_id=gnl|WGS:NHOQ|CCH79_00016863-RA;orig_transcript_id=gnl|WGS:NHOQ|CCH79_00016863-RA_mrna;product=hypothetical	protein
LG01	Genbank	exon	7639400	7639544	.	-	.	ID=exon-gnl|WGS:NHOQ|CCH79_00016863-RA_mrna-3;Parent=rna-gnl|WGS:NHOQ|CCH79_00016863-RA_mrna;gbkey=mRNA;locus_tag=CCH79_00016863;orig_protein_id=gnl|WGS:NHOQ|CCH79_00016863-RA;orig_transcript_id=gnl|WGS:NHOQ|CCH79_00016863-RA_mrna;product=hypothetical	protein
LG01	Genbank	exon	7637969	7638700	.	-	.	ID=exon-gnl|WGS:NHOQ|CCH79_00016863-RA_mrna-4;Parent=rna-gnl|WGS:NHOQ|CCH79_00016863-RA_mrna;gbkey=mRNA;locus_tag=CCH79_00016863;orig_protein_id=gnl|WGS:NHOQ|CCH79_00016863-RA;orig_transcript_id=gnl|WGS:NHOQ|CCH79_00016863-RA_mrna;product=hypothetical	protein
LG01	Genbank	CDS	7643545	7643566	.	-	0	ID=cds-PWA32972.1;Parent=rna-gnl|WGS:NHOQ|CCH79_00016863-RA_mrna;Dbxref=NCBI_GP:PWA32972.1;Name=PWA32972.1;gbkey=CDS;locus_tag=CCH79_00016863;orig_transcript_id=gnl|WGS:NHOQ|CCH79_00016863-RA_mrna;product=hypothetical	protein;protein_id=PWA32972.1
LG01	Genbank	CDS	7641272	7641482	.	-	2	ID=cds-PWA32972.1;Parent=rna-gnl|WGS:NHOQ|CCH79_00016863-RA_mrna;Dbxref=NCBI_GP:PWA32972.1;Name=PWA32972.1;gbkey=CDS;locus_tag=CCH79_00016863;orig_transcript_id=gnl|WGS:NHOQ|CCH79_00016863-RA_mrna;product=hypothetical	protein;protein_id=PWA32972.1
LG01	Genbank	CDS	7639400	7639544	.	-	1	ID=cds-PWA32972.1;Parent=rna-gnl|WGS:NHOQ|CCH79_00016863-RA_mrna;Dbxref=NCBI_GP:PWA32972.1;Name=PWA32972.1;gbkey=CDS;locus_tag=CCH79_00016863;orig_transcript_id=gnl|WGS:NHOQ|CCH79_00016863-RA_mrna;product=hypothetical	protein;protein_id=PWA32972.1
LG01	Genbank	CDS	7637969	7638700	.	-	0	ID=cds-PWA32972.1;Parent=rna-gnl|WGS:NHOQ|CCH79_00016863-RA_mrna;Dbxref=NCBI_GP:PWA32972.1;Name=PWA32972.1;gbkey=CDS;locus_tag=CCH79_00016863;orig_transcript_id=gnl|WGS:NHOQ|CCH79_00016863-RA_mrna;product=hypothetical	protein;protein_id=PWA32972.1
LG01	Genbank	gene	7487823	7530047	.	-	.	ID=gene-CCH79_00016864;Name=CCH79_00016864;gbkey=Gene;gene_biotype=protein_coding;locus_tag=CCH79_00016864
LG01	Genbank	mRNA	7487823	7530047	.	-	.	ID=rna-gnl|WGS:NHOQ|CCH79_00016864-RA_mrna;Parent=gene-CCH79_00016864;gbkey=mRNA;locus_tag=CCH79_00016864;orig_protein_id=gnl|WGS:NHOQ|CCH79_00016864-RA;orig_transcript_id=gnl|WGS:NHOQ|CCH79_00016864-RA_mrna;product=hypothetical	protein
LG01	Genbank	exon	7529961	7530047	.	-	.	ID=exon-gnl|WGS:NHOQ|CCH79_00016864-RA_mrna-1;Parent=rna-gnl|WGS:NHOQ|CCH79_00016864-RA_mrna;gbkey=mRNA;locus_tag=CCH79_00016864;orig_protein_id=gnl|WGS:NHOQ|CCH79_00016864-RA;orig_transcript_id=gnl|WGS:NHOQ|CCH79_00016864-RA_mrna;product=hypothetical	protein
LG01	Genbank	exon	7525731	7525775	.	-	.	ID=exon-gnl|WGS:NHOQ|CCH79_00016864-RA_mrna-2;Parent=rna-gnl|WGS:NHOQ|CCH79_00016864-RA_mrna;gbkey=mRNA;locus_tag=CCH79_00016864;orig_protein_id=gnl|WGS:NHOQ|CCH79_00016864-RA;orig_transcript_id=gnl|WGS:NHOQ|CCH79_00016864-RA_mrna;product=hypothetical	protein
LG01	Genbank	exon	7524429	7524493	.	-	.	ID=exon-gnl|WGS:NHOQ|CCH79_00016864-RA_mrna-3;Parent=rna-gnl|WGS:NHOQ|CCH79_00016864-RA_mrna;gbkey=mRNA;locus_tag=CCH79_00016864;orig_protein_id=gnl|WGS:NHOQ|CCH79_00016864-RA;orig_transcript_id=gnl|WGS:NHOQ|CCH79_00016864-RA_mrna;product=hypothetical	protein
LG01	Genbank	exon	7505566	7506326	.	-	.	ID=exon-gnl|WGS:NHOQ|CCH79_00016864-RA_mrna-4;Parent=rna-gnl|WGS:NHOQ|CCH79_00016864-RA_mrna;gbkey=mRNA;locus_tag=CCH79_00016864;orig_protein_id=gnl|WGS:NHOQ|CCH79_00016864-RA;orig_transcript_id=gnl|WGS:NHOQ|CCH79_00016864-RA_mrna;product=hypothetical	protein
LG01	Genbank	exon	7495604	7495697	.	-	.	ID=exon-gnl|WGS:NHOQ|CCH79_00016864-RA_mrna-5;Parent=rna-gnl|WGS:NHOQ|CCH79_00016864-RA_mrna;gbkey=mRNA;locus_tag=CCH79_00016864;orig_protein_id=gnl|WGS:NHOQ|CCH79_00016864-RA;orig_transcript_id=gnl|WGS:NHOQ|CCH79_00016864-RA_mrna;product=hypothetical	protein
LG01	Genbank	exon	7494735	7494829	.	-	.	ID=exon-gnl|WGS:NHOQ|CCH79_00016864-RA_mrna-6;Parent=rna-gnl|WGS:NHOQ|CCH79_00016864-RA_mrna;gbkey=mRNA;locus_tag=CCH79_00016864;orig_protein_id=gnl|WGS:NHOQ|CCH79_00016864-RA;orig_transcript_id=gnl|WGS:NHOQ|CCH79_00016864-RA_mrna;product=hypothetical	protein
LG01	Genbank	exon	7493536	7493578	.	-	.	ID=exon-gnl|WGS:NHOQ|CCH79_00016864-RA_mrna-7;Parent=rna-gnl|WGS:NHOQ|CCH79_00016864-RA_mrna;gbkey=mRNA;locus_tag=CCH79_00016864;orig_protein_id=gnl|WGS:NHOQ|CCH79_00016864-RA;orig_transcript_id=gnl|WGS:NHOQ|CCH79_00016864-RA_mrna;product=hypothetical	protein
LG01	Genbank	exon	7488881	7488956	.	-	.	ID=exon-gnl|WGS:NHOQ|CCH79_00016864-RA_mrna-8;Parent=rna-gnl|WGS:NHOQ|CCH79_00016864-RA_mrna;gbkey=mRNA;locus_tag=CCH79_00016864;orig_protein_id=gnl|WGS:NHOQ|CCH79_00016864-RA;orig_transcript_id=gnl|WGS:NHOQ|CCH79_00016864-RA_mrna;product=hypothetical	protein
LG01	Genbank	exon	7487823	7487915	.	-	.	ID=exon-gnl|WGS:NHOQ|CCH79_00016864-RA_mrna-9;Parent=rna-gnl|WGS:NHOQ|CCH79_00016864-RA_mrna;gbkey=mRNA;locus_tag=CCH79_00016864;orig_protein_id=gnl|WGS:NHOQ|CCH79_00016864-RA;orig_transcript_id=gnl|WGS:NHOQ|CCH79_00016864-RA_mrna;product=hypothetical	protein
LG01	Genbank	CDS	7529961	7530047	.	-	0	ID=cds-PWA32960.1;Parent=rna-gnl|WGS:NHOQ|CCH79_00016864-RA_mrna;Dbxref=NCBI_GP:PWA32960.1;Name=PWA32960.1;gbkey=CDS;locus_tag=CCH79_00016864;orig_transcript_id=gnl|WGS:NHOQ|CCH79_00016864-RA_mrna;product=hypothetical	protein;protein_id=PWA32960.1
LG01	Genbank	CDS	7525731	7525775	.	-	0	ID=cds-PWA32960.1;Parent=rna-gnl|WGS:NHOQ|CCH79_00016864-RA_mrna;Dbxref=NCBI_GP:PWA32960.1;Name=PWA32960.1;gbkey=CDS;locus_tag=CCH79_00016864;orig_transcript_id=gnl|WGS:NHOQ|CCH79_00016864-RA_mrna;product=hypothetical	protein;protein_id=PWA32960.1
LG01	Genbank	CDS	7524429	7524493	.	-	0	ID=cds-PWA32960.1;Parent=rna-gnl|WGS:NHOQ|CCH79_00016864-RA_mrna;Dbxref=NCBI_GP:PWA32960.1;Name=PWA32960.1;gbkey=CDS;locus_tag=CCH79_00016864;orig_transcript_id=gnl|WGS:NHOQ|CCH79_00016864-RA_mrna;product=hypothetical	protein;protein_id=PWA32960.1
LG01	Genbank	CDS	7505566	7506326	.	-	1	ID=cds-PWA32960.1;Parent=rna-gnl|WGS:NHOQ|CCH79_00016864-RA_mrna;Dbxref=NCBI_GP:PWA32960.1;Name=PWA32960.1;gbkey=CDS;locus_tag=CCH79_00016864;orig_transcript_id=gnl|WGS:NHOQ|CCH79_00016864-RA_mrna;product=hypothetical	protein;protein_id=PWA32960.1
LG01	Genbank	CDS	7495604	7495697	.	-	2	ID=cds-PWA32960.1;Parent=rna-gnl|WGS:NHOQ|CCH79_00016864-RA_mrna;Dbxref=NCBI_GP:PWA32960.1;Name=PWA32960.1;gbkey=CDS;locus_tag=CCH79_00016864;orig_transcript_id=gnl|WGS:NHOQ|CCH79_00016864-RA_mrna;product=hypothetical	protein;protein_id=PWA32960.1
LG01	Genbank	CDS	7494735	7494829	.	-	1	ID=cds-PWA32960.1;Parent=rna-gnl|WGS:NHOQ|CCH79_00016864-RA_mrna;Dbxref=NCBI_GP:PWA32960.1;Name=PWA32960.1;gbkey=CDS;locus_tag=CCH79_00016864;orig_transcript_id=gnl|WGS:NHOQ|CCH79_00016864-RA_mrna;product=hypothetical	protein;protein_id=PWA32960.1
LG01	Genbank	CDS	7493536	7493578	.	-	2	ID=cds-PWA32960.1;Parent=rna-gnl|WGS:NHOQ|CCH79_00016864-RA_mrna;Dbxref=NCBI_GP:PWA32960.1;Name=PWA32960.1;gbkey=CDS;locus_tag=CCH79_00016864;orig_transcript_id=gnl|WGS:NHOQ|CCH79_00016864-RA_mrna;product=hypothetical	protein;protein_id=PWA32960.1
LG01	Genbank	CDS	7488881	7488956	.	-	1	ID=cds-PWA32960.1;Parent=rna-gnl|WGS:NHOQ|CCH79_00016864-RA_mrna;Dbxref=NCBI_GP:PWA32960.1;Name=PWA32960.1;gbkey=CDS;locus_tag=CCH79_00016864;orig_transcript_id=gnl|WGS:NHOQ|CCH79_00016864-RA_mrna;product=hypothetical	protein;protein_id=PWA32960.1
LG01	Genbank	CDS	7487823	7487915	.	-	0	ID=cds-PWA32960.1;Parent=rna-gnl|WGS:NHOQ|CCH79_00016864-RA_mrna;Dbxref=NCBI_GP:PWA32960.1;Name=PWA32960.1;gbkey=CDS;locus_tag=CCH79_00016864;orig_transcript_id=gnl|WGS:NHOQ|CCH79_00016864-RA_mrna;product=hypothetical	protein;protein_id=PWA32960.1
LG01	Genbank	gene	7129822	7132202	.	-	.	ID=gene-CCH79_00016865;Name=CCH79_00016865;gbkey=Gene;gene_biotype=protein_coding;locus_tag=CCH79_00016865
LG01	Genbank	mRNA	7129822	7132202	.	-	.	ID=rna-gnl|WGS:NHOQ|CCH79_00016865-RA_mrna;Parent=gene-CCH79_00016865;gbkey=mRNA;locus_tag=CCH79_00016865;orig_protein_id=gnl|WGS:NHOQ|CCH79_00016865-RA;orig_transcript_id=gnl|WGS:NHOQ|CCH79_00016865-RA_mrna;product=hypothetical	protein
LG01	Genbank	exon	7132080	7132202	.	-	.	ID=exon-gnl|WGS:NHOQ|CCH79_00016865-RA_mrna-1;Parent=rna-gnl|WGS:NHOQ|CCH79_00016865-RA_mrna;gbkey=mRNA;locus_tag=CCH79_00016865;orig_protein_id=gnl|WGS:NHOQ|CCH79_00016865-RA;orig_transcript_id=gnl|WGS:NHOQ|CCH79_00016865-RA_mrna;product=hypothetical	protein
LG01	Genbank	exon	7131663	7131789	.	-	.	ID=exon-gnl|WGS:NHOQ|CCH79_00016865-RA_mrna-2;Parent=rna-gnl|WGS:NHOQ|CCH79_00016865-RA_mrna;gbkey=mRNA;locus_tag=CCH79_00016865;orig_protein_id=gnl|WGS:NHOQ|CCH79_00016865-RA;orig_transcript_id=gnl|WGS:NHOQ|CCH79_00016865-RA_mrna;product=hypothetical	protein
LG01	Genbank	exon	7131386	7131571	.	-	.	ID=exon-gnl|WGS:NHOQ|CCH79_00016865-RA_mrna-3;Parent=rna-gnl|WGS:NHOQ|CCH79_00016865-RA_mrna;gbkey=mRNA;locus_tag=CCH79_00016865;orig_protein_id=gnl|WGS:NHOQ|CCH79_00016865-RA;orig_transcript_id=gnl|WGS:NHOQ|CCH79_00016865-RA_mrna;product=hypothetical	protein
LG01	Genbank	exon	7130719	7130798	.	-	.	ID=exon-gnl|WGS:NHOQ|CCH79_00016865-RA_mrna-4;Parent=rna-gnl|WGS:NHOQ|CCH79_00016865-RA_mrna;gbkey=mRNA;locus_tag=CCH79_00016865;orig_protein_id=gnl|WGS:NHOQ|CCH79_00016865-RA;orig_transcript_id=gnl|WGS:NHOQ|CCH79_00016865-RA_mrna;product=hypothetical	protein
LG01	Genbank	exon	7130464	7130637	.	-	.	ID=exon-gnl|WGS:NHOQ|CCH79_00016865-RA_mrna-5;Parent=rna-gnl|WGS:NHOQ|CCH79_00016865-RA_mrna;gbkey=mRNA;locus_tag=CCH79_00016865;orig_protein_id=gnl|WGS:NHOQ|CCH79_00016865-RA;orig_transcript_id=gnl|WGS:NHOQ|CCH79_00016865-RA_mrna;product=hypothetical	protein
LG01	Genbank	exon	7130148	7130248	.	-	.	ID=exon-gnl|WGS:NHOQ|CCH79_00016865-RA_mrna-6;Parent=rna-gnl|WGS:NHOQ|CCH79_00016865-RA_mrna;gbkey=mRNA;locus_tag=CCH79_00016865;orig_protein_id=gnl|WGS:NHOQ|CCH79_00016865-RA;orig_transcript_id=gnl|WGS:NHOQ|CCH79_00016865-RA_mrna;product=hypothetical	protein
LG01	Genbank	exon	7129822	7130071	.	-	.	ID=exon-gnl|WGS:NHOQ|CCH79_00016865-RA_mrna-7;Parent=rna-gnl|WGS:NHOQ|CCH79_00016865-RA_mrna;gbkey=mRNA;locus_tag=CCH79_00016865;orig_protein_id=gnl|WGS:NHOQ|CCH79_00016865-RA;orig_transcript_id=gnl|WGS:NHOQ|CCH79_00016865-RA_mrna;product=hypothetical	protein
LG01	Genbank	CDS	7132080	7132202	.	-	0	ID=cds-PWA32962.1;Parent=rna-gnl|WGS:NHOQ|CCH79_00016865-RA_mrna;Dbxref=NCBI_GP:PWA32962.1;Name=PWA32962.1;gbkey=CDS;locus_tag=CCH79_00016865;orig_transcript_id=gnl|WGS:NHOQ|CCH79_00016865-RA_mrna;product=hypothetical	protein;protein_id=PWA32962.1
LG01	Genbank	CDS	7131663	7131789	.	-	0	ID=cds-PWA32962.1;Parent=rna-gnl|WGS:NHOQ|CCH79_00016865-RA_mrna;Dbxref=NCBI_GP:PWA32962.1;Name=PWA32962.1;gbkey=CDS;locus_tag=CCH79_00016865;orig_transcript_id=gnl|WGS:NHOQ|CCH79_00016865-RA_mrna;product=hypothetical	protein;protein_id=PWA32962.1
LG01	Genbank	CDS	7131386	7131571	.	-	2	ID=cds-PWA32962.1;Parent=rna-gnl|WGS:NHOQ|CCH79_00016865-RA_mrna;Dbxref=NCBI_GP:PWA32962.1;Name=PWA32962.1;gbkey=CDS;locus_tag=CCH79_00016865;orig_transcript_id=gnl|WGS:NHOQ|CCH79_00016865-RA_mrna;product=hypothetical	protein;protein_id=PWA32962.1
LG01	Genbank	CDS	7130719	7130798	.	-	2	ID=cds-PWA32962.1;Parent=rna-gnl|WGS:NHOQ|CCH79_00016865-RA_mrna;Dbxref=NCBI_GP:PWA32962.1;Name=PWA32962.1;gbkey=CDS;locus_tag=CCH79_00016865;orig_transcript_id=gnl|WGS:NHOQ|CCH79_00016865-RA_mrna;product=hypothetical	protein;protein_id=PWA32962.1
LG01	Genbank	CDS	7130464	7130637	.	-	0	ID=cds-PWA32962.1;Parent=rna-gnl|WGS:NHOQ|CCH79_00016865-RA_mrna;Dbxref=NCBI_GP:PWA32962.1;Name=PWA32962.1;gbkey=CDS;locus_tag=CCH79_00016865;orig_transcript_id=gnl|WGS:NHOQ|CCH79_00016865-RA_mrna;product=hypothetical	protein;protein_id=PWA32962.1
LG01	Genbank	CDS	7130148	7130248	.	-	0	ID=cds-PWA32962.1;Parent=rna-gnl|WGS:NHOQ|CCH79_00016865-RA_mrna;Dbxref=NCBI_GP:PWA32962.1;Name=PWA32962.1;gbkey=CDS;locus_tag=CCH79_00016865;orig_transcript_id=gnl|WGS:NHOQ|CCH79_00016865-RA_mrna;product=hypothetical	protein;protein_id=PWA32962.1
LG01	Genbank	CDS	7129822	7130071	.	-	1	ID=cds-PWA32962.1;Parent=rna-gnl|WGS:NHOQ|CCH79_00016865-RA_mrna;Dbxref=NCBI_GP:PWA32962.1;Name=PWA32962.1;gbkey=CDS;locus_tag=CCH79_00016865;orig_transcript_id=gnl|WGS:NHOQ|CCH79_00016865-RA_mrna;product=hypothetical	protein;protein_id=PWA32962.1
LG01	Genbank	gene	7124348	7127874	.	+	.	ID=gene-CCH79_00016866;Name=CCH79_00016866;gbkey=Gene;gene_biotype=protein_coding;locus_tag=CCH79_00016866
LG01	Genbank	mRNA	7124348	7127874	.	+	.	ID=rna-gnl|WGS:NHOQ|CCH79_00016866-RA_mrna;Parent=gene-CCH79_00016866;gbkey=mRNA;locus_tag=CCH79_00016866;orig_protein_id=gnl|WGS:NHOQ|CCH79_00016866-RA;orig_transcript_id=gnl|WGS:NHOQ|CCH79_00016866-RA_mrna;product=hypothetical	protein
LG01	Genbank	exon	7124348	7124411	.	+	.	ID=exon-gnl|WGS:NHOQ|CCH79_00016866-RA_mrna-1;Parent=rna-gnl|WGS:NHOQ|CCH79_00016866-RA_mrna;gbkey=mRNA;locus_tag=CCH79_00016866;orig_protein_id=gnl|WGS:NHOQ|CCH79_00016866-RA;orig_transcript_id=gnl|WGS:NHOQ|CCH79_00016866-RA_mrna;product=hypothetical	protein
LG01	Genbank	exon	7124468	7124525	.	+	.	ID=exon-gnl|WGS:NHOQ|CCH79_00016866-RA_mrna-2;Parent=rna-gnl|WGS:NHOQ|CCH79_00016866-RA_mrna;gbkey=mRNA;locus_tag=CCH79_00016866;orig_protein_id=gnl|WGS:NHOQ|CCH79_00016866-RA;orig_transcript_id=gnl|WGS:NHOQ|CCH79_00016866-RA_mrna;product=hypothetical	protein
LG01	Genbank	exon	7126014	7126041	.	+	.	ID=exon-gnl|WGS:NHOQ|CCH79_00016866-RA_mrna-3;Parent=rna-gnl|WGS:NHOQ|CCH79_00016866-RA_mrna;gbkey=mRNA;locus_tag=CCH79_00016866;orig_protein_id=gnl|WGS:NHOQ|CCH79_00016866-RA;orig_transcript_id=gnl|WGS:NHOQ|CCH79_00016866-RA_mrna;product=hypothetical	protein
LG01	Genbank	exon	7126244	7126315	.	+	.	ID=exon-gnl|WGS:NHOQ|CCH79_00016866-RA_mrna-4;Parent=rna-gnl|WGS:NHOQ|CCH79_00016866-RA_mrna;gbkey=mRNA;locus_tag=CCH79_00016866;orig_protein_id=gnl|WGS:NHOQ|CCH79_00016866-RA;orig_transcript_id=gnl|WGS:NHOQ|CCH79_00016866-RA_mrna;product=hypothetical	protein
LG01	Genbank	exon	7126461	7126820	.	+	.	ID=exon-gnl|WGS:NHOQ|CCH79_00016866-RA_mrna-5;Parent=rna-gnl|WGS:NHOQ|CCH79_00016866-RA_mrna;gbkey=mRNA;locus_tag=CCH79_00016866;orig_protein_id=gnl|WGS:NHOQ|CCH79_00016866-RA;orig_transcript_id=gnl|WGS:NHOQ|CCH79_00016866-RA_mrna;product=hypothetical	protein
LG01	Genbank	exon	7127734	7127874	.	+	.	ID=exon-gnl|WGS:NHOQ|CCH79_00016866-RA_mrna-6;Parent=rna-gnl|WGS:NHOQ|CCH79_00016866-RA_mrna;gbkey=mRNA;locus_tag=CCH79_00016866;orig_protein_id=gnl|WGS:NHOQ|CCH79_00016866-RA;orig_transcript_id=gnl|WGS:NHOQ|CCH79_00016866-RA_mrna;product=hypothetical	protein
LG01	Genbank	CDS	7124348	7124411	.	+	0	ID=cds-PWA32974.1;Parent=rna-gnl|WGS:NHOQ|CCH79_00016866-RA_mrna;Dbxref=NCBI_GP:PWA32974.1;Name=PWA32974.1;gbkey=CDS;locus_tag=CCH79_00016866;orig_transcript_id=gnl|WGS:NHOQ|CCH79_00016866-RA_mrna;product=hypothetical	protein;protein_id=PWA32974.1
LG01	Genbank	CDS	7124468	7124525	.	+	2	ID=cds-PWA32974.1;Parent=rna-gnl|WGS:NHOQ|CCH79_00016866-RA_mrna;Dbxref=NCBI_GP:PWA32974.1;Name=PWA32974.1;gbkey=CDS;locus_tag=CCH79_00016866;orig_transcript_id=gnl|WGS:NHOQ|CCH79_00016866-RA_mrna;product=hypothetical	protein;protein_id=PWA32974.1
LG01	Genbank	CDS	7126014	7126041	.	+	1	ID=cds-PWA32974.1;Parent=rna-gnl|WGS:NHOQ|CCH79_00016866-RA_mrna;Dbxref=NCBI_GP:PWA32974.1;Name=PWA32974.1;gbkey=CDS;locus_tag=CCH79_00016866;orig_transcript_id=gnl|WGS:NHOQ|CCH79_00016866-RA_mrna;product=hypothetical	protein;protein_id=PWA32974.1
LG01	Genbank	CDS	7126244	7126315	.	+	0	ID=cds-PWA32974.1;Parent=rna-gnl|WGS:NHOQ|CCH79_00016866-RA_mrna;Dbxref=NCBI_GP:PWA32974.1;Name=PWA32974.1;gbkey=CDS;locus_tag=CCH79_00016866;orig_transcript_id=gnl|WGS:NHOQ|CCH79_00016866-RA_mrna;product=hypothetical	protein;protein_id=PWA32974.1
LG01	Genbank	CDS	7126461	7126820	.	+	0	ID=cds-PWA32974.1;Parent=rna-gnl|WGS:NHOQ|CCH79_00016866-RA_mrna;Dbxref=NCBI_GP:PWA32974.1;Name=PWA32974.1;gbkey=CDS;locus_tag=CCH79_00016866;orig_transcript_id=gnl|WGS:NHOQ|CCH79_00016866-RA_mrna;product=hypothetical	protein;protein_id=PWA32974.1
LG01	Genbank	CDS	7127734	7127874	.	+	0	ID=cds-PWA32974.1;Parent=rna-gnl|WGS:NHOQ|CCH79_00016866-RA_mrna;Dbxref=NCBI_GP:PWA32974.1;Name=PWA32974.1;gbkey=CDS;locus_tag=CCH79_00016866;orig_transcript_id=gnl|WGS:NHOQ|CCH79_00016866-RA_mrna;product=hypothetical	protein;protein_id=PWA32974.1
LG01	Genbank	gene	7077124	7116711	.	+	.	ID=gene-CCH79_00016867;Name=CCH79_00016867;gbkey=Gene;gene_biotype=protein_coding;locus_tag=CCH79_00016867;partial=true;start_range=.,761541
LG01	Genbank	mRNA	7077124	7116711	.	+	.	ID=rna-gnl|WGS:NHOQ|CCH79_00016867-RA_mrna;Parent=gene-CCH79_00016867;gbkey=mRNA;locus_tag=CCH79_00016867;orig_protein_id=gnl|WGS:NHOQ|CCH79_00016867-RA;orig_transcript_id=gnl|WGS:NHOQ|CCH79_00016867-RA_mrna;partial=true;product=hypothetical	protein;start_range=.,761541
LG01	Genbank	exon	7077124	7077216	.	+	.	ID=exon-gnl|WGS:NHOQ|CCH79_00016867-RA_mrna-1;Parent=rna-gnl|WGS:NHOQ|CCH79_00016867-RA_mrna;gbkey=mRNA;locus_tag=CCH79_00016867;orig_protein_id=gnl|WGS:NHOQ|CCH79_00016867-RA;orig_transcript_id=gnl|WGS:NHOQ|CCH79_00016867-RA_mrna;partial=true;product=hypothetical	protein
LG01	Genbank	exon	7078270	7078292	.	+	.	ID=exon-gnl|WGS:NHOQ|CCH79_00016867-RA_mrna-2;Parent=rna-gnl|WGS:NHOQ|CCH79_00016867-RA_mrna;gbkey=mRNA;locus_tag=CCH79_00016867;orig_protein_id=gnl|WGS:NHOQ|CCH79_00016867-RA;orig_transcript_id=gnl|WGS:NHOQ|CCH79_00016867-RA_mrna;partial=true;product=hypothetical	protein
LG01	Genbank	exon	7078399	7078622	.	+	.	ID=exon-gnl|WGS:NHOQ|CCH79_00016867-RA_mrna-3;Parent=rna-gnl|WGS:NHOQ|CCH79_00016867-RA_mrna;gbkey=mRNA;locus_tag=CCH79_00016867;orig_protein_id=gnl|WGS:NHOQ|CCH79_00016867-RA;orig_transcript_id=gnl|WGS:NHOQ|CCH79_00016867-RA_mrna;partial=true;product=hypothetical	protein
LG01	Genbank	exon	7085640	7085756	.	+	.	ID=exon-gnl|WGS:NHOQ|CCH79_00016867-RA_mrna-4;Parent=rna-gnl|WGS:NHOQ|CCH79_00016867-RA_mrna;gbkey=mRNA;locus_tag=CCH79_00016867;orig_protein_id=gnl|WGS:NHOQ|CCH79_00016867-RA;orig_transcript_id=gnl|WGS:NHOQ|CCH79_00016867-RA_mrna;partial=true;product=hypothetical	protein
LG01	Genbank	exon	7087578	7087751	.	+	.	ID=exon-gnl|WGS:NHOQ|CCH79_00016867-RA_mrna-5;Parent=rna-gnl|WGS:NHOQ|CCH79_00016867-RA_mrna;gbkey=mRNA;locus_tag=CCH79_00016867;orig_protein_id=gnl|WGS:NHOQ|CCH79_00016867-RA;orig_transcript_id=gnl|WGS:NHOQ|CCH79_00016867-RA_mrna;partial=true;product=hypothetical	protein
LG01	Genbank	exon	7088466	7088604	.	+	.	ID=exon-gnl|WGS:NHOQ|CCH79_00016867-RA_mrna-6;Parent=rna-gnl|WGS:NHOQ|CCH79_00016867-RA_mrna;gbkey=mRNA;locus_tag=CCH79_00016867;orig_protein_id=gnl|WGS:NHOQ|CCH79_00016867-RA;orig_transcript_id=gnl|WGS:NHOQ|CCH79_00016867-RA_mrna;partial=true;product=hypothetical	protein
LG01	Genbank	exon	7088991	7089053	.	+	.	ID=exon-gnl|WGS:NHOQ|CCH79_00016867-RA_mrna-7;Parent=rna-gnl|WGS:NHOQ|CCH79_00016867-RA_mrna;gbkey=mRNA;locus_tag=CCH79_00016867;orig_protein_id=gnl|WGS:NHOQ|CCH79_00016867-RA;orig_transcript_id=gnl|WGS:NHOQ|CCH79_00016867-RA_mrna;partial=true;product=hypothetical	protein
LG01	Genbank	exon	7091153	7091229	.	+	.	ID=exon-gnl|WGS:NHOQ|CCH79_00016867-RA_mrna-8;Parent=rna-gnl|WGS:NHOQ|CCH79_00016867-RA_mrna;gbkey=mRNA;locus_tag=CCH79_00016867;orig_protein_id=gnl|WGS:NHOQ|CCH79_00016867-RA;orig_transcript_id=gnl|WGS:NHOQ|CCH79_00016867-RA_mrna;partial=true;product=hypothetical	protein
LG01	Genbank	exon	7091938	7092106	.	+	.	ID=exon-gnl|WGS:NHOQ|CCH79_00016867-RA_mrna-9;Parent=rna-gnl|WGS:NHOQ|CCH79_00016867-RA_mrna;gbkey=mRNA;locus_tag=CCH79_00016867;orig_protein_id=gnl|WGS:NHOQ|CCH79_00016867-RA;orig_transcript_id=gnl|WGS:NHOQ|CCH79_00016867-RA_mrna;partial=true;product=hypothetical	protein
LG01	Genbank	exon	7095014	7095169	.	+	.	ID=exon-gnl|WGS:NHOQ|CCH79_00016867-RA_mrna-10;Parent=rna-gnl|WGS:NHOQ|CCH79_00016867-RA_mrna;gbkey=mRNA;locus_tag=CCH79_00016867;orig_protein_id=gnl|WGS:NHOQ|CCH79_00016867-RA;orig_transcript_id=gnl|WGS:NHOQ|CCH79_00016867-RA_mrna;partial=true;product=hypothetical	protein
LG01	Genbank	exon	7095290	7095514	.	+	.	ID=exon-gnl|WGS:NHOQ|CCH79_00016867-RA_mrna-11;Parent=rna-gnl|WGS:NHOQ|CCH79_00016867-RA_mrna;gbkey=mRNA;locus_tag=CCH79_00016867;orig_protein_id=gnl|WGS:NHOQ|CCH79_00016867-RA;orig_transcript_id=gnl|WGS:NHOQ|CCH79_00016867-RA_mrna;partial=true;product=hypothetical	protein
LG01	Genbank	exon	7096246	7096461	.	+	.	ID=exon-gnl|WGS:NHOQ|CCH79_00016867-RA_mrna-12;Parent=rna-gnl|WGS:NHOQ|CCH79_00016867-RA_mrna;gbkey=mRNA;locus_tag=CCH79_00016867;orig_protein_id=gnl|WGS:NHOQ|CCH79_00016867-RA;orig_transcript_id=gnl|WGS:NHOQ|CCH79_00016867-RA_mrna;partial=true;product=hypothetical	protein
LG01	Genbank	exon	7097384	7097551	.	+	.	ID=exon-gnl|WGS:NHOQ|CCH79_00016867-RA_mrna-13;Parent=rna-gnl|WGS:NHOQ|CCH79_00016867-RA_mrna;gbkey=mRNA;locus_tag=CCH79_00016867;orig_protein_id=gnl|WGS:NHOQ|CCH79_00016867-RA;orig_transcript_id=gnl|WGS:NHOQ|CCH79_00016867-RA_mrna;partial=true;product=hypothetical	protein
LG01	Genbank	exon	7100227	7100400	.	+	.	ID=exon-gnl|WGS:NHOQ|CCH79_00016867-RA_mrna-14;Parent=rna-gnl|WGS:NHOQ|CCH79_00016867-RA_mrna;gbkey=mRNA;locus_tag=CCH79_00016867;orig_protein_id=gnl|WGS:NHOQ|CCH79_00016867-RA;orig_transcript_id=gnl|WGS:NHOQ|CCH79_00016867-RA_mrna;partial=true;product=hypothetical	protein
LG01	Genbank	exon	7105084	7105260	.	+	.	ID=exon-gnl|WGS:NHOQ|CCH79_00016867-RA_mrna-15;Parent=rna-gnl|WGS:NHOQ|CCH79_00016867-RA_mrna;gbkey=mRNA;locus_tag=CCH79_00016867;orig_protein_id=gnl|WGS:NHOQ|CCH79_00016867-RA;orig_transcript_id=gnl|WGS:NHOQ|CCH79_00016867-RA_mrna;partial=true;product=hypothetical	protein
LG01	Genbank	exon	7108820	7108974	.	+	.	ID=exon-gnl|WGS:NHOQ|CCH79_00016867-RA_mrna-16;Parent=rna-gnl|WGS:NHOQ|CCH79_00016867-RA_mrna;gbkey=mRNA;locus_tag=CCH79_00016867;orig_protein_id=gnl|WGS:NHOQ|CCH79_00016867-RA;orig_transcript_id=gnl|WGS:NHOQ|CCH79_00016867-RA_mrna;partial=true;product=hypothetical	protein
LG01	Genbank	exon	7109719	7109794	.	+	.	ID=exon-gnl|WGS:NHOQ|CCH79_00016867-RA_mrna-17;Parent=rna-gnl|WGS:NHOQ|CCH79_00016867-RA_mrna;gbkey=mRNA;locus_tag=CCH79_00016867;orig_protein_id=gnl|WGS:NHOQ|CCH79_00016867-RA;orig_transcript_id=gnl|WGS:NHOQ|CCH79_00016867-RA_mrna;partial=true;product=hypothetical	protein
LG01	Genbank	exon	7109924	7109999	.	+	.	ID=exon-gnl|WGS:NHOQ|CCH79_00016867-RA_mrna-18;Parent=rna-gnl|WGS:NHOQ|CCH79_00016867-RA_mrna;gbkey=mRNA;locus_tag=CCH79_00016867;orig_protein_id=gnl|WGS:NHOQ|CCH79_00016867-RA;orig_transcript_id=gnl|WGS:NHOQ|CCH79_00016867-RA_mrna;partial=true;product=hypothetical	protein
LG01	Genbank	exon	7110981	7111053	.	+	.	ID=exon-gnl|WGS:NHOQ|CCH79_00016867-RA_mrna-19;Parent=rna-gnl|WGS:NHOQ|CCH79_00016867-RA_mrna;gbkey=mRNA;locus_tag=CCH79_00016867;orig_protein_id=gnl|WGS:NHOQ|CCH79_00016867-RA;orig_transcript_id=gnl|WGS:NHOQ|CCH79_00016867-RA_mrna;partial=true;product=hypothetical	protein
LG01	Genbank	exon	7111270	7111378	.	+	.	ID=exon-gnl|WGS:NHOQ|CCH79_00016867-RA_mrna-20;Parent=rna-gnl|WGS:NHOQ|CCH79_00016867-RA_mrna;gbkey=mRNA;locus_tag=CCH79_00016867;orig_protein_id=gnl|WGS:NHOQ|CCH79_00016867-RA;orig_transcript_id=gnl|WGS:NHOQ|CCH79_00016867-RA_mrna;partial=true;product=hypothetical	protein
LG01	Genbank	exon	7111520	7111636	.	+	.	ID=exon-gnl|WGS:NHOQ|CCH79_00016867-RA_mrna-21;Parent=rna-gnl|WGS:NHOQ|CCH79_00016867-RA_mrna;gbkey=mRNA;locus_tag=CCH79_00016867;orig_protein_id=gnl|WGS:NHOQ|CCH79_00016867-RA;orig_transcript_id=gnl|WGS:NHOQ|CCH79_00016867-RA_mrna;partial=true;product=hypothetical	protein
LG01	Genbank	exon	7112466	7112527	.	+	.	ID=exon-gnl|WGS:NHOQ|CCH79_00016867-RA_mrna-22;Parent=rna-gnl|WGS:NHOQ|CCH79_00016867-RA_mrna;gbkey=mRNA;locus_tag=CCH79_00016867;orig_protein_id=gnl|WGS:NHOQ|CCH79_00016867-RA;orig_transcript_id=gnl|WGS:NHOQ|CCH79_00016867-RA_mrna;partial=true;product=hypothetical	protein
LG01	Genbank	exon	7113872	7113959	.	+	.	ID=exon-gnl|WGS:NHOQ|CCH79_00016867-RA_mrna-23;Parent=rna-gnl|WGS:NHOQ|CCH79_00016867-RA_mrna;gbkey=mRNA;locus_tag=CCH79_00016867;orig_protein_id=gnl|WGS:NHOQ|CCH79_00016867-RA;orig_transcript_id=gnl|WGS:NHOQ|CCH79_00016867-RA_mrna;partial=true;product=hypothetical	protein
LG01	Genbank	exon	7115909	7116079	.	+	.	ID=exon-gnl|WGS:NHOQ|CCH79_00016867-RA_mrna-24;Parent=rna-gnl|WGS:NHOQ|CCH79_00016867-RA_mrna;gbkey=mRNA;locus_tag=CCH79_00016867;orig_protein_id=gnl|WGS:NHOQ|CCH79_00016867-RA;orig_transcript_id=gnl|WGS:NHOQ|CCH79_00016867-RA_mrna;partial=true;product=hypothetical	protein
LG01	Genbank	exon	7116607	7116711	.	+	.	ID=exon-gnl|WGS:NHOQ|CCH79_00016867-RA_mrna-25;Parent=rna-gnl|WGS:NHOQ|CCH79_00016867-RA_mrna;gbkey=mRNA;locus_tag=CCH79_00016867;orig_protein_id=gnl|WGS:NHOQ|CCH79_00016867-RA;orig_transcript_id=gnl|WGS:NHOQ|CCH79_00016867-RA_mrna;partial=true;product=hypothetical	protein;start_range=.,761541
LG01	Genbank	CDS	7077171	7077216	.	+	0	ID=cds-PWA33006.1;Parent=rna-gnl|WGS:NHOQ|CCH79_00016867-RA_mrna;Dbxref=NCBI_GP:PWA33006.1;Name=PWA33006.1;gbkey=CDS;locus_tag=CCH79_00016867;orig_transcript_id=gnl|WGS:NHOQ|CCH79_00016867-RA_mrna;partial=true;product=hypothetical	protein;protein_id=PWA33006.1
LG01	Genbank	CDS	7078270	7078292	.	+	2	ID=cds-PWA33006.1;Parent=rna-gnl|WGS:NHOQ|CCH79_00016867-RA_mrna;Dbxref=NCBI_GP:PWA33006.1;Name=PWA33006.1;gbkey=CDS;locus_tag=CCH79_00016867;orig_transcript_id=gnl|WGS:NHOQ|CCH79_00016867-RA_mrna;partial=true;product=hypothetical	protein;protein_id=PWA33006.1
LG01	Genbank	CDS	7078399	7078622	.	+	0	ID=cds-PWA33006.1;Parent=rna-gnl|WGS:NHOQ|CCH79_00016867-RA_mrna;Dbxref=NCBI_GP:PWA33006.1;Name=PWA33006.1;gbkey=CDS;locus_tag=CCH79_00016867;orig_transcript_id=gnl|WGS:NHOQ|CCH79_00016867-RA_mrna;partial=true;product=hypothetical	protein;protein_id=PWA33006.1
LG01	Genbank	CDS	7085640	7085756	.	+	1	ID=cds-PWA33006.1;Parent=rna-gnl|WGS:NHOQ|CCH79_00016867-RA_mrna;Dbxref=NCBI_GP:PWA33006.1;Name=PWA33006.1;gbkey=CDS;locus_tag=CCH79_00016867;orig_transcript_id=gnl|WGS:NHOQ|CCH79_00016867-RA_mrna;partial=true;product=hypothetical	protein;protein_id=PWA33006.1
LG01	Genbank	CDS	7087578	7087751	.	+	1	ID=cds-PWA33006.1;Parent=rna-gnl|WGS:NHOQ|CCH79_00016867-RA_mrna;Dbxref=NCBI_GP:PWA33006.1;Name=PWA33006.1;gbkey=CDS;locus_tag=CCH79_00016867;orig_transcript_id=gnl|WGS:NHOQ|CCH79_00016867-RA_mrna;partial=true;product=hypothetical	protein;protein_id=PWA33006.1
LG01	Genbank	CDS	7088466	7088604	.	+	1	ID=cds-PWA33006.1;Parent=rna-gnl|WGS:NHOQ|CCH79_00016867-RA_mrna;Dbxref=NCBI_GP:PWA33006.1;Name=PWA33006.1;gbkey=CDS;locus_tag=CCH79_00016867;orig_transcript_id=gnl|WGS:NHOQ|CCH79_00016867-RA_mrna;partial=true;product=hypothetical	protein;protein_id=PWA33006.1
LG01	Genbank	CDS	7088991	7089053	.	+	0	ID=cds-PWA33006.1;Parent=rna-gnl|WGS:NHOQ|CCH79_00016867-RA_mrna;Dbxref=NCBI_GP:PWA33006.1;Name=PWA33006.1;gbkey=CDS;locus_tag=CCH79_00016867;orig_transcript_id=gnl|WGS:NHOQ|CCH79_00016867-RA_mrna;partial=true;product=hypothetical	protein;protein_id=PWA33006.1
LG01	Genbank	CDS	7091153	7091229	.	+	0	ID=cds-PWA33006.1;Parent=rna-gnl|WGS:NHOQ|CCH79_00016867-RA_mrna;Dbxref=NCBI_GP:PWA33006.1;Name=PWA33006.1;gbkey=CDS;locus_tag=CCH79_00016867;orig_transcript_id=gnl|WGS:NHOQ|CCH79_00016867-RA_mrna;partial=true;product=hypothetical	protein;protein_id=PWA33006.1
LG01	Genbank	CDS	7091938	7092106	.	+	1	ID=cds-PWA33006.1;Parent=rna-gnl|WGS:NHOQ|CCH79_00016867-RA_mrna;Dbxref=NCBI_GP:PWA33006.1;Name=PWA33006.1;gbkey=CDS;locus_tag=CCH79_00016867;orig_transcript_id=gnl|WGS:NHOQ|CCH79_00016867-RA_mrna;partial=true;product=hypothetical	protein;protein_id=PWA33006.1
LG01	Genbank	CDS	7095014	7095169	.	+	0	ID=cds-PWA33006.1;Parent=rna-gnl|WGS:NHOQ|CCH79_00016867-RA_mrna;Dbxref=NCBI_GP:PWA33006.1;Name=PWA33006.1;gbkey=CDS;locus_tag=CCH79_00016867;orig_transcript_id=gnl|WGS:NHOQ|CCH79_00016867-RA_mrna;partial=true;product=hypothetical	protein;protein_id=PWA33006.1
LG01	Genbank	CDS	7095290	7095514	.	+	0	ID=cds-PWA33006.1;Parent=rna-gnl|WGS:NHOQ|CCH79_00016867-RA_mrna;Dbxref=NCBI_GP:PWA33006.1;Name=PWA33006.1;gbkey=CDS;locus_tag=CCH79_00016867;orig_transcript_id=gnl|WGS:NHOQ|CCH79_00016867-RA_mrna;partial=true;product=hypothetical	protein;protein_id=PWA33006.1
LG01	Genbank	CDS	7096246	7096461	.	+	0	ID=cds-PWA33006.1;Parent=rna-gnl|WGS:NHOQ|CCH79_00016867-RA_mrna;Dbxref=NCBI_GP:PWA33006.1;Name=PWA33006.1;gbkey=CDS;locus_tag=CCH79_00016867;orig_transcript_id=gnl|WGS:NHOQ|CCH79_00016867-RA_mrna;partial=true;product=hypothetical	protein;protein_id=PWA33006.1
LG01	Genbank	CDS	7097384	7097551	.	+	0	ID=cds-PWA33006.1;Parent=rna-gnl|WGS:NHOQ|CCH79_00016867-RA_mrna;Dbxref=NCBI_GP:PWA33006.1;Name=PWA33006.1;gbkey=CDS;locus_tag=CCH79_00016867;orig_transcript_id=gnl|WGS:NHOQ|CCH79_00016867-RA_mrna;partial=true;product=hypothetical	protein;protein_id=PWA33006.1
LG01	Genbank	CDS	7100227	7100400	.	+	0	ID=cds-PWA33006.1;Parent=rna-gnl|WGS:NHOQ|CCH79_00016867-RA_mrna;Dbxref=NCBI_GP:PWA33006.1;Name=PWA33006.1;gbkey=CDS;locus_tag=CCH79_00016867;orig_transcript_id=gnl|WGS:NHOQ|CCH79_00016867-RA_mrna;partial=true;product=hypothetical	protein;protein_id=PWA33006.1
LG01	Genbank	CDS	7105084	7105260	.	+	0	ID=cds-PWA33006.1;Parent=rna-gnl|WGS:NHOQ|CCH79_00016867-RA_mrna;Dbxref=NCBI_GP:PWA33006.1;Name=PWA33006.1;gbkey=CDS;locus_tag=CCH79_00016867;orig_transcript_id=gnl|WGS:NHOQ|CCH79_00016867-RA_mrna;partial=true;product=hypothetical	protein;protein_id=PWA33006.1
LG01	Genbank	CDS	7108820	7108974	.	+	0	ID=cds-PWA33006.1;Parent=rna-gnl|WGS:NHOQ|CCH79_00016867-RA_mrna;Dbxref=NCBI_GP:PWA33006.1;Name=PWA33006.1;gbkey=CDS;locus_tag=CCH79_00016867;orig_transcript_id=gnl|WGS:NHOQ|CCH79_00016867-RA_mrna;partial=true;product=hypothetical	protein;protein_id=PWA33006.1
LG01	Genbank	CDS	7109719	7109794	.	+	1	ID=cds-PWA33006.1;Parent=rna-gnl|WGS:NHOQ|CCH79_00016867-RA_mrna;Dbxref=NCBI_GP:PWA33006.1;Name=PWA33006.1;gbkey=CDS;locus_tag=CCH79_00016867;orig_transcript_id=gnl|WGS:NHOQ|CCH79_00016867-RA_mrna;partial=true;product=hypothetical	protein;protein_id=PWA33006.1
LG01	Genbank	CDS	7109924	7109999	.	+	0	ID=cds-PWA33006.1;Parent=rna-gnl|WGS:NHOQ|CCH79_00016867-RA_mrna;Dbxref=NCBI_GP:PWA33006.1;Name=PWA33006.1;gbkey=CDS;locus_tag=CCH79_00016867;orig_transcript_id=gnl|WGS:NHOQ|CCH79_00016867-RA_mrna;partial=true;product=hypothetical	protein;protein_id=PWA33006.1
LG01	Genbank	CDS	7110981	7111053	.	+	2	ID=cds-PWA33006.1;Parent=rna-gnl|WGS:NHOQ|CCH79_00016867-RA_mrna;Dbxref=NCBI_GP:PWA33006.1;Name=PWA33006.1;gbkey=CDS;locus_tag=CCH79_00016867;orig_transcript_id=gnl|WGS:NHOQ|CCH79_00016867-RA_mrna;partial=true;product=hypothetical	protein;protein_id=PWA33006.1
LG01	Genbank	CDS	7111270	7111378	.	+	1	ID=cds-PWA33006.1;Parent=rna-gnl|WGS:NHOQ|CCH79_00016867-RA_mrna;Dbxref=NCBI_GP:PWA33006.1;Name=PWA33006.1;gbkey=CDS;locus_tag=CCH79_00016867;orig_transcript_id=gnl|WGS:NHOQ|CCH79_00016867-RA_mrna;partial=true;product=hypothetical	protein;protein_id=PWA33006.1
LG01	Genbank	CDS	7111520	7111636	.	+	0	ID=cds-PWA33006.1;Parent=rna-gnl|WGS:NHOQ|CCH79_00016867-RA_mrna;Dbxref=NCBI_GP:PWA33006.1;Name=PWA33006.1;gbkey=CDS;locus_tag=CCH79_00016867;orig_transcript_id=gnl|WGS:NHOQ|CCH79_00016867-RA_mrna;partial=true;product=hypothetical	protein;protein_id=PWA33006.1
LG01	Genbank	CDS	7112466	7112527	.	+	0	ID=cds-PWA33006.1;Parent=rna-gnl|WGS:NHOQ|CCH79_00016867-RA_mrna;Dbxref=NCBI_GP:PWA33006.1;Name=PWA33006.1;gbkey=CDS;locus_tag=CCH79_00016867;orig_transcript_id=gnl|WGS:NHOQ|CCH79_00016867-RA_mrna;partial=true;product=hypothetical	protein;protein_id=PWA33006.1
LG01	Genbank	CDS	7113872	7113959	.	+	1	ID=cds-PWA33006.1;Parent=rna-gnl|WGS:NHOQ|CCH79_00016867-RA_mrna;Dbxref=NCBI_GP:PWA33006.1;Name=PWA33006.1;gbkey=CDS;locus_tag=CCH79_00016867;orig_transcript_id=gnl|WGS:NHOQ|CCH79_00016867-RA_mrna;partial=true;product=hypothetical	protein;protein_id=PWA33006.1
LG01	Genbank	CDS	7115909	7116079	.	+	0	ID=cds-PWA33006.1;Parent=rna-gnl|WGS:NHOQ|CCH79_00016867-RA_mrna;Dbxref=NCBI_GP:PWA33006.1;Name=PWA33006.1;gbkey=CDS;locus_tag=CCH79_00016867;orig_transcript_id=gnl|WGS:NHOQ|CCH79_00016867-RA_mrna;partial=true;product=hypothetical	protein;protein_id=PWA33006.1
LG01	Genbank	CDS	7116607	7116711	.	+	0	ID=cds-PWA33006.1;Parent=rna-gnl|WGS:NHOQ|CCH79_00016867-RA_mrna;Dbxref=NCBI_GP:PWA33006.1;Name=PWA33006.1;gbkey=CDS;locus_tag=CCH79_00016867;orig_transcript_id=gnl|WGS:NHOQ|CCH79_00016867-RA_mrna;partial=true;product=hypothetical	protein;protein_id=PWA33006.1;start_range=.,761541
LG01	Genbank	gene	7082800	7087990	.	-	.	ID=gene-CCH79_00016868;Name=CCH79_00016868;gbkey=Gene;gene_biotype=protein_coding;locus_tag=CCH79_00016868
LG01	Genbank	mRNA	7082800	7087990	.	-	.	ID=rna-gnl|WGS:NHOQ|CCH79_00016868-RA_mrna;Parent=gene-CCH79_00016868;gbkey=mRNA;locus_tag=CCH79_00016868;orig_protein_id=gnl|WGS:NHOQ|CCH79_00016868-RA;orig_transcript_id=gnl|WGS:NHOQ|CCH79_00016868-RA_mrna;product=hypothetical	protein
LG01	Genbank	exon	7087895	7087990	.	-	.	ID=exon-gnl|WGS:NHOQ|CCH79_00016868-RA_mrna-1;Parent=rna-gnl|WGS:NHOQ|CCH79_00016868-RA_mrna;gbkey=mRNA;locus_tag=CCH79_00016868;orig_protein_id=gnl|WGS:NHOQ|CCH79_00016868-RA;orig_transcript_id=gnl|WGS:NHOQ|CCH79_00016868-RA_mrna;product=hypothetical	protein
LG01	Genbank	exon	7087605	7087746	.	-	.	ID=exon-gnl|WGS:NHOQ|CCH79_00016868-RA_mrna-2;Parent=rna-gnl|WGS:NHOQ|CCH79_00016868-RA_mrna;gbkey=mRNA;locus_tag=CCH79_00016868;orig_protein_id=gnl|WGS:NHOQ|CCH79_00016868-RA;orig_transcript_id=gnl|WGS:NHOQ|CCH79_00016868-RA_mrna;product=hypothetical	protein
LG01	Genbank	exon	7083469	7083488	.	-	.	ID=exon-gnl|WGS:NHOQ|CCH79_00016868-RA_mrna-3;Parent=rna-gnl|WGS:NHOQ|CCH79_00016868-RA_mrna;gbkey=mRNA;locus_tag=CCH79_00016868;orig_protein_id=gnl|WGS:NHOQ|CCH79_00016868-RA;orig_transcript_id=gnl|WGS:NHOQ|CCH79_00016868-RA_mrna;product=hypothetical	protein
LG01	Genbank	exon	7082800	7082937	.	-	.	ID=exon-gnl|WGS:NHOQ|CCH79_00016868-RA_mrna-4;Parent=rna-gnl|WGS:NHOQ|CCH79_00016868-RA_mrna;gbkey=mRNA;locus_tag=CCH79_00016868;orig_protein_id=gnl|WGS:NHOQ|CCH79_00016868-RA;orig_transcript_id=gnl|WGS:NHOQ|CCH79_00016868-RA_mrna;product=hypothetical	protein
LG01	Genbank	CDS	7087895	7087990	.	-	0	ID=cds-PWA32978.1;Parent=rna-gnl|WGS:NHOQ|CCH79_00016868-RA_mrna;Dbxref=NCBI_GP:PWA32978.1;Name=PWA32978.1;gbkey=CDS;locus_tag=CCH79_00016868;orig_transcript_id=gnl|WGS:NHOQ|CCH79_00016868-RA_mrna;product=hypothetical	protein;protein_id=PWA32978.1
LG01	Genbank	CDS	7087605	7087746	.	-	0	ID=cds-PWA32978.1;Parent=rna-gnl|WGS:NHOQ|CCH79_00016868-RA_mrna;Dbxref=NCBI_GP:PWA32978.1;Name=PWA32978.1;gbkey=CDS;locus_tag=CCH79_00016868;orig_transcript_id=gnl|WGS:NHOQ|CCH79_00016868-RA_mrna;product=hypothetical	protein;protein_id=PWA32978.1
LG01	Genbank	CDS	7083469	7083488	.	-	2	ID=cds-PWA32978.1;Parent=rna-gnl|WGS:NHOQ|CCH79_00016868-RA_mrna;Dbxref=NCBI_GP:PWA32978.1;Name=PWA32978.1;gbkey=CDS;locus_tag=CCH79_00016868;orig_transcript_id=gnl|WGS:NHOQ|CCH79_00016868-RA_mrna;product=hypothetical	protein;protein_id=PWA32978.1
LG01	Genbank	CDS	7082800	7082937	.	-	0	ID=cds-PWA32978.1;Parent=rna-gnl|WGS:NHOQ|CCH79_00016868-RA_mrna;Dbxref=NCBI_GP:PWA32978.1;Name=PWA32978.1;gbkey=CDS;locus_tag=CCH79_00016868;orig_transcript_id=gnl|WGS:NHOQ|CCH79_00016868-RA_mrna;product=hypothetical	protein;protein_id=PWA32978.1
LG01	Genbank	gene	7077748	7082754	.	-	.	ID=gene-CCH79_00016869;Name=CCH79_00016869;end_range=800504,.;gbkey=Gene;gene_biotype=protein_coding;locus_tag=CCH79_00016869;partial=true
LG01	Genbank	mRNA	7077748	7082754	.	-	.	ID=rna-gnl|WGS:NHOQ|CCH79_00016869-RA_mrna;Parent=gene-CCH79_00016869;end_range=800504,.;gbkey=mRNA;locus_tag=CCH79_00016869;orig_protein_id=gnl|WGS:NHOQ|CCH79_00016869-RA;orig_transcript_id=gnl|WGS:NHOQ|CCH79_00016869-RA_mrna;partial=true;product=hypothetical	protein
LG01	Genbank	exon	7082661	7082754	.	-	.	ID=exon-gnl|WGS:NHOQ|CCH79_00016869-RA_mrna-1;Parent=rna-gnl|WGS:NHOQ|CCH79_00016869-RA_mrna;gbkey=mRNA;locus_tag=CCH79_00016869;orig_protein_id=gnl|WGS:NHOQ|CCH79_00016869-RA;orig_transcript_id=gnl|WGS:NHOQ|CCH79_00016869-RA_mrna;partial=true;product=hypothetical	protein
LG01	Genbank	exon	7080817	7080886	.	-	.	ID=exon-gnl|WGS:NHOQ|CCH79_00016869-RA_mrna-2;Parent=rna-gnl|WGS:NHOQ|CCH79_00016869-RA_mrna;gbkey=mRNA;locus_tag=CCH79_00016869;orig_protein_id=gnl|WGS:NHOQ|CCH79_00016869-RA;orig_transcript_id=gnl|WGS:NHOQ|CCH79_00016869-RA_mrna;partial=true;product=hypothetical	protein
LG01	Genbank	exon	7080515	7080755	.	-	.	ID=exon-gnl|WGS:NHOQ|CCH79_00016869-RA_mrna-3;Parent=rna-gnl|WGS:NHOQ|CCH79_00016869-RA_mrna;gbkey=mRNA;locus_tag=CCH79_00016869;orig_protein_id=gnl|WGS:NHOQ|CCH79_00016869-RA;orig_transcript_id=gnl|WGS:NHOQ|CCH79_00016869-RA_mrna;partial=true;product=hypothetical	protein
LG01	Genbank	exon	7078858	7079272	.	-	.	ID=exon-gnl|WGS:NHOQ|CCH79_00016869-RA_mrna-4;Parent=rna-gnl|WGS:NHOQ|CCH79_00016869-RA_mrna;gbkey=mRNA;locus_tag=CCH79_00016869;orig_protein_id=gnl|WGS:NHOQ|CCH79_00016869-RA;orig_transcript_id=gnl|WGS:NHOQ|CCH79_00016869-RA_mrna;partial=true;product=hypothetical	protein
LG01	Genbank	exon	7078428	7078615	.	-	.	ID=exon-gnl|WGS:NHOQ|CCH79_00016869-RA_mrna-5;Parent=rna-gnl|WGS:NHOQ|CCH79_00016869-RA_mrna;gbkey=mRNA;locus_tag=CCH79_00016869;orig_protein_id=gnl|WGS:NHOQ|CCH79_00016869-RA;orig_transcript_id=gnl|WGS:NHOQ|CCH79_00016869-RA_mrna;partial=true;product=hypothetical	protein
LG01	Genbank	exon	7077748	7077807	.	-	.	ID=exon-gnl|WGS:NHOQ|CCH79_00016869-RA_mrna-6;Parent=rna-gnl|WGS:NHOQ|CCH79_00016869-RA_mrna;end_range=800504,.;gbkey=mRNA;locus_tag=CCH79_00016869;orig_protein_id=gnl|WGS:NHOQ|CCH79_00016869-RA;orig_transcript_id=gnl|WGS:NHOQ|CCH79_00016869-RA_mrna;partial=true;product=hypothetical	protein
LG01	Genbank	CDS	7082661	7082754	.	-	0	ID=cds-PWA32971.1;Parent=rna-gnl|WGS:NHOQ|CCH79_00016869-RA_mrna;Dbxref=NCBI_GP:PWA32971.1;Name=PWA32971.1;gbkey=CDS;locus_tag=CCH79_00016869;orig_transcript_id=gnl|WGS:NHOQ|CCH79_00016869-RA_mrna;partial=true;product=hypothetical	protein;protein_id=PWA32971.1
LG01	Genbank	CDS	7080817	7080886	.	-	2	ID=cds-PWA32971.1;Parent=rna-gnl|WGS:NHOQ|CCH79_00016869-RA_mrna;Dbxref=NCBI_GP:PWA32971.1;Name=PWA32971.1;gbkey=CDS;locus_tag=CCH79_00016869;orig_transcript_id=gnl|WGS:NHOQ|CCH79_00016869-RA_mrna;partial=true;product=hypothetical	protein;protein_id=PWA32971.1
LG01	Genbank	CDS	7080515	7080755	.	-	1	ID=cds-PWA32971.1;Parent=rna-gnl|WGS:NHOQ|CCH79_00016869-RA_mrna;Dbxref=NCBI_GP:PWA32971.1;Name=PWA32971.1;gbkey=CDS;locus_tag=CCH79_00016869;orig_transcript_id=gnl|WGS:NHOQ|CCH79_00016869-RA_mrna;partial=true;product=hypothetical	protein;protein_id=PWA32971.1
LG01	Genbank	CDS	7078858	7079272	.	-	0	ID=cds-PWA32971.1;Parent=rna-gnl|WGS:NHOQ|CCH79_00016869-RA_mrna;Dbxref=NCBI_GP:PWA32971.1;Name=PWA32971.1;gbkey=CDS;locus_tag=CCH79_00016869;orig_transcript_id=gnl|WGS:NHOQ|CCH79_00016869-RA_mrna;partial=true;product=hypothetical	protein;protein_id=PWA32971.1
[truncated: 24,319 more rows]
